# Supplementary material for: Metabolic reconstruction of the archaeon methanogen Methanosarcina Acetivorans
Source: BMC Syst Biol. 2011 Feb 15;5:28. doi: 10.1186/1752-0509-5-28 (PMC3048526; doi:10.1186/1752-0509-5-28)
Supplement: Additional file 1 — The iVS941 model in spreadsheet format. [file 1752-0509-5-28-S1.XLS]

## Sheet: Compounds
COMPOUND ABBREVIATION	OFFICIAL NAME	FORMULA	CHARGE
10fthf	10-Formyltetrahydrofolate	C20H21N7O7	-2
13dpg	3-Phospho-D-glyceroyl phosphate	C3H4O10P2	-4
1pyr5c	1-Pyrroline-5-carboxylate	C5H6NO2	-1
23dhdp	2,3-Dihydrodipicolinate	C7H5NO4	-2
23dhmb	(R)-2,3-Dihydroxy-3-methylbutanoate	C5H9O4	-1
23dhmp	(R)-2,3-Dihydroxy-3-methylpentanoate	C6H11O4	-1
23dpg	2,3-Disphospho-D-glycerate	C3H3O10P2	-5
25aics	(S)-2-[5-Amino-1-(5-phospho-D-ribosyl)imidazole-4-carboxamido]succinate	C13H15N4O12P	-4
25dhpp	2,5-Diamino-6-hydroxy-4-(5'-phosphoribosylamino)-pyrimidine	C9H14N5O8P	-2
25dthpp	2,5-diamino-6-ribitylamino-4(3H)-pyrimidinone 5'-phosphate	C9H16N5O8P	-2
26dap-M	meso-2,6-Diaminoheptanedioate	C7H14N2O4	0
2ahbut	(S)-2-Aceto-2-hydroxybutanoate	C6H9O4	-1
2c25dho	2-Carboxy-2,5-dihydro-5-oxofuran-2-acetate	C7H6O6	0
2cpr5p	1-(2-Carboxyphenylamino)-1-deoxy-D-ribulose 5-phosphate	C12H13NO9P	-3
2dhp	2-Dehydropantoate	C6H9O4	-1
2dr1p	2-Deoxy-D-ribose 1-phosphate	C5H9O7P	-2
2ins	2-Inosose	C6H10O6	0
2ippm	2-Isopropylmaleate	C7H8O4	-2
2mahmp	2-Methyl-4-amino-5-hydroxymethylpyrimidine diphosphate	C6H8N3O7P2	-3
2obut	2-Oxobutanoate	C4H5O3	-1
2ood	2-oxooctanedioic acid	C8H10O5	-2
2pg	D-Glycerate 2-phosphate	C3H4O7P	-3
2pglyc	2-Phosphoglycolate	C2H2O6P	-3
2plac-L	2-phospho-L-lactate	C3H4O6P	-3
2ppoh	2-Propanol	C3H8O	0
2saa	2-sulfoacetaldehyde	C2H3O4S	-1
2tcc	2-(sulfomethyl)thiazolidine-4-carboxylic acid	C5H8NO5S2	-1
34hpp	3-(4-Hydroxyphenyl)pyruvate	C9H7O4	-1
36dahx	(3S)-3,6-Diaminohexanoate	C6H15N2O2	1
3c2hmp	3-Carboxy-2-hydroxy-4-methylpentanoate	C7H10O5	-2
3c3hmp	3-Carboxy-3-hydroxy-4-methylpentanoate	C7H10O5	-2
3c4mop	3-Carboxy-4-methyl-2-oxopentanoate	C7H8O5	-2
3dhq	3-Dehydroquinate	C7H9O6	-1
3dhsk	3-Dehydroshikimate	C7H7O5	-1
3hcdgggp	CDP-2-O-(3’-hydroxy)geranyl-3-O-geranyl-sn-glycerol	C52H85N3O14P2	-2
3hdgggp	2-O-(3’-hydroxy)geranyl-3-O-geranyl-sn-glycerol	C43H73O7P1	-2
3hdgggps	2-O-(3’-hydroxy)geranyl-3-O-geranyl-sn-glyceroserine	C46H79N1O9P1	-1
3hdggpg	2-O-(3'-hydroxy)geranyl-3-O-geranyl-sn-glycerol-1-phospho-3’-sn-glycerol	C46H80O9P1	-1
3hdggpgp	2-O-(3'-hydroxy)geranyl-3-O-geranyl-sn-glycerol-1-phospho-3’-sn-glycerol phosphate	C46H79O12P2	-3
3hdggpi	2-O-(3'hydroxy)geranyl-3-O-geranyl-sn-glycero-1-phospho-myo-inositol	C49H84O12P1	-1
3hdpgpe	2-O-(3’-hydroxy)phytanyl-3-O-phytanyl-sn-glycero-l-phosphoethanolamine	C45H94O7N1P1	0
3hdpgpg	2-O-(3’-hydroxy)phytanyl-3-O-phytanyl-sn-glycerol-1-phospho-3’’-sn-glycerol	C46H94O9P1	-1
3hdpgpi	2-O-(3'-hydroxyl)phytanyl-3-O-phytanyl-sn-glycero-1-phospho-myo-inositol	C49H98O12P1	-1
3hdpgps	2-O-(3’-hydroxy)phytanyl-3-O-phytanyl-sn-glycero-l-phosphoserine	C46H93N1O9P1	-1
3hfrdp	3-hydroxy-farnesyl diphosphate	C15H27O8P2	-3
3hggdp	3-hydroxy-geranylgeranyl diphosphate	C20H35O8P2	-3
3hgrdp	3-hydroxy-geranyl diphsophate	C10H19O8P2	-3
3ig3p	C'-(3-Indolyl)-glycerol 3-phosphate	C11H12NO6P	-2
3mob	3-Methyl-2-oxobutanoate	C5H7O3	-1
3mop	(S)-3-Methyl-2-oxopentanoate	C6H9O3	-1
3pg	3-Phospho-D-glycerate	C3H4O7P	-3
3php	3-Phosphohydroxypyruvate	C3H2O7P	-3
3psme	5-O-(1-Carboxyvinyl)-3-phosphoshikimate	C10H9O10P	-4
3spyr	3-Sulfopyruvate	C3H2O6S	-2
3uib	3-Ureidoisobutyrate	C5H9N2O3	-1
4abut	4-Aminobutanoate	C4H9NO2	0
4abz	4-Aminobenzoate	C7H6NO2	-1
4ahmmp	4-Amino-5-hydroxymethyl-2-methylpyrimidine	C6H9N3O	0
4ampm	4-Amino-2-methyl-5-phosphomethylpyrimidine	C6H8N3O4P	-2
4hba	4-Hydroxy-benzyl alcohol	C7H8O2	0
4hphac	4-Hydroxyphenylacetate	C8H7O3	-1
4kfbp	4-ketofructose 1,6-bisphosphate	C6H8O12P2	-4
4mhetz	4-Methyl-5-(2-hydroxyethyl)-thiazole	C6H9NOS	0
4mop	4-Methyl-2-oxopentanoate	C6H9O3	-1
4mpetz	4-Methyl-5-(2-phosphoethyl)-thiazole	C6H8NO4PS	-2
4pasp	4-Phospho-L-aspartate	C4H6NO7P	-2
4ppan	D-4'-Phosphopantothenate	C9H15NO8P	-3
4ppcys	N-((R)-4-Phosphopantothenoyl)-L-cysteine	C12H20N2O9PS	-3
4r5au	4-(1-D-Ribitylamino)-5-aminouracil	C9H16N4O6	0
56dthm	5,6-Dihydrothymine	C5H8N2O2	0
56dura	5,6-dihydrouracil	C4H6N2O2	0
5aizc	5-amino-1-(5-phospho-D-ribosyl)imidazole-4-carboxylate	C9H11N3O9P	-3
5aop	5-Amino-4-oxopentanoate	C5H9NO3	0
5aprbu	5-Amino-6-(5'-phosphoribitylamino)uracil	C9H15N4O9P	-2
5caiz	5-phosphoribosyl-5-carboxyaminoimidazole	C9H11N3O9P	-3
5dpmev	(R)-5-Diphosphomevalonate	C6H10O10P2	-4
5hbzid	5-hydroxybenzimidazole	C7H6N2O	0
5mdr1p	5-Methylthio-5-deoxy-D-ribose 1-phosphate	C6H11O7PS	-2
5mta	5-Methylthioadenosine	C11H15N5O3S	0
5mthf	5-Methyltetrahydrofolate	C20H24N7O6	-1
5odhf2a	5-Oxo-4,5-dihydrofuran-2-acetate	C6H5O4	-1
5oxpro	5-Oxoproline	C5H6NO3	-1
5pmev	(R)-5-Phosphomevalonate	C6H10O7P	-3
5pr5hbz	N1-(5-Phospho-alpha-D-ribosyl)-5-hydroxybenzimidazole	C12H13N2O8P	-2
6ax	6-Aminohexanoate	C6H13NO2	0
6ax6ax	N-(6-Aminohexanoyl)-6-aminohexanoate	C12H24N2O3	0
6hmhpt	6-hydroxymethyl dihydropterin	C7H9N5O2	0
6hmhptpp	6-hydroxymethyl-dihydropterin pyrophosphate	C7H8N5O8P2	-3
6pgl	6-phospho-D-glucono-1,5-lactone	C6H9O9P	-2
6pthp	6-Pyruvoyl-5,6,7,8-tetrahydropterin	C9H11N5O3	0
7mhp	7-mercaptoheptanoic acid	C7H13O2S	-1
7mht	7-mercaptoheptanoylthreonine	C11H20NO4S	-1
7ohp	7-oxoheptanoic acid	C7H11O3	-1
8aonn	8-Amino-7-oxononanoate	C9H17NO3	0
aacoa	Acetoacetyl-CoA	C25H36N7O18P3S	-4
ac	Acetate	C2H3O2	-1
acald	Acetaldehyde	C2H4O	0
accoa	Acetyl-CoA	C23H34N7O17P3S	-4
acetone	Acetone	C3H6O	0
acg5p	N-Acetyl-L-glutamyl 5-phosphate	C7H9NO8P	-3
acg5sa	N-Acetyl-L-glutamate 5-semialdehyde	C7H10NO4	-1
acgam1p	N-Acetyl-D-glucosamine 1-phosphate	C8H14NO9P	-2
acglu	N-Acetyl-L-glutamate	C7H9NO5	-2
achms	O-Acetyl-L-homoserine	C6H11NO4	0
acmana	N-Acetyl-D-mannosamine	C8H15NO6	0
aconm	E-3-carboxy-2-pentenedioate 6-methyl ester	C7H6O6	-2
acon-T	trans-Aconitate	C6H3O6	-3
acorn	N2-Acetyl-L-ornithine	C7H14N2O3	0
acser	O-Acetyl-L-serine	C5H9NO4	0
actn-R	(R)-Acetoin	C4H8O2	0
actp	Acetyl phosphate	C2H3O5P	-2
adcobdam	Adenosyl cobyrinate diamide	C55H68CoN11O15	-4
adcobhex	adenosyl-cobyric acid	C55H76CoN15O11	0
ade	Adenine	C5H5N5	0
adn	Adenosine	C10H13N5O4	0
adocbi	Adenosyl cobinamide	C58H84CoN16O11	1
adocbip	Adenosyl cobinamide phosphate	C58H83CoN16O14P	-1
adocblhbi	Adenosylcobalamin-HBI	C70H96CoN18O18P	0
adp	ADP	C10H12N5O10P2	-3
agdpcbi	Adenosine-GDP-cobinamide	C68H95CoN21O21P2	-1
agdpgpi	N-Acetyl-D-glucosaminyl archaetidylinositol	C57H111N1O16P1	-1
agm	Agmatine	C5H16N4	2
ahcys	S-Adenosyl-L-homocysteine	C14H20N6O5S	0
ahdt	2-Amino-4-hydroxy-6-(erythro-1,2,3-trihydroxypropyl)dihydropteridine triphosphate	C9H12N5O13P3	-4
aicar	5-Amino-1-(5-Phospho-D-ribosyl)imidazole-4-carboxamide	C9H13N4O8P	-2
air	5-amino-1-(5-phospho-D-ribosyl)imidazole	C8H12N3O7P	-2
akg	2-Oxoglutarate	C5H4O5	-2
ala-B	beta-Alanine	C3H7NO2	0
alac-S	(S)-2-Acetolactate	C5H7O4	-1
ala-L	L-Alanine	C3H7NO2	0
alatrna	L-Alanyl-tRNA(Ala)	C3H6NOR	1
amet	S-Adenosyl-L-methionine	C15H23N6O5S	1
amob	S-Adenosyl-4-methylthio-2-oxobutanoate	C15H19N5O6S	0
amp	AMP	C10H12N5O7P	-2
anth	Anthranilate	C7H6NO2	-1
appl	1-Aminopropan-2-ol	C3H10NO	1
applp	D-1-Aminopropan-2-ol O-phosphate	C3H9NO4P	-1
arg-L	L-Arginine	C6H15N4O2	1
argsuc	N(omega)-(L-Arginino)succinate	C10H17N4O6	-1
argtrna	L-Arginyl-tRNA(Arg)	C6H14N4OR	2
asn-L	L-Asparagine	C4H8N2O3	0
asp-L	L-Aspartate	C4H6NO4	-1
aspsa	L-Aspartate 4-semialdehyde	C4H7NO3	0
asptrna	L-Aspartyl-tRNA(Asp)	C4H5NO3R	0
atp	ATP	C10H12N5O13P3	-4
atrz	Atrazine	C8H16ClN5	2
Brfap	4-(B-D-ribofuranosyl)aminobenzene 5'-phosphate	C11H14NO7P	-2
btamp	Biotinyl-5'-AMP	C20H27N7O9PS	-1
btn	Biotin	C10H15N2O3S	-1
C00017	protein	C2H4NO2R(C2H2NOR)n	0
C00032	Heme	C34H32FeN4O4	0
C00040	Acyl-CoA	C22H35N7O17P3SR	0
C00072	Ascorbate	C6H8O6	0
C00110	Dolichyl phosphate	C20H37O4P(C5H8)n	0
C00125	Ferricytochrome c	C42H44FeN8O8S2R4	0
C00126	Ferrocytochrome c	C42H44FeN8O8S2R4	0
C00128	CMP-N-acetylneuraminate	C20H31N4O16P	0
C00138	Reduced ferredoxin	NA	0
C00139	Oxidized ferredoxin	NA	0
C00191	D-Glucuronate	C6H10O7	0
C00208	Maltose	C12H22O11	0
C00217	D-Glutamate	C5H9NO4	0
C00229	Acyl-carrier protein	HSR	0
C00230	3,4-Dihydroxybenzoate	C7H6O4	0
C00245	Taurine	C2H7NO3S	0
C00256	(R)-Lactate	C3H6O3	0
C00270	N-Acetylneuraminate	C11H19NO9	0
C00297	Sulfide	SR2	0
C00301	ADP-ribose	C15H23N5O14P2	0
C00312	L-Xylulose	C5H10O5	0
C00315	Spermidine	C7H19N3	0
C00323	Caffeoyl-CoA	C30H42N7O19P3S	0
C00340	Reduced rubredoxin	NA	0
C00347	Long-chain carboxylate	C3H5O2R	0
C00349	2-Methyl-3-oxopropanoate	C4H6O3	0
C00350	Phosphatidylethanolamine	C7H12NO8PR2	0
C00406	Feruloyl-CoA	C31H44N7O19P3S	0
C00414	Cyclohexanone	C6H10O	0
C00431	5-Aminopentanoate	C5H11NO2	0
C00435	Oxidized rubredoxin	NA	0
C00454	NDP	C5H11O10P2R	0
C00524	Cytochrome c	C42H44FeN8O8S2R4	0
C00546	Methylglyoxal	C3H4O2	0
C00552	meso-Tartaric acid	C4H6O6	0
C00562	Phosphoprotein	NA	0
C00614	Protein glutamate	C6H8N2O4R2	0
C00617	UDP-D-galacturonate	C15H22N2O18P2	0
C00621	Dolichyl diphosphate	C20H38O7P2(C5H8)n	0
C00632	3-Hydroxyanthranilate	C7H7NO3	0
C00641	1,2-Diacyl-sn-glycerol	C5H6O5R2	0
C00685	3-Oxoacyl-[acyl-carrier protein]	C3H2O2SR2	0
C00692	UDP-N-acetylmuramoyl-L-alanyl-D-glutamate	C28H43N5O23P2	0
C00695	3alpha,7alpha,12alpha-Trihydroxy-5beta-cholanate	C24H40O5	0
C00698	Cl-	Cl	0
C00722	Epoxide	C2H2OR2	0
C00725	Lipoate	C8H14O2S2	0
C00763	D-Proline	C5H9NO2	0
C00821	DNA adenine	C10H14N5O6P(C5H8O5PR)n(C5H8O5PR)n	0
C00854	Cyclohexanol	C6H12O	0
C00890	Polyphosphate	(PHO3)n	0
C00918	Chloramphenicol	C11H12Cl2N2O5	0
C00986	1,3-Diaminopropane	C3H10N2	0
C01007	Reduced riboflavin	C17H22N4O6	0
C01062	5-Dehydro-D-gluconate	C6H10O7	0
C01079	Protoporphyrinogen IX	C34H40N4O4	0
C01115	L-Galactono-1,4-lactone	C6H10O6	0
C01118	O-Succinyl-L-homoserine	C8H13NO6	0
C01137	S-Adenosylmethioninamine	C14H23N6O3S	0
C01152	N(pi)-Methyl-L-histidine	C7H11N3O2	0
C01159	2,3-Bisphospho-D-glycerate	C3H8O10P2	0
C01188	3-Hydroxy-2-methylpropanoate	C4H8O3	0
C01212	UDP-N-acetylmuramoyl-L-alanine	C23H36N4O20P2	0
C01241	Phosphatidyl-N-methylethanolamine	C8H14NO8PR2	0
C01253	ADP-D-ribosyl-[dinitrogen reductase]	C22H34N10O15P2R2	0
C01271	(3R)-3-Hydroxyacyl-[acyl-carrier protein]	C3H4O2SR2	0
C01278	2-Carboxy-2,5-dihydro-5-oxofuran-2-acetate	C7H6O6	0
C01322	RX	XR	0
C01334	RCl	ClR	0
C01335	ROH	HOR	0
C01336	Aryl thiol	HSR	0
C01353	Carbonic acid	H2CO3	0
C01371	Alkane	HR	0
C01508	L-Lyxose	C5H10O5	0
C01866	beta-Lactam	NA	0
C01882	ADP-D-ribose	C15H23N5O14P2	0
C02130	Acetyl-maltose	C14H24O12	0
C02147	Dihydrolipoate	C8H16O2S2	0
C02222	2-Maleylacetate	C6H6O5	0
C02226	2-Methylmaleate	C5H6O4	0
C02248	Apocytochrome c	(C4H6N2O2SR2)2	0
C02320	R-S-Glutathione	C10H16N3O6SR	0
C02612	(R)-2-Methylmalate	C5H8O5	0
C02655	6-Acetyl-D-glucose	C8H14O7	0
C02743	Protein L-cysteine	C4H6N2O2SR2	0
C03021	Protein asparagine	C5H7N3O3R2	0
C03063	2-Oxohept-3-enedioate	C7H8O5	0
C03103	Cyclobutadipyrimidine	NA	0
C03106	D-Galactosaminoglycan	NA	0
C03306	Protein L-isoaspartate	C5H6N2O4R2	0
C03315	[Dinitrogen reductase]	C7H13N5O2R2	0
C03391	DNA 6-methylaminopurine	C11H16N5O6P(C5H8O5PR)n(C5H8O5PR)n	0
C03459	2-Hydroxy-3-oxosuccinate	C4H4O6	0
C03523	N-Substituted amino acid	C3H3NO3R2	0
C03586	2-Oxo-2,3-dihydrofuran-5-acetate	C6H6O4	0
C03601	Chloramphenicol 3-acetate	C13H14Cl2N2O6	0
C03633	Peptidylproline (omega=0)	C6H8N2O2R2	0
C03798	Peptidylproline (omega=180)	C6H8N2O2R2	0
C03800	Protein S-methyl-L-cysteine	C5H8N2O2SR2	0
C03806	Substituted beta-amino acid	NA	0
C03862	Dolichyl phosphate D-mannose	C26H47O9P(C5H8)n	0
C03880	N-Substituted aminoacyl-tRNA	C13H18NO12PR4(C5H8O6PR)n	0
C03939	Acetyl-[acyl-carrier protein]	C2H3OSR	0
C03981	2-Hydroxyethylenedicarboxylate	C4H4O5	0
C04018	N-Acetyl-D-galactosaminoglycan	NA	0
C04046	3-D-Glucosyl-1,2-diacylglycerol	C11H16O10R2	0
C04052	5-Carboxy-2-oxohept-3-enedioate	C8H8O7	0
C04142	Protein glutamate methyl ester	C7H10N2O4R2	0
C04156	tRNA containing N1-methyladenine	C11H16N5O7P(C5H8O6PR)n(C5H8O6PR)n	0
C04158	tRNA containing N2-methylguanine	C11H16N5O8P(C5H8O6PR)n(C5H8O6PR)n	0
C04213	Dolichyl diphosphooligosaccharide	C36H63N2O17P2R(C5H8)n	0
C04250	DNA containing 6-O-methylguanine	C11H16N5O7P(C5H8O5PR)n(C5H8O5PR)n	0
C04311	Protein L-isoaspartate methyl ester	C6H8N2O4R2	0
C04431	cis-4-Carboxymethylenebut-2-en-4-olide	C6H4O4	0
C04488	5-Methyl-5,6,7,8-tetrahydromethanopterin	C31H47N6O16P	0
C04501	N-Acetyl-alpha-D-glucosamine 1-phosphate	C8H16NO9P	0
C04502	N-Acetyl-beta-D-glucosaminyl-glycopeptide	C8H14NO6R	0
C04652	UDP-2,3-bis(3-hydroxytetradecanoyl)glucosamine	C43H77N3O20P2	0
C04818	beta-D-Galactosyl-1,4-N-acetyl-beta-D-glucosaminylglycopeptide	C14H24NO11R	0
C04824	2,3-Bis(3-hydroxytetradecanoyl)-beta-D-glucosaminyl 1-phosphate	C34H66NO12P	0
C05122	Taurocholate	C26H45NO7S	0
C05196	Dihydroflavodoxin	NA	0
C05197	[Formate C-acetyltransferase]-glycine	C3H4N2O2R2	0
C05198	5'-Deoxyadenosine	C10H13N5O3	0
C05199	Flavodoxin semiquinone	NA	0
C05309	Semiquinone	NA	0
C05312	[Formate C-acetyltransferase]-glycin-2-yl radical	C3H3N2O2R2	0
C05787	Bilirubin beta-diglucuronide	C45H52N4O18	0
C05791	D-Urobilinogen	C33H42N4O6	0
C05811	2-Octaprenyl-6-hydroxyphenol	C46H70O2	0
C05812	2-Octaprenyl-6-methoxyphenol	C47H72O2	0
C05931	N-Succinyl-L-glutamate	C9H13NO7	0
C06697	Arsenite	AsO3	0
C07281	[eIF5A-precursor]-lysine	C7H13N3O2R2	0
C07282	[eIF5A-precursor]-deoxyhypusine	C11H22N4O2R2	0
C07292	Glutaredoxin	NA	0
C07293	Glutaredoxin disulfide	NA	0
C08249	Pyrimidine 5'-deoxynucleotide	C9H14N2O6P	0
C11215	Arsenate ion	AsO4	0
C11475	DNA containing guanine	C10H14N5O7P(C5H8O5PR)n(C5H8O5PR)n	0
C11572	Glycoprotein with the oligosaccharide chain attached by N-glycosyl	C21H32N5O13R3	0
C15496	Oxidized thiol-containing reductant	S2R2	0
C15498	ROOH	HO2R	0
C15588	Glycol	C2H6O2	0
C15602	Quinone	NA	0
C15811	[Enzyme]-cysteine	C4H6N2O2SR2	0
C15812	[Enzyme]-S-sulfanylcysteine	C4H6N2O2S2R2	0
C16139	tRNA(Pyl)	C10H17O10PR2(C5H8O6PR)n	0
C16140	L-Lysyl-tRNA(Pyl)	C16H29N2O11PR2(C5H8O6PR)n	0
C16235	o-Hydroxylaminobenzoate	C7H7NO3	0
ca2	Calcium	Ca	2
cala	N-Carbamoyl-beta-alanine	C4H7N2O3	-1
camp	cAMP	C10H11N5O6P	-1
caphis	2-(3-Carboxy-3-aminopropyl)-L-histidine	C10H16N4O4	0
carn	L-Carnosine	C9H14N4O3	0
cbasp	N-Carbamoyl-L-aspartate	C5H6N2O5	-2
cbi	Cobinamide	C48H72CoN11O8	0
cbl1	Cob(I)alamin	C62H88CoN13O14P	-1
cbl1hbi	Cob(I)alamin-HBI	C60H84CoN13O15P	-1
cbp	Carbamoyl phosphate	CH2NO5P	-2
cd2	Cadmium	Cd	2
cdgggp	CDP-2,3-digeranylgeranyl-sn-glycerol	C52H83N3O13P2	-2
cdp	CDP	C9H12N3O11P2	-3
cdpg	Cyclic 2,3-bisphospho-D-glycerate	C3H3O9P2	-3
ch4	methane	CH4	0
ch4s	Methanethiol	CH4S	0
chor	chorismate	C10H8O6	-2
cit	Citrate	C6H5O7	-3
citr-L	L-Citrulline	C6H13N3O3	0
cl	Chloride	Cl	-1
cmaphis	2-[3-Carboxy-3-(methylammonio)propyl]-L-histidine	C11H18N4O4	0
cmp	CMP	C9H12N3O8P	-2
co	Carbon monoxide	CO	0
co1dam	Cob(I)yrinate a,c diamide	C45H56CoN6O12	-5
co2	CO2	CO2	0
co2dam	Cob(II)yrinate a,c diamide	C45H56CoN6O12	-4
coa	Coenzyme A	C21H32N7O16P3S	-4
cob	coenzyme b	C11H19N1O7P1S1	-3
cobalt2	Co2+	Co	2
cobya	Cobyrinate	C45H52N4O14Co	-6
codhpre6	cobalt-dihydro-precorrin 6	C44H47N4O16Co	-7
com	coenzyme m	C2H5O3S2	-1
copre2	cobalt-precorrin 2	C42H38N4O16Co	-8
copre3	cobalt-precorrin 3	C43H40N4O16Co	-8
copre4	cobalt-precorrin 4	C44H43N4O16Co	-7
copre5	cobalt-precorrin 5	C45H45N4O16Co	-7
copre6	cobalt-precorrin 6	C44H45N4O16Co	-7
copre8	cobalt-precorrin 8	C45H52N4O14Co	-6
csn	Cytosine	C4H5N3O	0
ctp	CTP	C9H12N3O14P3	-4
cu2	Cu2+	Cu	2
cys-L	L-Cysteine	C3H7NO2S	0
cystrna	L-Cysteinyl-tRNA(Cys)	C3H6NOSR	1
dadp	dADP	C10H12N5O9P2	-3
damp	dAMP	C10H12N5O6P	-2
dann	7,8-Diaminononanoate	C9H21N2O2	1
datp	dATP	C10H12N5O12P3	-4
db4p	3,4-dihydroxy-2-butanone 4-phosphate	C4H7O6P	-2
dcamp	N6-(1,2-Dicarboxyethyl)-AMP	C14H14N5O11P	-4
dcdp	dCDP	C9H12N3O10P2	-3
dcmp	dCMP	C9H12N3O7P	-2
dctp	dCTP	C9H12N3O13P3	-4
ddhrb	7,8-didemethyl-8-hydroxy-5-deazariboflavin	C16H17N3O7	0
dgdp	dGDP	C10H12N5O10P2	-3
dgggp	digeranylgeranylglyceryl phosphate	C43H71O6P1	-2
dgggps	2,3-di-O-geranylgeranyl-sn-glyceroserine	C46H77N1O8P1	-1
dggpg	2,3-di-O-geranyl-sn-glycerol-1-phospho-3’-sn-glycerol	C46H78O8P1	-1
dggpgp	2,3-di-O-geranyl-sn-glycerol-1-phospho-3’-sn-glycerol phosphate	C46H77O11P2	-3
dggpi	2,3-di-O-geranyl-sn-glycero-1-phospho-myo-inositol	C49H82O11P1	-1
dgtp	dGTP	C10H12N5O13P3	-4
dha	Dihydroxyacetone	C3H6O3	0
dhadr	7,8-dihydropterin-6-ylmethyl-1-(4-aminophenyl)-1-deoxy-D-ribitol	C18H24N6O5	0
dhadrdpr	7,8-dihydropterin-6-ylmethyl-1-(4-aminophenyl)-1-deoxy-5-[1-A-D-ribofuranosyl 5'-diphosphate]-D-ribitol	C23H31N6O15P2	-3
dhadrp	7,8-dihydropterin-6-ylmethyl-1-(4-aminophenyl)-1-deoxy-D-ribitol 5'-phosphate	C18H23N6O8P	-2
dhadrpr	7,8-dihydropterin-6-ylmethyl-1-(4-aminophenyl)-1-deoxy-5-[1-A-D-ribofuranosyl 5'-phosphate]-D-ribitol	C23H31N6O12P	-2
dhadrtpr	7,8-dihydropterin-6-ylmethyl-1-(4-aminophenyl)-1-deoxy-5-[1-A-D-ribofuranosyl 5'-triphosphate]-D-ribitol	C23H31N6O18P3	-4
dhap	Dihydroxyacetone phosphate	C3H5O6P	-2
dhf	7,8-Dihydrofolate	C19H19N7O6	-2
dhnpt	Dihydroneopterin	C9H13N5O4	0
dhor-S	(S)-Dihydroorotate	C5H5N2O4	-1
dhp23cp	7,8-dihydronepterin 2' :3'-cyclicphosphate	C9H11N5O6P	-1
dhpmp	Dihydroneopterin monophosphate	C9H12N5O7P	-2
dhpt	Dihydropteroate	C14H13N6O3	-1
dhrfap	7,8-dihydropterin-6-ylmethyl-4-(B-D-ribofuranosyl) aminobenzene 5'-phosphate	C18H21N6O8P	-2
dkdofp	4,5-diketo-6-deoxyfructose 1-phosphate	C6H7O8P1	-2
dkfp	6-deoxy-5-ketofructose 1-phosphate	C6H9O8P	-2
dkmp	6-deoxy-5-ketomannitol 1-phosphate	C6H11O8P	-2
dma	dimethylamine	C2H8N	1
dmh2mpt	didemethylated 7,8-dihydromethanopterin	C28H36N6O16P	-3
dmlz	6,7-Dimethyl-8-(1-D-ribityl)lumazine	C13H18N4O6	0
dmpp	Dimethylallyl diphosphate	C5H9O7P2	-3
dms	Dimethyl sulfide	C2H6S	0
dnad	Deamino-NAD+	C21H24N6O15P2	-2
dohau	3,7-dideoxy-D-threo-hepto-2-amino-6-ulosonate	C7H13O5N	0
dohdu	3,7-dideoxy-D-threo-hepto-2,6-diulosonate	C7H9O6	-1
dpcoa	Dephospho-CoA	C21H33N7O13P2S	-2
dpgpe	2,3-O-phytanyl-sn-glycero-1-phosphoethanolamine	C45H94O6N1P1	0
dpgpg	2,3-di-O-phytanyl-sn-glycerol-1-phospho-3’-sn-glycerol	C46H94O8P1	-1
dpgpi	2,3-O-phytanyl-sn-glycero-1-phospho-myo-inositol	C49H98O11P1	-1
dpgps	2,3-O-phytanyl-sn-glycero-1-phosphoserine	C46H93N1O8P1	-1
dscl	dihydrosirohydrochlorin	C42H41N4O16	-7
dtbt	Dethiobiotin	C10H17N2O3	-1
dtdp	dTDP	C10H13N2O11P2	-3
dtdp4d6dg	dTDP-4-dehydro-6-deoxy-D-glucose	C16H22N2O15P2	-2
dtdp4d6dm	dTDP-4-dehydro-6-deoxy-L-mannose	C16H22N2O15P2	-2
dtdpglu	dTDPglucose	C16H24N2O16P2	-2
dtdprmn	dTDP-L-rhamnose	C16H24N2O15P2	-2
dtmp	dTMP	C10H13N2O8P	-2
dttp	dTTP	C10H13N2O14P3	-4
dudp	dUDP	C9H11N2O11P2	-3
dump	dUMP	C9H11N2O8P	-2
duri	Deoxyuridine	C9H12N2O5	0
dutp	dUTP	C9H11N2O14P3	-4
dxyl5p	1-deoxy-D-xylulose 5-phosphate	C5H9O7P	-2
e4p	D-Erythrose 4-phosphate	C4H7O7P	-2
eig3p	D-erythro-1-(Imidazol-4-yl)glycerol 3-phosphate	C6H9N2O6P	-2
etha	Ethanolamine	C2H8NO	1
etoh	Ethanol	C2H6O	0
f1p	D-Fructose 1-phosphate	C6H11O9P	-2
f390a	coenzyme F390 (adenosine)	C39H43N10O24P2	-5
f390g	coenzyme F390 (guanosine)	C39H43N10O25P2	-5
f420-0	coenzyme ferredoxin 420-0	C19H20N3O12P	-2
f420-1	coenzyme ferredoxin 420-1	C24H26N4O15P	-3
f420-2	coenzyme ferredoxin 420-2 (oxidized)	C29H32O18N5P1	-4
f420-2h2	coenzyme ferredoxin 420-2 (reduced)	C29H34O18N5P1	-4
f420-3	coenzyme ferredoxin 420-3	C34H38N6O21P	-5
f420-4	coenzyme ferredoxin 420-4	C39H44N7O24P	-6
f420-5	coenzyme ferredoxin 420-5	C44H50N8O27P	-7
f420-6	coenzyme ferredoxin 420-6	C49H56N9O30P	-8
f420-7	coenzyme ferredoxin 420-7	C54H62N10O33P	-9
f430	coenzyme F430	C42H46N6NiO13	-4
f430p1	coenzyme F390 precursor 1	C42H42N6NiO14	-6
f430p2	coenzyme F430 precursor 2	C42H45N6NiO14	-5
f430p3	coenzyme f430 precursor 3	C42H47N6NiO14	-5
f6p	D-Fructose 6-phosphate	C6H11O9P	-2
fald	Formaldehyde	CH2O	0
fc1p	L-Fuculose 1-phosphate	C6H11O8P	-2
fdox	ferredoxin (oxidized) 2[4Fe-4S]	Fe8S8X	3
fdp	D-Fructose 1,6-bisphosphate	C6H10O12P2	-4
fdred	ferredoxin (reduced) 2[4Fe-4S]	Fe8S8X	2
fe2	Fe2+	Fe	2
fe3	Fe3+	Fe	3
fgam	N2-Formyl-N1-(5-phospho-D-ribosyl)glycinamide	C8H13N2O9P	-2
fmettrna	N-Formylmethionyl-tRNA	C6H9NO2SR	0
fmn	FMN	C17H19N4O9P	-2
fol	Folate	C19H18N7O6	-1
for	Formate	CH1O2	-1
formh4spt	formyltetrahydrosarcinapterin	C36H48N7O20P1	-4
formmfr(b)	formylmethanofuran b	C35H43N6O15	-3
fpram	2-(Formamido)-N1-(5-phospho-D-ribosyl)acetamidine	C8H15N3O8P	-1
fprica	5-Formamido-1-(5-phospho-D-ribosyl)imidazole-4-carboxamide	C10H13N4O9P	-2
frdp	Farnesyl diphosphate	C15H25O7P2	-3
fru	D-Fructose	C6H12O6	0
fum	Fumarate	C4H2O4	-2
g1p	D-Glucose 1-phosphate	C6H11O9P	-2
g3p	Glyceraldehyde 3-phosphate	C3H5O6P	-2
g6p	D-Glucose 6-phosphate	C6H11O9P	-2
gal1p	alpha-D-Galactose 1-phosphate	C6H11O9P	-2
gam1p	D-Glucosamine 1-phosphate	C6H13NO8P	-1
gam6p	D-Glucosamine 6-phosphate	C6H13NO8P	-1
gar	N1-(5-Phospho-D-ribosyl)glycinamide	C7H14N2O8P	-1
gcald	Glycolaldehyde	C2H4O2	0
gdp	GDP	C10H12N5O11P2	-3
gdpddman	GDP-4-dehydro-6-deoxy-D-mannose	C16H21N5O15P2	-2
gdpfuc	GDP-L-fucose	C16H23N5O15P2	-2
gdpgpi	glucosaminyl archaetidyl-myo-inositol	C55H110N1O15P1	0
gdpmann	GDP-D-mannose	C16H23N5O16P2	-2
gdpofuc	GDP-4-oxo-L-fucose	C16H21N5O15P2	-2
ggdp	Geranylgeranyl diphosphate	C20H33O7P2	-3
gggp	(S)-3-O-geranylgeranylglyceryl phosphate	C23H39O6P1	-2
glc-D	D-Glucose	C6H12O6	0
glcn	D-Gluconate	C6H11O7	-1
gln-L	L-Glutamine	C5H10N2O3	0
glntrna	L-Glutaminyl-tRNA(Gln)	C5H9N2O2R	1
glu1sa	L-Glutamate 1-semialdehyde	C5H9NO3	0
glu5p	L-Glutamate 5-phosphate	C5H8NO7P	-2
glu5sa	L-Glutamate 5-semialdehyde	C5H9NO3	0
glu-L	L-Glutamate	C5H8NO4	-1
glutrna	L-Glutamyl-tRNA(Glu)	C5H7NO3R	0
glutrna(gln)	L-Glutamyl-tRNA(Gln)	C5H7NO3R	0
gly	Glycine	C2H5NO2	0
glyald	D-Glyceraldehyde	C3H6O3	0
glyb	Glycine betaine	C5H11NO2	0
glyc	Glycerol	C3H8O3	0
glyc1p	Glycerol 1-phosphate	C3H7O6P	-2
glyclt	Glycolate	C2H3O3	-1
glycogen	glycogen	C6H10O5	0
glyc-R	(R)-Glycerate	C3H5O4	-1
glytrna	Glycyl-tRNA(Gly)	C2H4NOR	1
gmp	GMP	C10H12N5O8P	-2
grdp	Geranyl diphosphate	C10H17O7P2	-3
gthox	Oxidized glutathione	C20H30N6O12S2	-2
gthrd	Reduced glutathione	C10H16N3O6S	-1
gtp	GTP	C10H12N5O14P3	-4
gua	Guanine	C5H5N5O	0
h	H+	H	1
h2	H2	H2	0
h2acon-C	cis-(homo)2aconitate	C8H7O6	-3
h2mpt	7,8-dihydromethanopterin	C30H40N6O16P	-3
h2o	H2O	H2O	0
h2o2	Hydrogen peroxide	H2O2	0
h2s	Hydrogen sulfide	H2S	0
h3acon-C	cis-(homo)3aconitate	C9H9O6	-3
h4mpt	5,6,7,8-tetrahydromethanopterin	C30H42N6O16P	-3
h4spt	tetrahydrosarcinapterin	C35H48N7O19P1	-4
hacon-C	cis-homoaconitate	C7H5O6	-3
hacon-T	trans-homoaconitate	C7H5O6	-3
hatrz	Hydroxyatrazine	C8H17N5O	2
hcit	2-Hydroxybutane-1,2,4-tricarboxylate	C7H7O7	-3
hco3	Bicarbonate	CHO3	-1
hcys-L	L-Homocysteine	C4H9NO2S	0
hgbam	Hydrogenobyrinate a,c diamide	C45H57N6O12	-5
his-L	L-Histidine	C6H9N3O2	0
hisp	L-Histidinol phosphate	C6H11N3O4P	-1
hista	Histamine	C5H10N3	1
histd	L-Histidinol	C6H12N3O	1
histrna	L-Histidyl-tRNA(His)	C6H8N3OR	1
hmbil	Hydroxymethylbilane	C40H38N4O17	-8
hmgcoa	Hydroxymethylglutaryl-CoA	C27H39N7O20P3S	-5
hom-L	L-Homoserine	C4H9NO3	0
hphaccoa	4-Hydroxyphenylacetyl-CoA	C29H38N7O18P3S	-4
hsfd	heterodisulfide	C13H22N1O10P1S3	-4
hspmd	sym-Homospermidine	C8H24N3	3
hxan	Hypoxanthine	C5H4N4O	0
iasp	Iminoaspartate	C4H3NO4	-2
ibcoa	Isobutyryl-CoA	C25H38N7O17P3S	-4
icit	Isocitrate	C6H5O7	-3
idp	IDP	C10H11N4O11P2	-3
ihcit-T	threo-isohomocitrate	C7H7O7	-3
ile-L	L-Isoleucine	C6H13NO2	0
iletrna	L-Isoleucyl-tRNA(Ile)	C6H12NOR	1
imacp	3-(Imidazol-4-yl)-2-oxopropyl phosphate	C6H7N2O5P	-2
imp	IMP	C10H11N4O8P	-2
ind3ac	Indole-3-acetate	C10H8NO2	-1
indaccoa	S-2-(indol-3-yl)acetyl-CoA	C31H39N8O17P3S	-4
indole	Indole	C8H7N	0
indpyr	Indolepyruvate	C11H8NO3	-1
inost	myo-Inositol	C6H12O6	0
ipdp	Isopentenyl diphosphate	C5H9O7P2	-3
itp	ITP	C10H11N4O14P3	-4
k	potassium	K	1
lac-L	L-Lactate	C3H5O3	-1
lald-L	L-Lactaldehyde	C3H6O2	0
leu-L	L-Leucine	C6H13NO2	0
leutrna	L-Leucyl-tRNA(Leu)	C6H12NOR	1
lppg	lactyl-(2)-diphospho-(5')-guanosine	C13H16N5O13P2	-3
lys-L	L-Lysine	C6H15N2O2	1
lystrna	L-Lysine-tRNA (Lys)	C6H14N2OR	2
m3hdp	methyl-3-hydroxyl diphosphate	C5H11O8P2	-3
mal-L	L-Malate	C4H4O5	-2
man1p	D-Mannose 1-phosphate	C6H11O9P	-2
man6p	D-Mannose 6-phosphate	C6H11O9P	-2
mcom	methylcoenzyme m	C3O3S2H7	-1
menylh4spt	methenyl-tetrahydrosarcinapterin	C36H47N7O19P1	-3
meoh	Methanol	CH4O1	0
methf	5,10-Methenyltetrahydrofolate	C20H20N7O6	-1
met-L	L-Methionine	C5H11NO2S	0
mettrna	L-Methionyl-tRNA (Met)	C5H10NOSR	1
mev-R	(R)-Mevalonate	C6H11O4	-1
mfr(b)	methanofuran b	C34H44N6O14	-2
mg2	magnesium	Mg	2
mh4spt	N5-methyl-tetrahydrosarcinapterin	C36H50N7O19P1	-4
mi1p-D	1D-myo-Inositol 1-phosphate	C6H11O9P	-2
mleneh4spt	N5,N10-methylene-5,6,7,8-tetrahydromethanopterin	C36H48N7O19P1	-4
mlthf	5,10-Methylenetetrahydrofolate	C20H21N7O6	-2
mma	monomethylamine	C1H6N	1
mmh2mpt	monomethylated 7,8-dihydromethanoterin	C29H38N6O16P	-3
mn2	Mn2+	Mn	2
mobd	Molybdate	MoO4	-2
mphen	methanophenazine (oxidized)	C37N2O1H50	0
mphenh2	methanophenazine (reduced)	C37N2O1H52	0
mppp9	Magnesium protoporphyrin	C34H30MgN4O4	-2
n2	nitrogen	N2	0
na1	Sodium	Na	1
nabl	N-epsilon-acetyl-beta-lysine	C8H16N2O3	0
nac	Nicotinate	C6H4NO2	-1
nad	Nicotinamide adenine dinucleotide	C21H26N7O14P2	-1
nadh	Nicotinamide adenine dinucleotide - reduced	C21H27N7O14P2	-2
nadp	Nicotinamide adenine dinucleotide phosphate	C21H25N7O17P3	-3
nadph	Nicotinamide adenine dinucleotide phosphate - reduced	C21H26N7O17P3	-4
nh4	Ammonium	H4N	1
ni2	nickel	Ni	2
nicrnt	Nicotinate D-ribonucleotide	C11H12NO9P	-2
nmn	NMN	C11H14N2O8P	-1
no2	Nitrite	NO2	-1
o2	O2	O2	0
o2-	Superoxide anion	O2	-1
oaa	Oxaloacetate	C4H2O5	-2
ohepa	2-oxoheptanedioic acid	C7H8O5	-2
ohexa	2-oxohexanedioic acid	C6H6O5	-2
orn	Ornithine	C5H13N2O2	1
orot	Orotate	C5H3N2O4	-1
orot5p	Orotidine 5'-phosphate	C10H10N2O11P	-3
oxa	Oxalate	C2O4	-2
pac	Phenylacetic acid	C8H7O2	-1
pan4p	Pantetheine 4'-phosphate	C11H21N2O7PS	-2
pant-R	(R)-Pantoate	C6H11O4	-1
pap	Adenosine 3',5'-bisphosphate	C10H11N5O10P2	-4
paps	3'-Phosphoadenylyl sulfate	C10H11N5O13P2S	-4
pep	Phosphoenolpyruvate	C3H2O6P	-3
phaccoa	Phenylacetyl-CoA	C29H38N7O17P3S	-4
phe-L	L-Phenylalanine	C9H11NO2	0
phetrna	L-Phenylalanyl-tRNA(Phe)	C9H10NOR	1
phom	O-Phospho-L-homoserine	C4H8NO6P	-2
phpyr	Phenylpyruvate	C9H7O3	-1
pi	Phosphate	HO4P	-2
pmcoa	Pimeloyl-CoA	C28H41N7O19P3S	-5
pnto-R	(R)-Pantothenate	C9H16NO5	-1
ppa	Propionate (n-C3:0)	C3H5O2	-1
ppap	Propanoyl phosphate	C3H5O5P	-2
ppbng	Porphobilinogen	C10H13N2O4	-1
ppcoa	Propanoyl-CoA	C24H36N7O17P3S	-4
pphn	Prephenate	C10H8O6	-2
ppi	Diphosphate	HO7P2	-3
ppp9	Protoporphyrin	C34H32N4O4	-2
pppi	Inorganic triphosphate	HO10P3	-4
pram	5-Phospho-beta-D-ribosylamine	C5H11NO7P	-1
pran	N-(5-Phospho-D-ribosyl)anthranilate	C12H13NO9P	-3
prbamp	1-(5-Phosphoribosyl)-AMP	C15H19N5O14P2	-4
prbatp	1-(5-Phosphoribosyl)-ATP	C15H19N5O20P4	-6
prfp	1-(5-Phosphoribosyl)-5-[(5-phosphoribosylamino)methylideneamino]imidazole-4-carboxamide	C15H21N5O15P2	-4
prlp	5-[(5-phospho-1-deoxyribulos-1-ylamino)methylideneamino]-1-(5-phosphoribosyl)imidazole-4-carboxamide	C15H21N5O15P2	-4
pro-L	L-Proline	C5H9NO2	0
protrna	L-Prolyl-tRNA(Pro)	C5H8NOR	1
prpp	5-Phospho-alpha-D-ribose 1-diphosphate	C5H8O14P3	-5
psd5p	Pseudouridine 5'-phosphate	C9H11N2O9P	-2
pser-L	O-Phospho-L-serine	C3H6NO6P	-2
ptp	triaminopyrimidine triphosphate	C9H14N5O14P3	-4
ptrc	Putrescine	C4H14N2	2
pyr	Pyruvate	C3H3O3	-1
quln	Quinolinate	C7H3NO4	-2
r15bp	D-Ribose 1,5-bisphosphate	C5H8O11P2	-4
r5hbzi	N1-(alpha-D-ribosyl)-5-hydroxybenzimidazole	C12H14N2O5	0
r5p	alpha-D-Ribose 5-phosphate	C5H9O8P	-2
rb15bp	D-Ribulose 1,5-bisphosphate	C5H8O11P2	-4
Rh2cit	(R)-(homo)2citrate	C8H9O7	-3
Rh3cit	(R)-(homo)3citrate	C9H11O7	-3
rib-D	D-Ribose	C5H10O5	0
ribflv	Riboflavin	C17H20N4O6	0
ru5p-D	D-Ribulose 5-phosphate	C5H9O8P	-2
s	Sulfur	S	0
S2hglut	(S)-2-Hydroxyglutarate	C5H6O5	-2
s7p	Sedoheptulose 7-phosphate	C7H13O10P	-2
scl	sirohydrochlorin	C42H39N4O16	-7
sec	sulfoethylcysteine	C5H10NO5S2	-1
ser-L	L-Serine	C3H7NO3	0
sertrna	L-Seryl-tRNA(Ser)	C3H6NO2R	1
sf430a	15,17-seco-F430-17-acid	C42H47N6NiO14	-5
Shcit	S-homocitrate	C7H7O7	-3
sheme	Siroheme	C42H36FeN4O16	-8
skm	Shikimate	C7H9O5	-1
skm5p	Shikimate 5-phosphate	C7H8O8P	-3
sl-L	L-sulfolactate	C3H4O6S	-2
slp-L	L-sulfolactyl phosphate	C3H3O9PS	-4
so3	Sulfite	O3S	-2
so4	Sulfate	O4S	-2
succ	Succinate	C4H4O4	-2
succoa	Succinyl-CoA	C25H35N7O19P3S	-5
sucsal	Succinic semialdehyde	C4H5O3	-1
thdp	2,3,4,5-Tetrahydrodipicolinate	C7H7NO4	-2
thf	5,6,7,8-Tetrahydrofolate	C19H21N7O6	-2
thm	Thiamin	C12H17N4OS	1
thmmp	Thiamin monophosphate	C12H16N4O4PS	-1
thmpp	Thiamine diphosphate	C12H16N4O7P2S	-2
thr-L	L-Threonine	C4H9NO3	0
thrp	L-Threonine O-3-phosphate	C4H8NO6P	-2
thrtrna	L-Threonyl-tRNA(Thr)	C4H8NO2R	1
thym	Thymine	C5H6N2O2	0
thymd	Thymidine	C10H14N2O5	0
tih2cit	(-)threo-iso(homo)2citrate	C8H9O7	-3
tih3cit	(-)threo-iso(homo)3citrate	C9H11O7	-3
tma	trimethylamine	C3H10N	1
trdox	Oxidized thioredoxin	X	0
trdrd	Reduced thioredoxin	XH2	0
trnaala	tRNA(Ala)	R	0
trnaarg	tRNA(Arg)	R	0
trnaasp	tRNA(Asp)	R	0
trnacys	tRNA(Cys)	R	0
trnagln	tRNA(Gln)	R	0
trnaglu	tRNA (Glu)	R	0
trnagly	tRNA(Gly)	R	0
trnahis	tRNA(His)	R	0
trnaile	tRNA(Ile)	R	0
trnaleu	tRNA(Leu)	R	0
trnalys	tRNA(Lys)	R	0
trnamet	tRNA(Met)	R	0
trnaphe	tRNA(Phe)	R	0
trnapro	tRNA(Pro)	R	0
trnaser	tRNA(Ser)	R	0
trnathr	tRNA(Thr)	R	0
trnatrp	tRNA(Trp)	R	0
trnatyr	tRNA(Tyr)	R	0
trnaval	tRNA(Val)	R	0
trp-L	L-Tryptophan	C11H12N2O2	0
trptrna	L-Tryptophanyl-tRNA(Trp)	C11H11N2OR	1
tsul	Thiosulfate	O3S2	-2
tyr-L	L-Tyrosine	C9H11NO3	0
tyrtrna	L-Tyrosyl-tRNA(Tyr)	C9H10NO2R	1
uaccg	UDP-N-acetyl-3-O-(1-carboxyvinyl)-D-glucosamine	C20H26N3O19P2	-3
uacgam	UDP-N-acetyl-D-glucosamine	C17H25N3O17P2	-2
uacmam	UDP-N-acetyl-D-mannosamine	C17H25N3O17P2	-2
uamr	UDP-N-acetylmuramate	C20H28N3O19P2	-3
udp	UDP	C9H11N2O12P2	-3
udpg	UDPglucose	C15H22N2O17P2	-2
udpgal	UDPgalactose	C15H22N2O17P2	-2
udpglcur	UDP-D-glucuronate	C15H19N2O18P2	-3
ump	UMP	C9H11N2O9P	-2
unknown_cbl1deg	unknown degradation product of cbl1 for adocbl-HBI synthesis	C14H16N2O6P1	-1
unknown_rbfdeg	unknown riboflavin degradation product	C10H14N2O5	0
uppg3	Uroporphyrinogen III	C40H36N4O16	-8
ura	Uracil	C4H4N2O2	0
urea	Urea	CH4N2O	0
utp	UTP	C9H11N2O15P3	-4
val-L	L-Valine	C5H11NO2	0
valtrna	L-Valyl-tRNA(Val)	C5H10NOR	1
xan	Xanthine	C5H4N4O2	0
xmp	Xanthosine 5'-phosphate	C10H11N4O9P	-2
xu5p-D	D-Xylulose 5-phosphate	C5H9O8P	-2
zn2	Zinc	Zn	2

## Sheet: Reactions
REACTION ABBREVIATION	OFFICIAL NAME	EQUATION	FUNCTIONAL CATEGORY	Reference
2PGK	2-phosphoglycerate kinase	[c] : 2pg + atp --> 23dpg + adp + h	Central Metabolism	21
2PLS	2-phospho-L-lactate synthase	[c] : gtp + lac-L --> 2plac-L + gdp + h	Vitamins & Cofactor Biosynthesis	14
4ABZt2r	4-Aminobenzoate mitochondrial transport via symport	4abz[e] + h[e] <==> 4abz[c] + h[c]	Transport	7
4KFBPP	4-ketofructose 1,6-bisphosphate phosphatase	[c] : 4kfbp --> dkdofp + pi	Tyrosine, Tryptophan, and Phenylalanine Metabolism	48
5HBZIDS	5-hydroxybenzimidazole synthase	[c] : ribflv --> 5hbzid + unknown_rbfdeg	Vitamins & Cofactor Biosynthesis
7MHS	7-mercaptoheptanoate synthase	[c] : 7ohp + cys-L + h + nadh --> 7mhp + nad + ser-L	Coenzyme B Biosynthesis	47
7MHTS	7-mercaptoheptanoylthreonine synthase	[c] : 7mhp + atp + thr-L --> 7mht + adp + h + pi	Coenzyme B Biosynthesis	20
ABTA	4-aminobutyrate transaminase	[c] : 4abut + akg --> glu-L + sucsal	Glutamate metabolism
ACACT1	acetyl-CoA C-acetyltransferase	[c] : (2) accoa --> aacoa + coa	Lipid & Cell Wall Metabolism	5
ACBIPGT	Adenosyl cobinamide phosphate guanyltransferase	[c] : adocbip + gtp + h --> agdpcbi + ppi	Vitamins & Cofactor Biosynthesis
ACCOAL2r	acetate-CoA ligase (ADP-forming)	[c] : atp + coa + ppa <==> adp + pi + ppcoa	Central Metabolism	28
ACGK	acetylglutamate kinase	[c] : acglu + atp --> acg5p + adp	Amino Acid Metabolism
ACGS	N-acetylglutamate synthase	[c] : accoa + glu-L --> acglu + coa + h	Amino Acid Metabolism
ACHBS	2-aceto-2-hydroxybutanoate synthase	[c] : 2obut + h + pyr --> 2ahbut + co2	Valine, leucine, and isoleucine metabolism
ACKr	acetate kinase	[c] : ac + atp <==> actp + adp	Methanogenesis	40
ACLDC	acetolactate decarboxylase	[c] : alac-S + h --> actn-R + co2	Other
ACLS	acetolactate synthase	[c] : h + (2) pyr --> alac-S + co2	Valine, leucine, and isoleucine metabolism
ACONMT	Trans-aconitate methyltransferase	[c] : acon-T + amet --> aconm + ahcys	Central Metabolism
ACONT	aconitase	[c] : cit <==> icit	Citrate Cycle (TCA)	46
ACOTA	acetylornithine transaminase	[c] : acorn + akg <==> acg5sa + glu-L	Amino Acid Metabolism
ACP1(FMN)	acid phosphatase (FMN)	[c] : fmn + h2o --> pi + ribflv	Vitamins & Cofactor Biosynthesis
ACS2	acetyl-CoA synthase (propionate)	[c] : atp + coa + ppa --> amp + ppcoa + ppi	Central Metabolism
ACt2r	acetate reversible transport via proton symport	ac[e] + h[e] <==> ac[c] + h[c]	Transport
ACTNt2r	(R)-acetoin transport via proton symport	actn-R[e] + h[e] <==> actn-R[c] + h[c]	Transport
ACYP	acylphosphatase	[c] : 13dpg + h2o --> 3pg + h + pi	Glycolysis/Gluconeogenesis
ACYP_2	acylphosphatase (2)	[c] : actp + h2o --> ac + h + pi	Central Metabolism
ADCPS2	adenosylcobinamide-phosphate synthase	[c] : adcobhex + applp + atp --> adocbip + adp + h + pi	Vitamins & Cofactor Biosynthesis	49
ADCYRS	adenosylcobyric acid synthase (glutamine-hydrolysing)	[c] : adcobdam + (4) atp + (4) gln-L + (4) h2o --> adcobhex + (4) adp + (4) glu-L + (4) h + (4) pi	Vitamins & Cofactor Biosynthesis	35
ADD	adenine deaminase	[c] : ade + h + h2o --> hxan + nh4	Nucleotide Metabolism
ADK1	adenylate kinase	[c] : amp + atp <==> (2) adp	Nucleotide Metabolism
ADK2	adenylate kinase (Inorganic triphosphate)	[c] : amp + pppi <==> adp + ppi	Nucleotide Metabolism
ADK3	adentylate kinase (GTP)	[c] : amp + gtp <==> adp + gdp	Nucleotide Metabolism
ADK4	adentylate kinase (ITP)	[c] : amp + itp <==> adp + idp	Nucleotide Metabolism
ADKd	adenylate kinase (d form)	[c] : damp + datp <==> (2) dadp	Nucleotide Metabolism
ADNCYC	adenylate cyclase	[c] : atp --> camp + ppi	Nucleotide Metabolism
ADNK1	adenosine kinase	[c] : adn + atp --> adp + amp + h	Nucleotide Metabolism
ADOCBIAH	Adenosyl cobinamide amidohydrolase	[c] : adocbi + h2o --> adcobhex + appl	Vitamins & Cofactor Biosynthesis	49
ADOCBLS2	Adenosylcobalamin 5'-phosphate synthase	[c] : agdpcbi + r5hbzi --> adocblhbi + gmp + h	Vitamins & Cofactor Biosynthesis	33
ADPT	adenine phosphoribosyltransferase	[c] : ade + prpp --> amp + ppi	Nucleotide Metabolism
ADSL1	adenylosuccinate lyase	[c] : dcamp --> amp + fum	Alanine and aspartate metabolism
ADSL2	adenylosuccinate lyase	[c] : 25aics --> aicar + fum	Nucleotide Metabolism
ADSS	adenylosuccinate synthase	[c] : asp-L + gtp + imp --> dcamp + gdp + (2) h + pi	Alanine and aspartate metabolism
AGAIAGT	archaeatidylinositol N-acetylglucosaminyltransferase	[c] : dpgpi + uacgam --> agdpgpi + h + udp	Lipid & Cell Wall Metabolism	11
AGAID	N-acetylglucosaminylarchaeatidylinositol deacetylase	[c] : agdpgpi + h2o --> ac + gdpgpi	Lipid & Cell Wall Metabolism	11
AGMT	agmatinase	[c] : agm + h2o --> ptrc + urea	Arginine and Proline Metabolism
AGPR	N-acetyl-g-glutamyl-phosphate reductase	[c] : acg5sa + nadp + pi <==> acg5p + h + nadph	Amino Acid Metabolism
AHC	adenosylhomocysteinase	[c] : ahcys + h2o <==> adn + hcys-L	Methionine Metabolism
AHGDx	(S)-alpha-hydroxyglutarate dehydrogenase	[c] : S2hglut + nad <==> akg + h + nadh	Vitamins & Cofactor Biosynthesis	18
AHMMPS	4-amino-5-hydroxymethyl-2-methylpyrimidine synthetase	[c] : air + (2) h --> 4ahmmp + gcald + pi	Vitamins & Cofactor Biosynthesis
AHSERL2	O-acetylhomoserine (thiol)-lyase	[c] : achms + h2s --> ac + h + hcys-L	Methionine Metabolism
AICART	phosphoribosylaminoimidazolecarboxamide formyltransferase	[c] : 10fthf + aicar <==> fprica + thf	Nucleotide Metabolism	7
AIRC2	phosphoribosylaminoimidazole carboxylase	[c] : air + atp + hco3 --> 5caiz + adp + h + pi	Nucleotide Metabolism
AIRC3	phosphoribosylaminoimidazole carboxylase (mutase rxn)	[c] : 5aizc <==> 5caiz	Nucleotide Metabolism
AKACAL	alpha-ketoadipate:CoA ligase	[c] : accoa + h2o + ohexa --> Rh2cit + coa + h	Coenzyme B Biosynthesis	20
AKGCAL	alpha-ketoglutarate:CoA ligase	[c] : accoa + akg --> coa + h + hacon-T	Coenzyme B Biosynthesis	20
AKP1	alkaline phosphatase (Dihydroneopterin)	[c] : ahdt + (3) h2o --> dhnpt + (2) h + (3) pi	Vitamins & Cofactor Biosynthesis
AKPCAL	alpha-ketopimelate:CoA ligase	[c] : accoa + h2o + ohepa --> Rh3cit + coa + h	Coenzyme B Biosynthesis	20
AKSCAL	alpha-ketosubmerate:CoA ligase	[c] : 2ood + accoa + h2o --> glyc-R + pmcoa	Coenzyme B Biosynthesis	20
AKSDC	alpha-ketosubmerate decarboxylase	[c] : 2ood + h --> 7ohp + co2	Coenzyme B Biosynthesis	20
ALACt2r	acetolactate reversible transport via proton symport	alac-S[e] + h[e] <==> alac-S[c] + h[c]	Transport
ALAt4r	Alanine-Sodium symporter	ala-L[e] + na1[e] <==> ala-L[c] + na1[c]	Transport
ALATA_L	L-alanine transaminase	[c] : akg + ala-L <==> glu-L + pyr	Alanine and aspartate metabolism
ALATRS	Alanyl-tRNA synthetase	[c] : ala-L + atp + trnaala --> alatrna + amp + ppi	Alanine and aspartate metabolism
ALCD20y	alcohol dehydrogenase (2-propanol) (NADP)	[c] : 2ppoh + nadp <==> acetone + h + nadph	Central Metabolism	27
ALCD2y	alcohol dehydrogenase (ethanol, NADP)	[c] : etoh + nadp <==> acald + h + nadph	Central Metabolism	27
ALDD1	aldehyde dehydrogenase (formaldehyde, NAD)	[c] : fald + h2o + nad --> for + (2) h + nadh	Central Metabolism
ALDD2x	aldehyde dehydrogenase (acetaldehyde, NAD)	[c] : acald + h2o + nad --> ac + (2) h + nadh	Central Metabolism
ALKP	alkaline phosphatase	[c] : dhap + h2o --> dha + pi	Vitamins & Cofactor Biosynthesis
AMAOTr	adenosylmethionine-8-amino-7-oxononanoate transaminase	[c] : 8aonn + amet <==> amob + dann	Vitamins & Cofactor Biosynthesis
ANPRT	anthranilate phosphoribosyltransferase	[c] : anth + prpp --> ppi + pran	Tyrosine, Tryptophan, and Phenylalanine Metabolism
ANS	anthranilate synthase	[c] : chor + gln-L --> anth + glu-L + h + pyr	Tyrosine, Tryptophan, and Phenylalanine Metabolism
AOXSr	8-amino-7-oxononanoate synthase	[c] : ala-L + h + pmcoa <==> 8aonn + co2 + coa	Vitamins & Cofactor Biosynthesis
APPLP	aminopropanol phosphorylase	[c] : appl + atp --> adp + applp + h	Vitamins & Cofactor Biosynthesis	49
ARGDC	arginine decarboxylase	[c] : arg-L + h --> agm + co2	Glutamate metabolism
ARGDr	arginine deiminase	[c] : arg-L + h2o <==> citr-L + nh4	Arginine and Proline Metabolism
ARGSL	argininosuccinate lyase	[c] : argsuc <==> arg-L + fum	Alanine and aspartate metabolism
ARGSS	argininosuccinate synthase	[c] : asp-L + atp + citr-L --> amp + argsuc + h + ppi	Alanine and aspartate metabolism
ARGTRS	Arginyl-tRNA synthetase	[c] : arg-L + atp + trnaarg --> amp + argtrna + ppi	Arginine and Proline Metabolism
ASADi	aspartate-semialdehyde dehydrogenase, irreversible	[c] : 4pasp + h + nadph --> aspsa + nadp + pi	Alanine and aspartate metabolism
ASD	archaetidylserine decarboxylase	[c] : dpgps + h --> co2 + dpgpe	Lipid & Cell Wall Metabolism
ASNN	L-asparaginase	[c] : asn-L + h2o --> asp-L + nh4	Alanine and aspartate metabolism
ASNS1	asparagine synthase (glutamine-hydrolysing)	[c] : asp-L + atp + gln-L + h2o --> amp + asn-L + glu-L + h + ppi	Alanine and aspartate metabolism
ASP1DC	aspartate 1-decarboxylase	[c] : asp-L + h --> ala-B + co2	Alanine and aspartate metabolism	13
ASPCT	aspartate carbamoyltransferase	[c] : asp-L + cbp --> cbasp + h + pi	Alanine and aspartate metabolism
ASPKi	aspartate kinase, irreversible	[c] : asp-L + atp --> 4pasp + adp	Alanine and aspartate metabolism
ASPTA	aspartate transaminase	[c] : akg + asp-L <==> glu-L + oaa	Alanine and aspartate metabolism	32
ASPTRS	Aspartyl-tRNA synthetase	[c] : asp-L + atp + trnaasp --> amp + asptrna + ppi	Alanine and aspartate metabolism
ATGH	archaetidylglycerol hydrogenase	[c] : dggpg + (8) h + (8) nadph --> dpgpg + (8) nadp	Lipid & Cell Wall Metabolism
ATIH	archaetidylinositol hydrogenase	[c] : dggpi + (8) h + (8) nadph --> dpgpi + (8) nadp	Lipid & Cell Wall Metabolism
ATPM	ATP maintenance requirement	[c] : atp + h2o --> adp + h + pi	Other
ATPPRT	ATP phosphoribosyltransferase	[c] : atp + prpp --> ppi + prbatp	Histidine Metabolism
ATPS1	H+-exporting ATPase	atp[c] + h[c] + h2o[c] --> adp[c] + (2) h[e] + pi[c]	Transport
ATPS4r	ATP synthase (four protons for one ATP)	adp[c] + (4) h[e] + pi[c] <==> atp[c] + (3) h[c] + h2o[c]	Methanogenesis	54, 53
ATRZCH	atrazine chlorohydrolase	[c] : atrz + h2o --> cl + h + hatrz	Other
ATSH	archaetidylserine hydrogenase	[c] : dgggps + (8) h + (8) nadph --> dpgps + (8) nadp	Lipid & Cell Wall Metabolism	23
BACCL	biotin-[acetyl-CoA-carboxylase] ligase	[c] : atp + btn + h --> btamp + ppi	Vitamins & Cofactor Biosynthesis
BLAT	beta-lysine acetyltransferase	[c] : 36dahx + accoa --> coa + h + nabl	Threonine and Lysine Metabolism	29
BRFAPS	beta-ribofuranosylaminobenzene 5'-phosphate synthase	[c] : 4abz + h + prpp --> Brfap + co2 + ppi	Tetrahydramethanopterin Biosynthesis	47
BTNt2i	Biotin uptake	btn[e] + h[e] --> btn[c] + h[c]	Transport
BTS3r	biotin synthase	[c] : dtbt + (2) s <==> btn + h2s	Vitamins & Cofactor Biosynthesis
CA2abc	calcium transport via ABC system	atp[c] + ca2[e] + h2o[c] --> adp[c] + ca2[c] + h[c] + pi[c]	Transport
CAM	carbonic anhydrase	CO2[e] -- > H2CO3	Methanogenesis
CAt6	calcium / sodium antiporter	ca2[c] + na1[e] <==> ca2[e] + na1[c]	Transport
CBIabc	Cobinamide transport via ABC system	atp[c] + cbi[e] + h2o[c] --> adp[c] + cbi[c] + h[c] + pi[c]	Transport
CBIAT	Cobinamide adenyltransferase	[c] : atp + cbi + h <==> adocbi + pppi	Vitamins & Cofactor Biosynthesis	49
CBL1abc	Cob(1)alamin transport via ABC system	atp[c] + cbl1[e] + h2o[c] --> adp[c] + cbl1[c] + h[c] + pi[c]	Transport
CBL1HBIabc	Cob(1)alamin-HBI transport via ABC system	atp[c] + cbl1hbi[e] + h2o[c] --> adp[c] + cbl1hbi[c] + h[c] + pi[c]	Transport
CBLAT2	cob(I)alamin-HBI adenosyltransferase	[c] : atp + cbl1hbi + h --> adocblhbi + pppi	Vitamins & Cofactor Biosynthesis
CBLD	cob(I)alamin degradation	[c] : cbl1 --> cbi + unknown_cbl1deg	Vitamins & Cofactor Biosynthesis
CBPS	carbamoyl-phosphate synthase (glutamine-hydrolysing)	[c] : (2) atp + gln-L + h2o + hco3 --> (2) adp + cbp + glu-L + (2) h + pi	Glutamate metabolism
CD2abc1	cadmium transport out via ABC system	atp[c] + cd2[c] + h2o[c] --> adp[c] + cd2[e] + h[c] + pi[c]	Transport
CD2abc2	cadmium transport in via ABC system	atp[c] + cd2[e] + h2o[c] --> adp[c] + cd2[c] + h[c] + pi[c]	Transport
CDGGGPP3	CDP-alcohol phosphatidyltransferase (glycerol 1-phosphate)	[c] : cdgggp + glyc1p --> cmp + dggpgp + h	Lipid & Cell Wall Metabolism
CDGGGPP4	CDP-alcohol phosphatidyltransferase (glycerol 1-phosphate) (hydroxy)	[c] : 3hcdgggp + glyc1p --> 3hdggpgp + cmp + h	Lipid & Cell Wall Metabolism
CDGGGS	CDP-2,3-di-O-geranylgeranyl-sn-glycerol synthase	[c] : ctp + dgggp + h --> cdgggp + ppi	Lipid & Cell Wall Metabolism
CDGGGS2	CDP-2-O-(3'-hydroxy)geranyl-3-O-geranyl-sn-glycerol synthase	[c] : 3hdgggp + ctp + h --> 3hcdgggp + ppi	Lipid & Cell Wall Metabolism
CDGGGSAT	CDP-2,3-di-O-geranylgeranyl-sn-glyceroserine O-archaetidyltransferase	[c] : cdgggp + ser-L --> cmp + dgggps + h	Lipid & Cell Wall Metabolism
CDGGGSAT2	CDP-2-O-(3'-hydroxy)geranyl-3-O-geranyl-sn-glyceroserine O-archaetidyltransferase	[c] : 3hcdgggp + ser-L --> 3hdgggps + cmp + h	Lipid & Cell Wall Metabolism
CDGGIPT	CDP-digeranyl-sn-glycero-myo-inositol 3-phosphatidyltransferase	[c] : cdgggp + inost --> cmp + dggpi + h	Lipid & Cell Wall Metabolism
CDGGIPT2	CDP-digeranyl-sn-glycero-myo-inositol 3-phosphatidyltransferase (3' hydroxy)	[c] : 3hcdgggp + inost --> 3hdggpi + cmp + h	Lipid & Cell Wall Metabolism
CDPGH	cyclic 2,3-diphosphoglycerate hydrolase	[c] : cdpg + h2o --> 23dpg + (2) h	Central Metabolism	21
CDPGS	cyclic 2,3-diphosphoglycerate synthase	[c] : 23dpg + atp + h --> adp + cdpg + pi	Central Metabolism	21
CF3Ha	coenzyme F390 hydrolase (ATP)	[c] : f390a + h2o --> amp + f420-2 + h	Vitamins & Cofactor Biosynthesis	44
CF3Hg	coenzyme F390 hydrolase (GTP)	[c] : f390g + h2o --> f420-2 + gmp + h	Vitamins & Cofactor Biosynthesis	44
CF3Sa	coenzyme F390 synthetase (ATP)	[c] : atp + f420-2 --> f390a + ppi	Vitamins & Cofactor Biosynthesis	44
CF3Sg	coenzyme F390 synthetase (GTP)	[c] : f420-2 + gtp --> f390g + ppi	Vitamins & Cofactor Biosynthesis	44
CH2ACH	cis-(homo)2aconitate hydrolase	[c] : h2acon-C + h2o <==> tih2cit	Coenzyme B Biosynthesis	20
CH3ACH	cis-(homo)3aconitate hydrolase	[c] : h2o + h3acon-C <==> tih3cit	Coenzyme B Biosynthesis	20
CH4St	Methanethiol Transport	ch4s[e] <==> ch4s[c]	Transport
CH4t	Methane Transport	ch4[e] <==> ch4[c]	Transport
CHACH	cis-homoaconitate hydrolase	[c] : h2o + hacon-C <==> ihcit-T	Coenzyme B Biosynthesis	20
CHORM	chorismate mutase	[c] : chor --> pphn	Amino Acid Metabolism
CHORS	chorismate synthase	[c] : 3psme --> chor + pi	Tyrosine, Tryptophan, and Phenylalanine Metabolism
Clt	chlorideion transport out via diffusion	cl[e] <==> cl[c]	Transport
CMLDC	4-carboxymuconolactone decarboxylase	[c] : 2c25dho --> 5odhf2a + co2 + h	Other
CO2t	CO2 transporter via diffusion	co2[e] <==> co2[c]	Transport
Coabc	Cobalt transport via ABC system	atp[c] + cobalt2[e] + h2o[c] --> adp[c] + cobalt2[c] + h[c] + pi[c]	Transport
COBALTt5	cobalt transport in/out via permease (no H+)	cobalt2[c] <==> cobalt2[e]	Transport
COBS	coenzyme b synthatse	[c] : 7mht + atp --> adp + cob + h	Coenzyme B Biosynthesis	20
COCHL	cobaltochelatase	[c] : atp + cobalt2 + h2o + hgbam --> adp + co2dam + (2) h + pi	Vitamins & Cofactor Biosynthesis
CODH2	carbon monoxide dehydrogenase / acetyl-CoA synthase 2	[c] : co + (2) fdox + h2o --> co2 + (2) fdred + (2) h	Methanogenesis
CODHe	carbon monoxide dehydrogenase	[c] : co + (2) fdox + h2o --> co2 + (2) fdred + (2) h	Methanogenesis
CODHr	carbon monoxide dehydrogenase / acetyl-CoA synthase	[c] : accoa + (2) fdox + h2o + h4spt <==> co2 + coa + (2) fdred + (2) h + mh4spt	Methanogenesis	40
COMS	coenzyme M synthase	[c] : h2o + sec --> com + nh4 + pyr	Coenzyme M Biosynthesis	47
COt	CO transporter via diffusion	co[c] <==> co[e]	Transport
CPC2MT	precorrin-2 C20-methyltransferase	[c] : amet + copre2 --> ahcys + copre3 + h	Vitamins & Cofactor Biosynthesis	35
CPC3MT	precorrin-3B C17-methyltransferase	[c] : amet + copre3 --> ahcys + copre4	Vitamins & Cofactor Biosynthesis	35
CPC4MT	precorrin-4 C11-methyltransferase	[c] : amet + copre4 --> ahcys + copre5 + h	Vitamins & Cofactor Biosynthesis	35
CPC5MT	precorrin-5 C1-methyltransferase	[c] : amet + copre5 + h2o --> acald + ahcys + copre6 + h	Vitamins & Cofactor Biosynthesis	35
CPC6MT	precorrin-6Y C5,15-methyltransferase (decarboxylating)	[c] : (2) amet + codhpre6 --> (2) ahcys + co2 + copre8 + h	Vitamins & Cofactor Biosynthesis	35
CPC6R	precorrin-6A reductase	[c] : copre6 + h + nadph --> codhpre6 + nadp	Vitamins & Cofactor Biosynthesis	35
CPC8MM	precorrin-8X methylmutase	[c] : copre8 <==> cobya	Vitamins & Cofactor Biosynthesis	35
CS	citrate synthase	[c] : accoa + h2o + oaa --> cit + coa + h	Citrate Cycle (TCA)	46
CSND	Cytosine deaminase	[c] : csn + h + h2o --> nh4 + ura	Nucleotide Metabolism
CTPS1	CTP synthase (NH3)	[c] : atp + nh4 + utp --> adp + ctp + (2) h + pi	Nucleotide Metabolism
CTPS2	CTP synthase (glutamine)	[c] : atp + gln-L + h2o + utp --> adp + ctp + glu-L + (2) h + pi	Nucleotide Metabolism
Cuabc	Copper transport via ABC system	atp[c] + cu2[e] + h2o[c] --> adp[c] + cu2[c] + h[c] + pi[c]	Transport
Cut1	Copper export via ATPase	atp[c] + cu2[c] + h2o[c] --> adp[c] + cu2[e] + h[c] + pi[c]	Transport
CYRDAAT	cob(I)yrinic acid a,c-diamide adenosyltransferase	[c] : atp + co1dam + h --> adcobdam + pppi	Vitamins & Cofactor Biosynthesis	35
CYRDAR	cob(II)yrinic acid a,c-diamide reductase	[c] : (2) co2dam + nadh --> (2) co1dam + h + nad	Vitamins & Cofactor Biosynthesis	35
CYRDAS	Cob(II)yrinate a,c-diamide synthase (glutamine-hydrolysing)	[c] : (2) atp + cobya + (2) gln-L + h2o --> (2) adp + co2dam + (2) glu-L + h + ppi	Vitamins & Cofactor Biosynthesis	35
CYSDS	Cysteine Desulfhydrase	[c] : cys-L + h2o --> h2s + nh4 + pyr	Cysteine Metabolism
CYSSr	cysteine synthase (reversible)	[c] : acser + h2s <==> ac + cys-L + h	Cysteine Metabolism	4
CYSt2r	L-cysteine reversible transport via proton symport	cys-L[e] + h[e] <==> cys-L[c] + h[c]	Transport
CYSTRS	Cysteinyl-tRNA synthetase	[c] : atp + cys-L + trnacys --> amp + cystrna + ppi	Cysteine Metabolism
CYTK1	cytidylate kinase (CMP)	[c] : atp + cmp <==> adp + cdp	Nucleotide Metabolism
CYTK2	cytidylate kinase (dCMP)	[c] : atp + dcmp <==> adp + dcdp	Nucleotide Metabolism
DADK	deoxyadenylate kinase	[c] : atp + damp <==> adp + dadp	Nucleotide Metabolism
DAPDC	diaminopimelate decarboxylase	[c] : 26dap-M + h --> co2 + lys-L	Threonine and Lysine Metabolism	29
DAPDH	diaminopimelate dehydrogenase	[c] : (2) h + nadph + nh4 + thdp --> 26dap-M + nadp	Threonine and Lysine Metabolism
DB4PS	3,4-Dihydroxy-2-butanone-4-phosphate synthase	[c] : ru5p-D --> db4p + for + h	Vitamins & Cofactor Biosynthesis
DBTSr	dethiobiotin synthase	[c] : atp + co2 + dann <==> adp + dtbt + (3) h + pi	Vitamins & Cofactor Biosynthesis
DCMPDA	dCMP deaminase	[c] : dcmp + h + h2o <==> dump + nh4	Nucleotide Metabolism
DCTPD	dCTP deaminase	[c] : dctp + h + h2o --> dutp + nh4	Nucleotide Metabolism
DGGGPS	digeranylgeranylglyceryl phosphate synthase	[c] : ggdp + gggp --> dgggp + ppi	Lipid & Cell Wall Metabolism	37
DGGGPS2	2-O-(3’-hydroxy)geranyl-3-O-geranyl-sn-glycerol synthase	[c] : 3hggdp + gggp --> 3hdgggp + ppi	Lipid & Cell Wall Metabolism
DGGPGP	digeranyl-sn-glycerol-1-phospho-3'-sn-glycerol phosphatase	[c] : dggpgp + h2o --> dggpg + pi	Lipid & Cell Wall Metabolism
DGGPGP2	digeranyl-sn-glycerol-1-phospho-3'-sn-glycerol phosphatase (hydroxy)	[c] : 3hdggpgp + h2o --> 3hdggpg + pi	Lipid & Cell Wall Metabolism
DHAD1	dihydroxy-acid dehydratase (2,3-dihydroxy-3-methylbutanoate)	[c] : 23dhmb --> 3mob + h2o	Valine, leucine, and isoleucine metabolism
DHAD2	Dihydroxy-acid dehydratase (2,3-dihydroxy-3-methylpentanoate)	[c] : 23dhmp --> 3mop + h2o	Valine, leucine, and isoleucine metabolism
DHDPRy	dihydrodipicolinate reductase (NADPH)	[c] : 23dhdp + h + nadph --> nadp + thdp	Threonine and Lysine Metabolism	29
DHDPS	dihydrodipicolinate synthase	[c] : aspsa + pyr --> 23dhdp + h + (2) h2o	Threonine and Lysine Metabolism	29
DHFR	dihydrofolate reductase	[c] : dhf + h + nadph <==> nadp + thf	Vitamins & Cofactor Biosynthesis
DHFS	dihydrofolate synthase	[c] : atp + dhpt + glu-L --> adp + dhf + h + pi	Vitamins & Cofactor Biosynthesis
DHNPA2	dihydroneopterin aldolase	[c] : dhnpt --> 6hmhpt + gcald	Tetrahydramethanopterin Biosynthesis	47
DHORD7	dihydroorotic acid dehydrogenase (f420)	[c] : dhor-S + f420-2 <==> f420-2h2 + orot	Nucleotide Metabolism
DHORTS	dihydroorotase	[c] : dhor-S + h2o <==> cbasp + h	Nucleotide Metabolism
DHPCPH	7,8-dihydronepterin 2' :3'-cyclicphosphate hydrolase	[c] : dhp23cp + h2o --> dhpmp + h	Tetrahydramethanopterin Biosynthesis	47
DHPM1	dihydropyrimidinase (5,6-dihydrouracil)	[c] : 56dura + h2o --> cala + h	Other
DHPM2	dihydropyrimidinase (dihydrothymine)	[c] : 56dthm + h2o --> 3uib + h	Other
DHPS2	dihydropteroate synthase	[c] : 4abz + 6hmhptpp --> dhpt + ppi	Vitamins & Cofactor Biosynthesis	7
DHPS3	7,8 dihydropteroate synthase (methanopterin)	[c] : 6hmhptpp + Brfap --> dhrfap + ppi	Tetrahydramethanopterin Biosynthesis	47
DHQD	3-dehydroquinate dehydratase	[c] : 3dhq <==> 3dhsk + h2o	Tyrosine, Tryptophan, and Phenylalanine Metabolism
DHQS2	3-dehydroquinate synthase	[c] : dohdu --> 3dhq	Tyrosine, Tryptophan, and Phenylalanine Metabolism	48
DIPS	diphthine synthase	[c] : amet + caphis --> ahcys + cmaphis + h	Amino Acid Metabolism
DKFPR	6-deoxy-5-ketofructose 1-phosphate reductase	[c] : dkfp + h + nadh <==> dkmp + nad	Tyrosine, Tryptophan, and Phenylalanine Metabolism	48
DKFPS	6-deoxy-5-ketofructose 1-phosphate synthase	[c] : dkdofp + h + nadh --> dkfp + nad	Tyrosine, Tryptophan, and Phenylalanine Metabolism	48
DKMPASPL	6-deoxy-5-ketomannitol 1-phosphate:L-aspartate semialdehyde ligase	[c] : aspsa + dkmp --> dohau + g3p	Tyrosine, Tryptophan, and Phenylalanine Metabolism	48
DMAMT	Dimethylamine methyltransferase	[c] : com + dma --> mcom + mma	Methanogenesis	40
DMAt	Dimethylamine symport	dma[e] + h[e] <==> dma[c] + h[c]	Transport
DMATT	dimethylallyltranstransferase	[c] : dmpp + ipdp --> grdp + ppi	Lipid & Cell Wall Metabolism	5
DMATT2	dimethylallyltranstransferase (3-hydroxy)	[c] : ipdp + m3hdp --> 3hgrdp + ppi	Lipid & Cell Wall Metabolism
DMHDRFS	7,8-didemethyl-8-hydroxy-5-deazariboflavin synthetase	[c] : 34hpp + 4r5au + h2o + (2) nadp --> ddhrb + (2) h + (2) nadph + nh4 + oxa	Vitamins & Cofactor Biosynthesis	15
DMSt	Dimethyl sulfide Transport	dms[e] <==> dms[c]	Transport
DNMPPA	Dihydroneopterin monophosphate dephosphorylase	[c] : dhpmp + h2o --> dhnpt + pi	Tetrahydramethanopterin Biosynthesis	47
DOHDUS	3,7-dideoxy-D-threo-hepto-2,6-diulosonate synthase	[c] : dohau + h2o + nad --> dohdu + h + nadh + nh4	Tyrosine, Tryptophan, and Phenylalanine Metabolism	48
DPCOAK	dephospho-CoA kinase	[c] : atp + dpcoa --> adp + coa + h	Coenzyme A Biosynthesis	13
DPGase	Diphosphoglycerate phosphatase	[c] : 23dpg + h2o --> 3pg + pi	Central Metabolism	21
DPMVD	diphosphomevalonate decarboxylase	[c] : 5dpmev + atp --> adp + co2 + ipdp + pi	Lipid & Cell Wall Metabolism	5
DPMVD2	diphosphomevalonate decarboxylase 2	[c] : 5dpmev + h --> co2 + m3hdp	Lipid & Cell Wall Metabolism
DPR	2-dehydropantoate 2-reductase	[c] : 2dhp + h + nadph --> nadp + pant-R	Coenzyme A Biosynthesis	13
DROPPRx	2,5-diamino-6-ribosylamino-4(3H)-pyrimidinone 5'-phosphate reductase	[c] : 25dhpp + h + nadh --> 25dthpp + nad	Vitamins & Cofactor Biosynthesis	19
DROPPRy	2,5-diamino-6-ribosylamino-4(3H)-pyrimidinone 5'-phosphate reductase (nadph)	[c] : 25dhpp + h + nadph --> 25dthpp + nadp	Vitamins & Cofactor Biosynthesis	19
DRTPPD	2,5-diamino-6-ribitylamino-4(3H)-pyrimidinone 5'-phosphate deaminase	[c] : 25dthpp + h + h2o --> 5aprbu + nh4	Vitamins & Cofactor Biosynthesis	19
DTMPK	dTMP kinase	[c] : atp + dtmp <==> adp + dtdp	Nucleotide Metabolism
DURIPP	deoxyuridine phosphorylase	[c] : duri + pi <==> 2dr1p + ura	Nucleotide Metabolism
ENO	enolase	[c] : 2pg <==> h2o + pep	Glycolysis/Gluconeogenesis	43
ETHAt6	ethanolamine transport in/out via proton symport	etha[e] + h[e] <==> etha[c] + h[c]	Transport
F430S1	coenzyme F430 precursor synthase 1 (aminase)	[c] : (2) atp + dscl + (2) gln-L + (2) h2o + ni2 --> (2) adp + f430p1 + (2) glu-L + (5) h + (2) pi	Vitamins & Cofactor Biosynthesis
F430S2	coenzyme F430 precursor synthase 2 (reduction)	[c] : f430p1 + (2) h + nadh --> f430p2 + nad	Vitamins & Cofactor Biosynthesis
F430S3	coenzyme F430 precursor synthase 3 (reduction)	[c] : f430p2 + h + nadh --> f430p3 + nad	Vitamins & Cofactor Biosynthesis
F430S4	coenzyme F430 precursor synthase 4 (cyclization)	[c] : f430p3 --> sf430a	Vitamins & Cofactor Biosynthesis
F430S5	coenzyme F430 precursor synthase 5 (cyclization)	[c] : h + sf430a --> f430 + h2o	Vitamins & Cofactor Biosynthesis
F4D	F420 Deydrogenase	f420-2h2[c] + (1.8) h[c] + mphen[c] --> f420-2[c] + (1.8) h[e] + mphenh2[c]	Methanogenesis	51, 11
F4H2O	F420H2 oxidase	[c] : (2) f420-2h2 + o2 <==> (2) f420-2 + (2) h2o	Other	36
F4MTSPD	coenzyme F420-dependent N(5) N(10)-methenyltetrahydrosarcinapterin dehydrogenase	[c] : f420-2h2 + menylh4spt <==> f420-2 + h + mleneh4spt	Methanogenesis	40
F4MTSPR	coenzyme F420-dependent N(5) N(10)-methenyltetrahydrosarcinapterin reductase	[c] : f420-2h2 + mleneh4spt <==> f420-2 + mh4spt	Methanogenesis	40
F4NH	F420-noneducing Hydrogenase	(1.8) h[c] + h2[e] + mphen[c] --> (1.8) h[e] + mphenh2[c]	Methanogenesis	52, 11
F4NPR	F420 dependent NADP reductase	[c] : f420-2 + h + nadph <==> f420-2h2 + nadp	Methanogenesis	1
F4RHi	F420-Reducing Hydrogenase	[c] : f420-2 + h2 --> f420-2h2	Methanogenesis	10
FBA	fructose-bisphosphate aldolase	[c] : fdp <==> dhap + g3p	Glycolysis/Gluconeogenesis	43
FBA2	D-Fructose 1-phosphate D-glyceraldehyde-3-phosphate-lyase	[c] : f1p <==> dhap + glyald	Central Metabolism
FBP	fructose-bisphosphatase	[c] : fdp + h2o --> f6p + pi	Glycolysis/Gluconeogenesis	43
FBPO	fructose-bisphosphate oxidase	[c] : fdp + nad --> 4kfbp + h + nadh	Tyrosine, Tryptophan, and Phenylalanine Metabolism	48
FCLPA	L-fuculose 1-phosphate aldolase	[c] : fc1p <==> dhap + lald-L	Central Metabolism
FE2abc	iron (II) transport via ABC system	atp[c] + fe2[e] + h2o[c] --> adp[c] + fe2[c] + h[c] + pi[c]	Transport
FE3abc	iron (III) transport via ABC system	atp[c] + fe3[e] + h2o[c] --> adp[c] + fe3[c] + h[c] + pi[c]	Transport
FEDCabc	iron (III) dicitrate transport via ABC system	atp[c] + (2) cit[e] + fe3[e] + h2o[c] --> adp[c] + (2) cit[c] + fe3[c] + h[c] + pi[c]	Transport
FMETTRS	Methionyl-tRNA formyltransferase	[c] : 10fthf + mettrna --> fmettrna + h + thf	Methionine Metabolism
FMFD(b)	formylmethanofuran dehydrogenase (b)	[c] : co2 + (2) fdred + h + mfr(b) <==> (2) fdox + formmfr(b) + h2o	Methanogenesis	45
FMFTSPFT(b)	formylmethanofuran:H4SPT N-formyltransferase (b)	[c] : formmfr(b) + h + h4spt <==> formh4spt + mfr(b)	Methanogenesis	40
FOLR2	folate reductase	[c] : fol + nadph --> dhf + nadp	Vitamins & Cofactor Biosynthesis	7
FOLt	folate transport via proton simport	fol[e] + h[e] <==> fol[c] + h[c]	Transport	7
FRTT	farnesyltranstransferase	[c] : frdp + ipdp --> ggdp + ppi	Lipid & Cell Wall Metabolism
FRTT2	farnesyltranstransferase (3-hyroxy)	[c] : 3hfrdp + ipdp --> 3hggdp + ppi	Lipid & Cell Wall Metabolism
FUM	fumarase	[c] : fum + h2o <==> mal-L	Citrate Cycle (TCA)
G1PACT	glucosamine-1-phosphate N-acetyltransferase	[c] : accoa + gam1p --> acgam1p + coa + h	Lipid & Cell Wall Metabolism
G1PDH	glycerol-1-phosphate dehydrogenase (NAD)	[c] : dhap + h + nadh <==> glyc1p + nad	Lipid & Cell Wall Metabolism	5
G1PTT	glucose-1-phosphate thymidylyltransferase	[c] : dttp + g1p + h --> dtdpglu + ppi	Lipid & Cell Wall Metabolism
G1SATi	glutamate-1-semialdehyde aminotransferase	[c] : glu1sa --> 5aop	Vitamins & Cofactor Biosynthesis
G5SADr	L-glutamate 5-semialdehyde dehydratase, reversible	[c] : glu5sa <==> 1pyr5c + h + h2o	Proline Biosynthesis	38
G5SD2	glutamate-5-semialdehyde dehydrogenase	[c] : glu5p + h + nadh --> glu5sa + nad + pi	Proline Biosynthesis	16
G6PDH3	glucose 6-phosphate dehydrogenase (F420-Dependent)	[c] : f420-2 + g6p --> 6pgl + f420-2h2	Central Metabolism	31
GALT	galactose-1-phosphate uridylyltransferase	[c] : gal1p + h + utp <==> ppi + udpgal	Central Metabolism
GALUi	UTP-glucose-1-phosphate uridylyltransferase (irreversible)	[c] : g1p + h + utp --> ppi + udpg	Central Metabolism
GAPD	glyceraldehyde-3-phosphate dehydrogenase	[c] : g3p + nad + pi <==> 13dpg + h + nadh	Glycolysis/Gluconeogenesis	43
GAPD(nadp)	glyceraldehyde-3-phosphate dehydrogenase (NAD(P)+) (phosphorylating)	[c] : g3p + nadp + pi <==> 13dpg + h + nadph	Glycolysis/Gluconeogenesis	43
GARFT	phosphoribosylglycinamide formyltransferase	[c] : 10fthf + gar <==> fgam + h + thf	Nucleotide Metabolism	7
GCALDt	Glycoaldehydye reversible transport	gcald[e] <==> gcald[c]	Transport
GF4GL-0	gamma-F420-0:gamma-L-glutamate ligase	[c] : f420-0 + glu-L + gtp --> f420-1 + gdp + h + pi	Vitamins & Cofactor Biosynthesis	25
GF4GL-1	gamma-F420-1:gamma-L-glutamate ligase	[c] : f420-1 + glu-L + gtp --> f420-2 + gdp + h + pi	Vitamins & Cofactor Biosynthesis	25
GF4GL-2	gamma-F420-2:gamma-L-glutamate ligase	[c] : f420-2 + glu-L + gtp --> f420-3 + gdp + h + pi	Vitamins & Cofactor Biosynthesis	25
GF4GL-3	gamma-F420-3:gamma-L-glutamate ligase	[c] : f420-3 + glu-L + gtp --> f420-4 + gdp + h + pi	Vitamins & Cofactor Biosynthesis	25
GF4GL-4	gamma-F420-4:gamma-L-glutamate ligase	[c] : f420-4 + glu-L + gtp --> f420-5 + gdp + h + pi	Vitamins & Cofactor Biosynthesis	25
GF4GL-5	gamma-F420-5:gamma-L-glutamate ligase	[c] : f420-5 + glu-L + gtp --> f420-6 + gdp + h + pi	Vitamins & Cofactor Biosynthesis	25
GF4GL-6	gamma-F420-6:gamma-L-glutamate ligase	[c] : f420-6 + glu-L + gtp --> f420-7 + gdp + h + pi	Vitamins & Cofactor Biosynthesis	25
GF6PTA	glutamine-fructose-6-phosphate transaminase	[c] : f6p + gln-L --> gam6p + glu-L	Glutamate metabolism
GGGPS	geranylgeranylglyceryl phosphate synthase	[c] : ggdp + glyc1p --> gggp + ppi	Lipid & Cell Wall Metabolism	37
GHMT2	glycine hydroxymethyltransferase	[c] : ser-L + thf --> gly + h2o + mlthf	Glycine and Serine Metabolism	26
GK (adp)	ADP-specific glucokinase	[c] : adp + glc-D --> amp + g6p + h	Glycolysis/Gluconeogenesis	34
GK1	guanylate kinase (GMP:ATP)	[c] : atp + gmp <==> adp + gdp	Nucleotide Metabolism
GLCGSD	glucan 1,4-alpha-glucosidase	[c] : glycogen + h2o --> glc-D	Central Metabolism
GLCNt2r	D-gluconate transport via proton symport, reversible	glcn[e] + h[e] <==> glcn[c] + h[c]	Transport
GLCP	glycogen phosphorylase	[c] : glycogen + pi --> g1p	Central Metabolism
GLCS2	glycogen synthase (UDPGlc)	[c] : udpg --> glycogen + h + udp	Central Metabolism
GLNS	glutamine synthetase	[c] : atp + glu-L + nh4 --> adp + gln-L + h + pi	Glutamine Metabolism
GLNTRAT	glutamyl-tRNA(Gln) amidotransferase	[c] : atp + gln-L + glutrna(gln) + h2o --> adp + glntrna + glu-L + h + pi	Glutamine Metabolism	42
GLU5K	glutamate 5-kinase	[c] : atp + glu-L --> adp + glu5p	Amino Acid Metabolism
GLUDC	Glutamate Decarboxylase	[c] : glu-L + h --> 4abut + co2	Glutamate metabolism
GLUDxi	glutamate dehydrogenase (NAD)	[c] : glu-L + h2o + nad --> akg + h + nadh + nh4	Glutamate metabolism	32
GLUDyi	glutamate dehydrogenase (NADP)	[c] : akg + h + nadph + nh4 --> glu-L + h2o + nadp	Glutamate metabolism	32
GLUPRT	glutamine phosphoribosyldiphosphate amidotransferase	[c] : gln-L + h2o + prpp --> glu-L + ppi + pram	Glutamate metabolism
GLUS(F420)	glutamate synthase (F420)	[c] : akg + f420-2h2 + gln-L --> f420-2 + (2) glu-L	Glutamate Metabolism	32
GLUt2r	L-glutamate transport via proton symport, reversible	glu-L[e] + h[e] <==> glu-L[c] + h[c]	Transport
GLUTRR	glutamyl-tRNA reductase	[c] : glutrna + h + nadph --> glu1sa + nadp + trnaglu	Vitamins & Cofactor Biosynthesis
GLUTRS	Glutamyl-tRNA synthetase	[c] : atp + glu-L + trnaglu --> amp + glutrna + ppi	Glutamine Metabolism
GLUTRS(Gln)	Glutamyl-tRNA synthetase (Gln)	[c] : atp + glu-L + trnagln --> amp + glutrna(gln) + ppi	Glutamine Metabolism	42
GLYBabc	Glycine betaine transport via ABC system	atp[c] + glyb[e] + h2o[c] --> adp[c] + glyb[c] + h[c] + pi[c]	Transport
GLYt4r	glycine reversible transport via sodium symport	gly[e] + na1[e] <==> gly[c] + na1[c]	Transport
GLYTRS	Glycyl-tRNA synthetase	[c] : atp + gly + trnagly --> amp + glytrna + ppi	Glycine and Serine Metabolism
GMAND	GDP-D-mannose dehydratase	[c] : gdpmann --> gdpddman + h2o	Central Metabolism
GMPS	GMP synthase	[c] : atp + nh4 + xmp --> amp + gmp + (2) h + ppi	Nucleotide Metabolism
GMPS2	GMP synthase	[c] : atp + gln-L + h2o + xmp --> amp + glu-L + gmp + (2) h + ppi	Glutamine Metabolism
GRTT	geranyltranstransferase	[c] : grdp + ipdp --> frdp + ppi	Lipid & Cell Wall Metabolism
GRTT2	geranyltranstransferase (3-hydroxy)	[c] : 3hgrdp + ipdp --> 3hfrdp + ppi	Lipid & Cell Wall Metabolism
GTHOr	glutathione oxidoreductase	[c] : gthox + h + nadph <==> (2) gthrd + nadp	Glutamate metabolism
GTPCIII	GTP cyclohydrolase III	[c] : gtp + (2) h2o --> for + h + ptp	Tetrahydramethanopterin Biosynthesis	47
GUAD	guanine deaminase	[c] : gua + h + h2o --> nh4 + xan	Nucleotide Metabolism
GUAPRT	guanine phosphoribosyltransferase	[c] : gua + prpp --> gmp + ppi	Nucleotide Metabolism
H2MPTR	dihydromethanoterin reductase	[c] : f420-2h2 + h2mpt --> f420-2 + h4mpt	Tetrahydramethanopterin Biosynthesis	8
H2Ot	H2O transport via diffusion	h2o[e] <==> h2o[c]	Transport
H2St	h2s transport (diffusion)	h2s[e] <==> h2s[c]	Transport
H2td	hydrogen transport	h2[c] <==> h2[e]	Transport
H4MPTGL(atp)	tetrahydromethanopterin glutamate lyase (ATP)	[c] : atp + glu-L + h4mpt --> adp + h + h4spt + pi	Tetrahydramethanopterin Biosynthesis	47
H4MPTGL(gtp)	tetrahydromethanopterin glutamate lyase (GTP)	[c] : glu-L + gtp + h4mpt --> gdp + h + h4spt + pi	Tetrahydramethanopterin Biosynthesis	47
H4MPTS10	tetrahydromethanopterin synthesis reaction 10	[c] : dhadrp + h2o --> dhadr + pi	Tetrahydramethanopterin Biosynthesis	47
H4MPTS11	tetrahydromethanopterin synthesis reaction 11	[c] : dhadr + prpp --> dhadrpr + ppi	Tetrahydramethanopterin Biosynthesis	47
H4MPTS12	tetrahydromethanopterin synthesis reaction 12	[c] : atp + dhadrpr --> adp + dhadrdpr	Tetrahydramethanopterin Biosynthesis	47
H4MPTS13	tetrahydromethanopterin synthesis reaction 13	[c] : atp + dhadrdpr --> adp + dhadrtpr	Tetrahydramethanopterin Biosynthesis	47
H4MPTS14	tetrahydromethanopterin synthesis reaction 14	[c] : S2hglut + dhadrtpr --> dmh2mpt + ppi	Tetrahydramethanopterin Biosynthesis	47
H4MPTS15	tetrahydromethanopterin synthesis reaction 15	[c] : amet + dmh2mpt --> ahcys + h + mmh2mpt	Tetrahydramethanopterin Biosynthesis	47
H4MPTS16	tetrahydromethanopterin synthesis reaction 16	[c] : amet + mmh2mpt --> ahcys + h + h2mpt	Tetrahydramethanopterin Biosynthesis	47
H4MPTS9	tetrahydromethanopterin synthesis reaction 9	[c] : dhrfap + f420-2h2 --> dhadrp + f420-2	Tetrahydramethanopterin Biosynthesis	47
HASD	hydroxyarchaetidylserine decarboxylase	[c] : 3hdpgps + h --> 3hdpgpe + co2	Lipid & Cell Wall Metabolism
HATGH	hydroxyarchaetidylglycerol hydrogenase	[c] : 3hdggpg + (7) h + (7) nadph --> 3hdpgpg + (7) nadp	Lipid & Cell Wall Metabolism
HATIH	hydroxyarchaetidylinositol hydrogenase	[c] : 3hdggpi + (7) h + (7) nadph --> 3hdpgpi + (7) nadp	Lipid & Cell Wall Metabolism
HATSH	hydroxyarchaetidylserine hydrogenase	[c] : 3hdgggps + (7) h + (7) nadph --> 3hdpgps + (7) nadp	Lipid & Cell Wall Metabolism
HCITS	homocitrate synthase	[c] : accoa + akg + h2o --> coa + h + hcit	Threonine and Lysine Metabolism
HCO3E	HCO3 equilibration reaction	[c] : co2 + h2o <==> h + hco3	Other
HDR	Heterodisulphide reductase	(1.8) h[c] + hsfd[c] + mphenh2[c] --> cob[c] + com[c] + (1.8) h[e] + mphen[c]	Methanogenesis	52, 11
HETZK	hydroxyethylthiazole kinase	[c] : 4mhetz + atp --> 4mpetz + adp + h	Vitamins & Cofactor Biosynthesis
HEX7	hexokinase (D-fructose:ATP)	[c] : atp + fru --> adp + f6p + h	Central Metabolism
HISTD	histidinol dehydrogenase	[c] : h2o + histd + (2) nad --> (3) h + his-L + (2) nadh	Histidine Metabolism
HISTP	histidinol-phosphatase	[c] : h2o + hisp --> histd + pi	Histidine Metabolism
HISTRS	Histidyl-tRNA synthetase	[c] : atp + his-L + trnahis --> amp + histrna + ppi	Histidine Metabolism
HKt	H+/K+ gastric/non-gastric P-ATPase and ABC ATPase	atp[c] + h2o[c] + k[e] --> adp[c] + h[e] + k[c] + pi[c]	Transport
HMBS	hydroxymethylbilane synthase	[c] : h2o + (4) ppbng --> hmbil + (4) nh4	Vitamins & Cofactor Biosynthesis
HMGCOARi	Hydroxymethylglutaryl CoA reductase (ir)	[c] : (2) h + hmgcoa + (2) nadph --> coa + mev-R + (2) nadp	Lipid & Cell Wall Metabolism
HMGCOASi	Hydroxymethylglutaryl CoA synthase (ir)	[c] : aacoa + accoa + h2o --> coa + h + hmgcoa	Lipid & Cell Wall Metabolism	5
HMPK1	hydroxymethylpyrimidine kinase (ATP)	[c] : 4ahmmp + atp --> 4ampm + adp + h	Vitamins & Cofactor Biosynthesis
HPACt2r	ydroxyphenylacetate transport in via proton symporter	4hphac[e] + h[e] <==> 4hphac[c] + h[c]	Transport	30
HPPK2	6-hydroxymethyl-dihydropterin pyrophosphokinase	[c] : 6hmhpt + atp --> 6hmhptpp + amp + h	Tetrahydramethanopterin Biosynthesis	47
HSDy	homoserine dehydrogenase (NADPH)	[c] : hom-L + nadp <==> aspsa + h + nadph	Alanine and aspartate metabolism
HSERTA	homoserine O-trans-acetylase	[c] : accoa + hom-L <==> achms + coa	Methionine Metabolism
HSK	homoserine kinase	[c] : atp + hom-L --> adp + h + phom	Threonine and Lysine Metabolism
HSPMS	homospermidine synthase	[c] : (2) ptrc --> hspmd + nh4	Central Metabolism
HSTPT	histidinol-phosphate transaminase	[c] : glu-L + imacp --> akg + hisp	Histidine Metabolism
HXPRT	hypoxanthine phosphoribosyltransferase (Hypoxanthine)	[c] : hxan + prpp --> imp + ppi	Nucleotide Metabolism
ICDHyr	isocitrate dehydrogenase (NADP)	[c] : icit + nadp <==> akg + co2 + nadph	Citrate Cycle (TCA)	46
IG3PS	Imidazole-glycerol-3-phosphate synthase	[c] : gln-L + prlp --> aicar + eig3p + glu-L + h	Histidine Metabolism
IGPDH	imidazoleglycerol-phosphate dehydratase	[c] : eig3p --> h2o + imacp	Histidine Metabolism
IGPS	indole-3-glycerol-phosphate synthase	[c] : 2cpr5p + h --> 3ig3p + co2 + h2o	Tyrosine, Tryptophan, and Phenylalanine Metabolism
ILEt2r	L-isoleucine reversible transport via proton symport	h[e] + ile-L[e] <==> h[c] + ile-L[c]	Transport
ILETA	isoleucine transaminase	[c] : akg + ile-L <==> 3mop + glu-L	Valine, leucine, and isoleucine metabolism
ILETRS	Isoleucyl-tRNA synthetase	[c] : atp + ile-L + trnaile --> amp + iletrna + ppi	Valine, leucine, and isoleucine metabolism
IMPC	IMP cyclohydrolase	[c] : h2o + imp <==> fprica	Nucleotide Metabolism	7
IMPD	IMP dehydrogenase	[c] : h2o + imp + nad --> h + nadh + xmp	Nucleotide Metabolism
IND3ACt2r	indole-3-acetate transport via proton symport	h[c] + ind3ac[c] <==> h[e] + ind3ac[e]	Transport	30
INS2D	inositol 2-dehydrogenase	[c] : inost + nad --> 2ins + h + nadh	Central Metabolism
IOR	indolepyruvate ferredoxin oxidoreductase	[c] : coa + (2) fdox + indpyr <==> co2 + (2) fdred + h + indaccoa	Tyrosine, Tryptophan, and Phenylalanine Metabolism	30
IOR2	indolepyruvate ferredoxin oxidoreductase (phenylpyvurate)	[c] : coa + (2) fdox + phpyr <==> co2 + (2) fdred + h + phaccoa	Tyrosine, Tryptophan, and Phenylalanine Metabolism	30
IOR3	indolepyruvate ferredoxin oxidoreductase (hydroxyphenylpyvurate)	[c] : 34hpp + coa + (2) fdox <==> co2 + (2) fdred + h + hphaccoa	Tyrosine, Tryptophan, and Phenylalanine Metabolism	30
IPDDI3x	isopentenyl diphosphate isomerase (type3)	[c] : f420-2 + h + ipdp + nadh --> dmpp + f420-2h2 + nad	Vitamins & Cofactor Biosynthesis	22
IPDDI3y	isopentenyl diphosphate isomerase (type3)	[c] : f420-2 + h + ipdp + nadph --> dmpp + f420-2h2 + nadp	Vitamins & Cofactor Biosynthesis	22
IPMD	3-isopropylmalate dehydrogenase	[c] : 3c2hmp + nad --> 3c4mop + h + nadh	Valine, leucine, and isoleucine metabolism
IPPMIa	3-isopropylmalate dehydratase	[c] : 3c2hmp <==> 2ippm + h2o	Valine, leucine, and isoleucine metabolism
IPPMIb	2-isopropylmalate hydratase	[c] : 2ippm + h2o <==> 3c3hmp	Valine, leucine, and isoleucine metabolism
IPPS	2-isopropylmalate synthase	[c] : 3mob + accoa + h2o --> 3c3hmp + coa + h	Valine, leucine, and isoleucine metabolism
KARA1	ketol-acid reductoisomerase (2,3-dihydroxy-3-methylbutanoate)	[c] : 23dhmb + nadp <==> alac-S + h + nadph	Valine, leucine, and isoleucine metabolism
KARA2	ketol-acid reductoisomerase (2-Acetolactate)	[c] : 2ahbut + h + nadph <==> 23dhmp + nadp	Valine, leucine, and isoleucine metabolism
Kt2	potassium transport in via proton symport	h[e] + k[e] --> h[c] + k[c]	Transport
Kt2r	potassium reversible transport via proton symport	h[e] + k[e] <==> h[c] + k[c]	Transport
LDH_L	L-lactate dehydrogenase	[c] : lac-L + nad <==> h + nadh + pyr	Vitamins & Cofactor Biosynthesis
LEUt2r	L-leucine reversible transport via proton symport	h[e] + leu-L[e] <==> h[c] + leu-L[c]	Transport
LEUTA	leucine transaminase	[c] : akg + leu-L <==> 4mop + glu-L	Valine, leucine, and isoleucine metabolism
LEUTRS	Leucyl-tRNA synthetase	[c] : atp + leu-L + trnaleu --> amp + leutrna + ppi	Valine, leucine, and isoleucine metabolism
LPFPLT	LPPG:Fo 2-phospho-L-lactate transferase	[c] : ddhrb + lppg --> f420-0 + gmp + h	Vitamins & Cofactor Biosynthesis	17
LPPGS	LPPG synthetase	[c] : 2plac-L + gtp + h --> lppg + ppi	Vitamins & Cofactor Biosynthesis	17
LYSAM	lysine 2,3-aminomutase	[c] : lys-L <==> 36dahx	Threonine and Lysine Metabolism	29
LYSt3r	L-lysine transport out via proton antiport reversible	h[e] + lys-L[c] <==> h[c] + lys-L[e]	Transport
LYSTRS	Lysyl-tRNA synthetase	[c] : atp + lys-L + trnalys --> amp + lystrna + ppi	Threonine and Lysine Metabolism
MAN1PT2r	mannose-1-phosphate guanylyltransferase (GDP) reversible	[c] : gdp + h + man1p <==> gdpmann + pi	Central Metabolism
MAN6PI	mannose-6-phosphate isomerase	[c] : man6p <==> f6p	Central Metabolism
MCMMT	Methanol: coenzyme M methyltransferase	[c] : com + meoh --> h2o + mcom	Methanogenesis	40
MCR	Methyl-coenzyme M reductase	[c] : cob + mcom --> ch4 + hsfd	Methanogenesis
MDH	malate dehydrogenase	[c] : mal-L + nad <==> h + nadh + oaa	Citrate Cycle (TCA)	46
MDHi2	malate dehydrogenase (other direction)	[c] : h + nadh + oaa --> mal-L + nad	Vitamins & Cofactor Biosynthesis	18
MDHy	malate dehydrogenase (NADP+)	[c] : mal-L + nadp <==> h + nadph + oaa	Vitamins & Cofactor Biosynthesis	18
ME1_rev	malic enzyme	[c] : mal-L + nad <==> co2 + nadh + pyr	Central Metabolism
MEOHt2	Methanol diffusion	meoh[e] <==> meoh[c]	Transport
METAT	methionine adenosyltransferase	[c] : atp + h2o + met-L --> amet + pi + ppi	Methionine Metabolism
METGL	methionine g-lyase	[c] : h2o + met-L --> 2obut + ch4s + nh4	Methionine Metabolism	41
METS	methionine synthase	[c] : 5mthf + hcys-L --> h + met-L + thf	Methionine Metabolism
METTRS	Methionyl-tRNA synthetase	[c] : atp + met-L + trnamet --> amp + mettrna + ppi	Methionine Metabolism
MEVK1	mevalonate kinase (atp)	[c] : atp + mev-R --> 5pmev + adp + h	Lipid & Cell Wall Metabolism	5
MG2abc	magnesium transport via ABC system	atp[c] + h2o[c] + mg2[e] --> adp[c] + h[c] + mg2[c] + pi[c]	Transport
MGt5	magnesium transport in/out via permease (no H+)	mg2[c] <==> mg2[e]	Transport
MI1PP	myo-inositol 1-phosphatase	[c] : h2o + mi1p-D --> inost + pi	Central Metabolism
MI1PS	myo-Inositol-1-phosphate synthase	[c] : g6p --> mi1p-D	Central Metabolism
MMAMT	Monomethylamine methyltransferase	[c] : com + mma --> mcom + nh4	Methanogenesis	40
MMAt	Monomethylamine symport	h[e] + mma[e] <==> h[c] + mma[c]	Transport
MNabc	manganese transport via ABC system	atp[c] + h2o[c] + mn2[e] --> adp[c] + h[c] + mn2[c] + pi[c]	Transport
MOHMT	3-methyl-2-oxobutanoate hydroxymethyltransferase	[c] : 3mob + h2o + mlthf --> 2dhp + thf	Coenzyme A Biosynthesis	13
MPML	Mg-protoporphyrin IX magnesium-lyase	[c] : atp + h2o + mg2 + ppp9 <==> adp + (3) h + mppp9 + pi	Vitamins & Cofactor Biosynthesis
MRP	multiple resistance/pH regulation Na+ /H+ antiporter	h+na1[e]-->h[e]+na1	Methanogenesis
MTAP	5'-methylthioadenosine phosphorylase	[c] : 5mta + pi --> 5mdr1p + ade	Nucleotide Metabolism
MTCMMT	Methylthiol: coenzyme M methyltransferase	[c] : com + dms --> ch4s + mcom	Methanogenesis	40
MTHFC	methenyltetrahydrofolate cyclohydrolase	[c] : h2o + methf <==> 10fthf + h	Vitamins & Cofactor Biosynthesis	7
MTHFD2i	methylenetetrahydrofolate dehydrogenase (NAD)	[c] : mlthf + nad --> methf + nadh	Vitamins & Cofactor Biosynthesis	7
MTHFR3	5,10-methylenetetrahydrofolatereductase (NADPH)	[c] : (2) h + mlthf + nadph --> 5mthf + nadp	Vitamins & Cofactor Biosynthesis
MTSPC	Methenyl-H4SPt cyclohydrolase	[c] : formh4spt + h <==> h2o + menylh4spt	Methanogenesis	40
MTSPCMMT	Methyl-H4SPT: coenzyme M methyltransferase	com[c] + mh4spt[c] + (1.7) na1[c] <==> h4spt[c] + mcom[c] + (1.7) na1[e]	Methanogenesis	53, 47
N2tr	Nitrogen exchange, diffusion	n2[e] <==> n2[c]	Transport
NACUP	Nicotinic acid uptake	nac[e] --> nac[c]	Transport
NADK	NAD kinase	[c] : atp + nad --> adp + h + nadp	Vitamins & Cofactor Biosynthesis
NADS1	NAD synthase (nh3)	[c] : atp + dnad + nh4 --> amp + h + nad + ppi	Glutamine Metabolism
NADS2	NAD synthase (glutamine-hydrolysing)	[c] : atp + dnad + gln-L + h2o --> amp + glu-L + h + nad + ppi	Glutamine Metabolism
NaKt	Na+/K+-exchanging ATPase	atp[c] + h2o[c] + k[e] + na1[c] --> adp[c] + h[c] + k[c] + na1[e] + pi[c]	Transport
NAPRTr	NAPRTase (rev)	[c] : h + nac + prpp <==> nicrnt + ppi	Vitamins & Cofactor Biosynthesis
NAt3_1	sodium proton antiporter (H:NA is 1:1)	h[e] + na1[c] <==> h[c] + na1[e]	Transport	10
NBAHH	Nalpha-(beta-alanyl)-L-histidine hydrolase	[c] : carn + h2o <==> ala-B + his-L	Histidine Metabolism
NDPK1	nucleoside-diphosphate kinase (ATP:GDP)	[c] : atp + gdp <==> adp + gtp	Nucleotide Metabolism
NDPK2	nucleoside-diphosphate kinase (ATP:UDP)	[c] : atp + udp <==> adp + utp	Nucleotide Metabolism
NDPK3	nucleoside-diphosphate kinase (ATP:CDP)	[c] : atp + cdp <==> adp + ctp	Nucleotide Metabolism
NDPK4	nucleoside-diphosphate kinase (ATP:dTDP)	[c] : atp + dtdp <==> adp + dttp	Nucleotide Metabolism
NDPK5	nucleoside-diphosphate kinase (ATP:dGDP)	[c] : atp + dgdp <==> adp + dgtp	Nucleotide Metabolism
NDPK6	nucleoside-diphosphate kinase (ATP:dUDP)	[c] : atp + dudp <==> adp + dutp	Nucleotide Metabolism
NDPK7	nucleoside-diphosphate kinase (ATP:dCDP)	[c] : atp + dcdp <==> adp + dctp	Nucleotide Metabolism
NDPK8	nucleoside-diphosphate kinase (ATP:dADP)	[c] : atp + dadp <==> adp + datp	Nucleotide Metabolism
NDPK9	nucleoside-diphosphate kinase (ATP:IDP)	[c] : atp + idp <==> adp + itp	Nucleotide Metabolism
NH4t	ammonia reversible transport	nh4[e] <==> nh4[c]	Transport
NIabc	nickel transport via ABC system	atp[c] + h2o[c] + ni2[e] --> adp[c] + h[c] + ni2[c] + pi[c]	Transport
NIT_n1p4	nitrogenase	[c] : (32) atp + (8) fdred + (32) h2o + n2 --> (32) adp + (8) fdox + (6) h + h2 + (2) nh4 + (32) pi	Other	9
NIt5	nickel transport in/out via permease (no H+)	ni2[c] <==> ni2[e]	Transport
NMNAT	nicotinamide-nucleotide adenylyltransferase	[c] : atp + h + nmn --> nad + ppi	Vitamins & Cofactor Biosynthesis
NN5HBPRT	Nicotinate-nucleotide 5-hydroxybenzimidazole phosphoribosyltransferase	[c] : 5hbzid + nicrnt --> 5pr5hbz + h + nac	Vitamins & Cofactor Biosynthesis	33
NNAT	nicotinate-nucleotide adenylyltransferase	[c] : atp + h + nicrnt --> dnad + ppi	Vitamins & Cofactor Biosynthesis
NNDPR	nicotinate-nucleotide diphosphorylase (carboxylating)	[c] : (2) h + prpp + quln --> co2 + nicrnt + ppi	Vitamins & Cofactor Biosynthesis
NTP1	nucleoside-triphosphatase (ATP)	[c] : atp + h2o --> adp + h + pi	Nucleotide Metabolism
NTP2	nucleoside-triphosphatase (dATP)	[c] : datp + h2o --> dadp + h + pi	Nucleotide Metabolism
NTP3	nucleoside-triphosphatase (GTP)	[c] : gtp + h2o --> gdp + h + pi	Nucleotide Metabolism
NTP4	nucleoside-triphosphatase (dGTP)	[c] : dgtp + h2o --> dgdp + h + pi	Nucleotide Metabolism
NTP5	nucleoside-triphosphatase (CTP)	[c] : ctp + h2o --> cdp + h + pi	Nucleotide Metabolism
NTP6	nucleoside-triphosphatase (dCTP)	[c] : dctp + h2o --> dcdp + h + pi	Nucleotide Metabolism
NTP7	nucleoside-triphosphatase (UTP)	[c] : h2o + utp --> h + pi + udp	Nucleotide Metabolism
NTP8	nucleoside-triphosphatase (dUTP)	[c] : dutp + h2o --> dudp + h + pi	Nucleotide Metabolism
NTP9	nucleoside-triphosphatase (dTTP)	[c] : dttp + h2o --> dtdp + h + pi	Nucleotide Metabolism
NTRIR2x	nitrite Reductase (NADH)	[c] : (5) h + (3) nadh + no2 --> (2) h2o + (3) nad + nh4	Nitrogen Metabolism
NTRIR2y	nitrite Reductase (NADPH)	[c] : (5) h + (3) nadph + no2 --> (2) h2o + (3) nadp + nh4	Nitrogen Metabolism
OCBT	ornithine carbamoyltransferase	[c] : cbp + orn <==> citr-L + h + pi	Arginine and Proline Metabolism
OMCDC	2-Oxo-4-methyl-3-carboxypentanoate decarboxylation	[c] : 3c4mop + h --> 4mop + co2	Valine, leucine, and isoleucine metabolism
OMPDC	orotidine-5'-phosphate decarboxylase	[c] : h + orot5p --> co2 + ump	Nucleotide Metabolism
OORr	2-oxoglutarate synthase (reversible)	[c] : akg + coa + (2) fdox <==> co2 + (2) fdred + h + succoa	Citrate Cycle (TCA)
OPAH	5-Oxoproline amidohydrolase (ATP-hydrolysing)	[c] : 5oxpro + atp + (2) h2o <==> adp + glu-L + h + pi	Amino Acid Metabolism
ORNCD	ornithine cyclodeaminase	[c] : orn --> nh4 + pro-L	Arginine and Proline Metabolism	16
ORNDC	Ornithine Decarboxylase	[c] : h + orn --> co2 + ptrc	Arginine and Proline Metabolism
ORNTAC	ornithine transacetylase	[c] : acorn + glu-L <==> acglu + orn	Amino Acid Metabolism
ORPT	orotate phosphoribosyltransferase	[c] : orot5p + ppi <==> orot + prpp	Nucleotide Metabolism
OXADC	oxalate decarboxylase	[c] : h + oxa --> co2 + for	Other
P5CRx	pyrroline-5-carboxylate reductase	[c] : 1pyr5c + (2) h + nadh --> nad + pro-L	Arginine and Proline Metabolism	16
PACCOAL	phenylacetate-CoA ligase	[c] : atp + coa + pac --> amp + phaccoa + ppi	Tyrosine, Tryptophan, and Phenylalanine Metabolism	30
PACCOAL2	phenylacetate-CoA ligase (hydroxyphenylacetate)	[c] : 4hphac + atp + coa --> amp + hphaccoa + ppi	Tyrosine, Tryptophan, and Phenylalanine Metabolism	30
PACCOAL3	phenylacetate-CoA ligase (indoleacetate)	[c] : atp + coa + ind3ac --> amp + indaccoa + ppi	Tyrosine, Tryptophan, and Phenylalanine Metabolism	30
PACt2r	phenylacetate transport in via proton symporter	h[e] + pac[e] <==> h[c] + pac[c]	Transport	30
PANTS	pantothenate synthase	[c] : ala-B + atp + pant-R --> amp + h + pnto-R + ppi	Coenzyme A Biosynthesis	13
PAPSR	phosphoadenylyl-sulfate reductase (thioredoxin)	[c] : paps + trdrd --> (2) h + pap + so3 + trdox	Cysteine Metabolism
PC	pyruvate carboxylase	[c] : atp + hco3 + pyr --> adp + h + oaa + pi	Alanine and aspartate metabolism
PFK (adp)	ADP-specific phosphofructokinase	[c] : adp + f6p --> amp + fdp + h	Glycolysis/Gluconeogenesis	34
PGAMT	phosphoglucosamine mutase	[c] : gam1p <==> gam6p	Lipid & Cell Wall Metabolism
PGCD	phosphoglycerate dehydrogenase	[c] : 3pg + nad --> 3php + h + nadh	Glycine and Serine Metabolism
PGI	glucose-6-phosphate isomerase	[c] : g6p <==> f6p	Glycolysis/Gluconeogenesis	43
PGK	phosphoglycerate kinase	[c] : 3pg + atp <==> 13dpg + adp	Glycolysis/Gluconeogenesis	43
PGLYCP	Phosphoglycolate phosphatase	[c] : 2pglyc + h2o --> glyclt + pi	Central Metabolism
PGM	phosphoglycerate mutase	[c] : 2pg <==> 3pg	Glycolysis/Gluconeogenesis	43
PGMT	phosphoglucomutase	[c] : g1p <==> g6p	Central Metabolism
PHETA1	phenylalanine transaminase	[c] : akg + phe-L <==> glu-L + phpyr	Tyrosine, Tryptophan, and Phenylalanine Metabolism
PHETRS	Phenylalanyl-tRNA synthetase	[c] : atp + phe-L + trnaphe --> amp + phetrna + ppi	Tyrosine, Tryptophan, and Phenylalanine Metabolism
PIabc	phosphate transport via ABC system	atp[c] + h2o[c] + pi[e] --> adp[c] + h[c] + (2) pi[c]	Transport
PMANM	phosphomannomutase	[c] : man1p <==> man6p	Central Metabolism
PMDPHT	pyrimidine phosphatase	[c] : 5aprbu + h2o --> 4r5au + pi	Vitamins & Cofactor Biosynthesis
PMEVK	phosphomevalonate kinase	[c] : 5pmev + atp --> 5dpmev + adp	Lipid & Cell Wall Metabolism	5
PMPK	phosphomethylpyrimidine kinase	[c] : 4ampm + atp --> 2mahmp + adp	Vitamins & Cofactor Biosynthesis
PNTK	pantothenate kinase	[c] : atp + pnto-R --> 4ppan + adp + h	Coenzyme A Biosynthesis	13
PNTOt2	Pantothenate reversible transport via proton symport	h[e] + pnto-R[e] <==> h[c] + pnto-R[c]	Transport
POR2	pyruvate synthase	[c] : coa + (2) fdox + pyr <==> accoa + co2 + (2) fdred + h	Central Metabolism	2
POR3	pyruvate synthase	[c] : 2obut + coa + (2) fdox <==> co2 + (2) fdred + h + ppcoa	Central Metabolism	2
PPA	inorganic diphosphatase	[c] : h2o + ppi --> h + (2) pi	Central Metabolism
PPA_1	inorganic diphosphatase (one proton translocation)	h2o[c] + ppi[c] --> h[e] + (2) pi[c]	Transport
PPAKr	Propionate kinase	[c] : adp + ppap <==> atp + ppa	Central Metabolism
PPBNGS	porphobilinogen synthase	[c] : (2) 5aop --> h + (2) h2o + ppbng	Vitamins & Cofactor Biosynthesis
PPCDC	phosphopantothenoylcysteine decarboxylase	[c] : 4ppcys + h --> co2 + pan4p	Coenzyme A Biosynthesis	13
PPDK	Pyruvate,phosphate dikinase.	[c] : atp + pi + pyr --> amp + h + pep + ppi	Central Metabolism
PPK2	polyphosphate kinase	[c] : atp + ppi --> adp + pppi	Other
PPNCL2	phosphopantothenate-cysteine ligase	[c] : 4ppan + ctp + cys-L --> 4ppcys + cmp + h + ppi	Coenzyme A Biosynthesis	13
PPND	prephenate dehydrogenase	[c] : nad + pphn --> 34hpp + co2 + nadh	Amino Acid Metabolism
PPNDH	prephenate dehydratase	[c] : h + pphn --> co2 + h2o + phpyr	Tyrosine, Tryptophan, and Phenylalanine Metabolism
PPS	phosphoenolpyruvate synthase	[c] : atp + h2o + pyr --> amp + (2) h + pep + pi	Glycolysis/Gluconeogenesis
PRAGSr	phosphoribosylglycinamide synthase	[c] : atp + gly + pram <==> adp + gar + h + pi	Nucleotide Metabolism
PRAIi	phosphoribosylanthranilate isomerase (irreversible)	[c] : pran --> 2cpr5p	Tyrosine, Tryptophan, and Phenylalanine Metabolism
PRAIS	phosphoribosylaminoimidazole synthase	[c] : atp + fpram --> adp + air + (2) h + pi	Nucleotide Metabolism
PRAMPC	phosphoribosyl-AMP cyclohydrolase	[c] : h2o + prbamp --> prfp	Histidine Metabolism
PRASCS	phosphoribosylaminoimidazolesuccinocarboxamide synthase	[c] : 5aizc + asp-L + atp <==> 25aics + adp + h + pi	Nucleotide Metabolism
PRATPP	phosphoribosyl-ATP pyrophosphatase	[c] : h2o + prbatp --> h + ppi + prbamp	Histidine Metabolism
PRFGS	phosphoribosylformylglycinamidine synthase	[c] : atp + fgam + gln-L + h2o --> adp + fpram + glu-L + h + pi	Nucleotide Metabolism
PRMICIi	1-(5-phosphoribosyl)-5-[(5-phosphoribosylamino)methylideneamino)imidazole-4-carboxamide isomerase (irreversible)	[c] : prfp --> prlp	Histidine Metabolism
PROabc	L-proline transport via ABC system	atp[c] + h2o[c] + pro-L[e] --> adp[c] + h[c] + pi[c] + pro-L[c]	Transport
PROt2	L-proline transport in via proton symport	h[e] + pro-L[e] --> h[c] + pro-L[c]	Transport
PROTRS	Prolyl-tRNA synthetase	[c] : atp + pro-L + trnapro --> amp + ppi + protrna	Arginine and Proline Metabolism
PRPPP	phosphoribosylpyrophosphate phosphatase	[c] : h2o + prpp --> h + pi + r15bp	Other	12
PRPPS	phosphoribosylpyrophosphate synthetase	[c] : atp + r5p <==> amp + h + prpp	Histidine Metabolism
PSCVT	3-phosphoshikimate 1-carboxyvinyltransferase	[c] : pep + skm5p <==> 3psme + pi	Tyrosine, Tryptophan, and Phenylalanine Metabolism
PSERT	phosphoserine transaminase	[c] : 3php + glu-L --> akg + pser-L	Glycine and Serine Metabolism
PSLP	2-phosphosulfolactate phosphatase	[c] : h2o + slp-L --> pi + sl-L	Coenzyme M Biosynthesis
PSLS	phosphosulfolactate synthase	[c] : h + pep + so3 --> slp-L	Coenzyme M Biosynthesis	47
PSP_L	phosphoserine phosphatase (L-serine)	[c] : h2o + pser-L --> pi + ser-L	Glycine and Serine Metabolism
PTAr	phosphotransacetylase	[c] : accoa + pi <==> actp + coa	Methanogenesis	40
PTHPS	6-pyruvoyltetrahydropterin synthase	[c] : ahdt --> 6pthp + pppi	Vitamins & Cofactor Biosynthesis
PTPATi	pantetheine-phosphate adenylyltransferase	[c] : atp + h + pan4p --> dpcoa + ppi	Coenzyme A Biosynthesis	13
PYK	pyruvate kinase	[c] : adp + h + pep --> atp + pyr	Glycolysis/Gluconeogenesis	43
PYRDC	pyruvate decarboxylase	[c] : h + pyr --> acald + co2	Glycolysis/Gluconeogenesis
PYRt2	pyruvate reversible transport via proton symport	h[e] + pyr[e] <==> h[c] + pyr[c]	Transport	3
QULNS	quinolinate synthase	[c] : dhap + iasp --> (2) h2o + pi + quln	Vitamins & Cofactor Biosynthesis
R00002	Reduced ferredoxin:dinitrogen oxidoreductase (ATP-hydrolysing)	16 atp + 4 h2o <=> 8 C05359 + 8 h + 16 pi + 16 adp	Unknown
R00009	hydrogen-peroxide:hydrogen-peroxide oxidoreductase	2 h2o2 <=> o2 + 2 h2o	Unknown
R00011	n(II):hydrogen-peroxide oxidoreductase	2 mn2 + 2 h2o <=> h2o2 + 2 mn2 + 2 h	Unknown
R00017	Ferrocytochrome-c:hydrogen-peroxide oxidoreductase	2h2o2 + 2 C00126 <=> 2 C00125 + 2 h2o	Unknown
R00034	Cyclobutadipyrimidine (in DNA) pyrimidine-lyase	C03103 <=> 2 C08249	Unknown
R00052	Chloride:hydrogen-peroxide oxidoreductase	h2o2 + 2 C01371 + 2 C00698 <=> 2 C01334 + 2 h2o	Unknown
R00086	TP phosphohydrolase (protein-secreting)	atp + h2o <=> adp + pi	Purine metabolism
R00103	D+ phosphohydrolase	nad + h2o <=> amp + nmn	Nicotinate and nicotinamide metabolism
R00132	Carbonic acid hydro-lyase	C01353 <=> co2 + h2o	Nitrogen metabolism
R00164	Phosphoprotein phosphohydrolase	C00562 + h2o <=> C00017 + pi	Unknown
R00178	S-Adenosyl-L-methionine carboxy-lyase	amet <=> C01137 + co2	Cysteine and methionine metabolism
R00191	denosine 3',5'-phosphate 5'-nucleotidohydrolase	camp + h2o <=> amp	Purine metabolism
R00197	(R)-Lactate:ferricytochrome-c 2-oxidoreductase	lac-l + 2 C00125 <=> pyr + 2 C00126	Pyruvate metabolism
R00203	Pyruvaldehyde:NAD+ oxidoreductase;	C00546 + nad + h2o <=> pyr + nadh + h	Pyruvate metabolism
R00214	(S)-Malate:NADP+ oxidoreductase(oxaloacetate-decarboxylating)	mal-L + nad <=> pyr + co2 + nadh	Pyruvate metabolism
R00219	L-serine ammonia-lyase	pyr + co2 <=> C03981	Pyruvate metabolism
R00229	cetate:CoA ligase (ADP-forming)	atp + ac + coa <=> adp + accoa + pi	Pyruvate metabolism
R00297	(R)-2-Hydroxy-acid:(acceptor) 2-oxidoreductase	lac-l + C00028 <=> pyr + C00030	Unknown
R00327	6-Acetyl-D-glucose acetylhydrolase	C02655 + h2o <=> glc-D + ac	Unknown
R00381	(Deoxyribonucleotide)n:(Deoxyribonucleotide)m ligase (AMP-forming)	atp + C00039(n) + C00039(m) <=> amp + ppi + C00039(n+m)	Unknown
R00390	Long-chain carboxylate:CoA ligase (AMP-forming)	atp + C00347 + coa <=> amp + ppi + C00040	Unknown
R00411	N-succinyl-L-glutamate amidohydrolase	C05931 + h2o <=> glu-L + succ	Arginine and proline metabolism
R00416	UTP:N-acetyl-alpha-D-glucosamine-1-phosphate uridylyltransferase	utp + C04501 <=> ppi + uacgam	Amino sugar and nucleotide sugar metabolism
R00424	GTP 7,8-8,9-dihydrolase	gtp + h2o <=> ahdt + for	Unknown
R00435	TP:polynucleotide adenylyltransferase	atp + C00046 <=> ppi + C00046	Purine metabolism
R00501	UTP:alpha-D-hexose-1-phosphate uridylyltransferase	udpgal + 2 nad + h2o <=> C00617 + 2 nadh + 2 h	Amino sugar and nucleotide sugar metabolism
R00586	L-Serine:glyoxylate aminotransferase	ser-L + accoa <=> acser + coa	Cysteine and methionine metabolism
R00596	S-Adenosyl-L-methionine:tRNA (adenine-N1-)-methyltransferase	amet + C00066 <=> ahcys + C04156	Unknown
R00598	S-Adenosyl-L-methionine:tRNA (guanine-N2-)-methyltransferase	amet + C00066 <=> ahcys + C04158	Unknown
R00974	Cytosine aminohydrolase	csn + h2o <=> ura + C00014	Pyrimidine metabolism
R01009	GDPmannose:dolichyl-phosphate O-beta-D-mannosyltransferase	gdpmann + C00110 <=> gdp + C03862	N-Glycan biosynthesis
R01011	TP:glycerone phosphotransferase	atp + dha <=> adp + dhap	Glycerolipid metabolism
R01054	DP-ribose ribophosphohydrolase	C00301 + h2o <=> amp + r5p	Purine metabolism
R01117	CTP:N-acetylneuraminate cytidylyltransferase	ctp + C00270 <=> ppi + C00128	Amino sugar and nucleotide sugar metabolism
R01130	IMP:NAD+ oxidoreductase	imp + nad + h2o <=> xmp + nadh + h	Purine metabolism
R01159	S-adenosyl-L-methionine:L-histidine N-methyltransferase	his-L + amet <=> C01152 + ahcys	Histidine metabolism
R01288	O4-succinyl-L-homoserine:hydrogen sulfide	C01118 + C00297 <=> hcys-L + succ	Cysteine and methionine metabolism
R01516	2,3-bisphospho-D-glycerate 2-phosphohydrolase	C01159 + h2o <=> 3pg + pi	Glycolysis
R01556	cetyl-CoA:maltose O-acetyltransferase	accoa + C00208 <=> coa + C02130	Unknown
R01624	acetyl-CoA:[acyl-carrier-protein] S-acetyltransferase	accoa + C00229 <=> coa + C03939	Fatty acid biosynthesis
R01627	3-Dehydroshikimate hydro-lyase	3dhsk <=> C00230 + h2o	Phenylalanine, tyrosine and tryptophan biosynthesis
R01645	4-hydroxy-2-oxo-heptandioate succinate semialdehyde-lyase	ohepa <=> sucsal + pyr	Unknown
R01738	D-Gluconate:NAD+ 5-oxidoreductase	glcn + nad <=> C01062 + nadh + h	Unknown
R01804	phosphoenolpyruvate:N-acetyl-D-mannosamine	C00270 + pi <=> acmana + pep + h2o	Amino sugar and nucleotide sugar metabolism
R01906	L-lyxose aldose-ketose-isomerase	C00312 <=> C01508	Pentose and glucuronate interconversions
R01942	S-Adenosyl-L-methionine:caffeoyl-CoA 3-O-methyltransferase	amet + C00323 <=> ahcys + C00406	Phenylpropanoid biosynthesis
R02047	3-Hydroxy-2-methylpropanoate:NAD+ oxidoreductase	C01188 + nad <=> C00349 + nadh + h	Unknown
R02056	S-Adenosyl-L-methionine:phosphatidylethanolamine N-methyltransferase	amet + C00350 <=> ahcys + C01241	Glycerophospholipid metabolism
R02229	cyclohexanol:NAD+ oxidoreductase	C00414 + nadh + h <=> C00854 + nad	Caprolactam degradation
R02364	DPH2:quinone oxidoreductase	C15602 + nadph + h <=> C05309 + nadp	Unknown
R02480	Cytochrome c apocytochrome-c-lyase	C00524 <=> C02248 + C00032	Porphyrin and chlorophyll metabolism
R02545	meso-Tartaric acid:NAD+ oxidoreductase	C00552 + nad <=> C03459 + nadh	Glyoxylate and dicarboxylate metabolism
R02623	S-Adenosyl-L-methionine:protein-L-glutamate O-methyltransferase	amet + C00614 <=> ahcys + C04142	Unknown
R02624	Protein-L-glutamate-O4-methyl-ester acylhydrolase	C04310 + h2o <=> C00614 + meoh	Unknown
R02689	UDPglucose:1,2-diacylglycerol 3-D-glucosyltransferase	udpg + C00641 <=> udp + C04046	Glycerolipid metabolism
R02767	(3R)-3-Hydroxyacyl-[acyl-carrier-protein]:NADP+ oxidoreductase	C01271 + nadp <=> C00685 + nadph + h	Unknown
R02783	UDP-N-acetylmuramoyl-L-alanine:D-glutamate ligase(ADP-forming)	atp + C01212 + C00217 <=> adp + pi + C00692	D-Glutamine and D-glutamate metabolism
R02797	Taurocholate amidohydrolase	C05122 + h2o <=> C00695 + C00245	Primary bile acid biosynthesis
R02822	epoxide hydrolase	C00722 + h2o <=> C15588	Unknown
R02825	5-Aminopentanoate:lipoate oxidoreductase (cyclizing)	C00431 + C00725 <=> C00763 + C02147	Arginine and proline metabolism
R02961	Lactoyl-CoA hydro-lyase	amet + C00821 <=> ahcys + C03391	Unknown
R03015	Formylmethanofuran:(acceptor) oxidoreductase	formmfr(b) + h2o + C00028 <=> co2 + mfr(b) + C00030	Folate biosynthesis
R03042	Polyphosphate phosphohydrolase	C00890 + h2o <=> C00890 + pi	Unknown
R03065	cetyl-CoA:chloramphenicol O3-acetyltransferase	accoa + C00918 <=> coa + C03601	Unknown
R03222	Protoporphyrinogen-IX:oxygen oxidoreductase	2 C01079 + 3 o2 <=> 2 ppp9 + 6 h2o	Porphyrin and chlorophyll metabolism
R03446	DP-D-ribosyl-[dinitrogen reductase] ADPribosylhydrolase	C01253 + h2o <=> C03315 + C01882	Unknown
R03470	4-Carboxymuconolactone carboxy-lyase	C01278 <=> C03586 + co2	Benzoate degradation via hydroxylation
R03522	RX:glutathione R-transferase	C01322 + gthrd <=> C01318 + C02320	Glutathione metabolism
R03743	beta-Lactamhydrolase	C01866 + h2o <=> C03806	Unknown
R03893	4-Carboxymethylenebut-2-en-4-olide lactonohydrolase	C04431 + h2o <=> C02222	Unknown
R03896	(R)-2-Methylmalate hydro-lyase	C02612 <=> C02226 + h2o	Valine, leucine and isoleucine biosynthesis
R04133	5-Oxopent-3-ene-1,2,5-tricarboxylate carboxy-lyase	C04052 <=> C03063 + co2	Unknown
R04146	N-Acetyl-D-galactosaminoglycan acetylhydrolase	C04018 + h2o <=> C03106 + ac	Unknown
R04190	S-Adenosyl-L-methionine:protein-L-isoaspartate O-methyltransferase	amet + C03306 <=> ahcys + C04311	Unknown
R04216	Dolichyl-diphosphooligosaccharide:protein-L-asparagine	C04213 + C03021 <=> C00621 + C11572	Unknown
R04238	minoacyl-tRNA aminoacylhydrolase	C03880 + h2o <=> C03523 + C00066	Unknown
R04273	Peptidylproline cis-trans-isomerase	C03798 <=> C03633	Unknown
R04314	DNA-6-O-methylguanine:protein-L-cysteine S-methyltransferase	C04250 + C02743 <=> C03800 + C11475	Unknown
R04347	5-Methyl-5,6,7,8-tetrahydromethanopterin:2-mercaptoethanesulfonate	C04488 + com <=> h4mpt + mcom	Folate biosynthesis
R04463	5'-Phosphoribosylformylglycinamide:L-glutamine amido-ligase	atp + fgam + gln-L + h2o <=> adp + pi + fpram + glu-L	Purine metabolism
R04495	UDPgalactose:N-acetyl-beta-D-glucosaminylglycopeptide	udpgal + C04502 <=> udp + C04818	Unknown
R04549	UDP-2,3-bis(3-hydroxytetradecanoyl)glucosamine diphosphatase	C04652 + h2o <=> ump + C04824	Lipopolysaccharide biosynthesis
R04710	Formate acetyltransferase-glycine	amet + C05196 + C05197 <=> C05198 + met-L + C05199 + C05312	Unknown
R04979	Bilirubin beta-diglucuronide glucuronosohydrolase	C05787 + 2 h20 + 3 C00030 <=> C05791 + 2 C00191 + 3 C00028	Porphyrin and chlorophyll metabolism
R04988	UDP-L-rhamnose:flavonol-3-O-D-glucoside L-rhamnosyltransferase	C05811 + amet <=> C05812 + ahcys	Ubiquinone biosynthesis
R05329	Spermidine:eIF5A-lysine 4-aminobutyltransferase	C07281 + C00315 <=> C07282 + C00986	Unknown
R05707	reduced-riboflavin:NADP+ oxidoreductase	C01007 + nadp <=> ribflv + nadph + h	Unknown
R05743	rubredoxin:superoxide oxidoreductase	C00340 + o2- + 2 h <=> C00435 + h2o2	Unknown
R05747	glutharedoxin:arsenate oxidoreductase	C11215 + C07292 <=> C06697 + C07293	Unknown
R06975	5-formaminoimidazole-4-carboxamide-1-beta-D-ribofuranosyl	for + atp + aicar <=> adp + pi + fprica	Purine metabolism
R07158	aldehyde:ferredoxin oxidoreductase	C00071 + h2o + 2 fdox <=> C00174 + 2 fdred + 2 h	Unknown
R07180	thiol-containing-reductant:hydroperoxide oxidoreductase	2 C01336 + C15498 <=> C15496 + h2o + C01335	Unknown
R07284	TP:tRNA adenylyltransferase	2 atp + C00066 <=>2 ppi + C00066 + 2 adp	Unknown
R07285	tRNA:phosphate nucleotidyltransferase	C00066 + pi <=> C00066 + C00454	Unknown
R07460	L-cysteine:[ThiI] sulfurtransferase	C15811 + cys-L <=> C15812 + ala-L	Thiamine metabolism
R07646	L-lysine:tRNAPyl ligase (AMP-forming)	atp + lys-L + C16139 <=> amp + ppi + C16140	Aminoacyl-tRNA biosynthesis
R07730	malonyl-CoA:isoflavone-7-O-beta-D-glucoside 6"-O-malonyltransferase	C16235 <=> C00632	Carbazole degradation
RBFSa	riboflavin synthase	[c] : 4r5au + db4p --> dmlz + (2) h2o + pi	Vitamins & Cofactor Biosynthesis
RBFSb	riboflavin synthase	[c] : (2) dmlz --> 4r5au + ribflv	Vitamins & Cofactor Biosynthesis
RBK	ribokinase	[c] : atp + rib-D --> adp + h + r5p	Central Metabolism
RBPC	ribulose-bisphosphate carboxylase	[c] : co2 + h2o + rb15bp --> (2) 3pg + (2) h	Central Metabolism
RBPI	ribose 1,5-bisphosphate isomerase	[c] : r15bp --> rb15bp	Other	12
RH2CD	(R)-(homo)2citrate dehydratase	[c] : Rh2cit <==> h2acon-C + h2o	Coenzyme B Biosynthesis	20
RH3CD	(R)-(homo)3citrate dehydratase	[c] : Rh3cit <==> h2o + h3acon-C	Coenzyme B Biosynthesis	20
RIBFLVt2	riboflavin transport in via proton symport	h[e] + ribflv[e] --> h[c] + ribflv[c]	Transport
RNDR1	ribonucleoside-diphosphate reductase (ADP)	[c] : adp + trdrd --> dadp + h2o + trdox	Nucleotide Metabolism
RNDR2	ribonucleoside-diphosphate reductase (GDP)	[c] : gdp + trdrd --> dgdp + h2o + trdox	Nucleotide Metabolism
RNDR3	ribonucleoside-diphosphate reductase (CDP)	[c] : cdp + trdrd --> dcdp + h2o + trdox	Nucleotide Metabolism
RNDR4	ribonucleoside-diphosphate reductase (UDP)	[c] : trdrd + udp --> dudp + h2o + trdox	Nucleotide Metabolism
RNF	electron transfer complex	(2) fdred + mphen + na1 --> (2) fdox + mphen2 + na1[e]	Methanogenesis
RNTR1	ribonucleoside-triphosphate reductase (ATP)	[c] : atp + trdrd --> datp + h2o + trdox	Nucleotide Metabolism
RNTR2	ribonucleoside-triphosphate reductase (GTP)	[c] : gtp + trdrd --> dgtp + h2o + trdox	Nucleotide Metabolism
RNTR3	ribonucleoside-triphosphate reductase (CTP)	[c] : ctp + trdrd --> dctp + h2o + trdox	Nucleotide Metabolism
RNTR4	ribonucleoside-triphosphate reductase (UTP)	[c] : trdrd + utp --> dutp + h2o + trdox	Nucleotide Metabolism
RPE	ribulose 5-phosphate 3-epimerase	[c] : ru5p-D <==> xu5p-D	Central Metabolism
RPI	ribose-5-phosphate isomerase	[c] : r5p <==> ru5p-D	Histidine Metabolism
RZ5PP2	alpha-ribazole 5-phosphate phosphatase	[c] : 5pr5hbz + h2o --> pi + r5hbzi	Vitamins & Cofactor Biosynthesis	33
SECS	sulfoethylcysteine synthase	[c] : 2tcc + h + nadh --> nad + sec	Coenzyme M Biosynthesis	47
SERAT	serine O-acetyltransferase	[c] : accoa + ser-L <==> acser + coa	Cysteine Metabolism	24
SERTRS	Seryl-tRNA synthetase	[c] : atp + ser-L + trnaser --> amp + ppi + sertrna	Glycine and Serine Metabolism
SHCD	(S)-homocitrate dehydratase	[c] : Shcit <==> h2o + hacon-C	Coenzyme B Biosynthesis	20
SHCHCC	sirohydrochlorin cobaltochelatase	[c] : cobalt2 + dscl --> copre2 + (3) h	Vitamins & Cofactor Biosynthesis	35
SHCHD2	sirohydrochlorin dehydrogenase (NAD)	[c] : dscl + nad --> h + nadh + scl	Vitamins & Cofactor Biosynthesis	35
SHCHF	sirohydrochlorin ferrochetalase	[c] : fe2 + scl --> (3) h + sheme	Vitamins & Cofactor Biosynthesis	35
SHK3Dr	shikimate dehydrogenase	[c] : 3dhsk + h + nadph <==> nadp + skm	Tyrosine, Tryptophan, and Phenylalanine Metabolism
SHKK	shikimate kinase	[c] : atp + skm --> adp + h + skm5p	Tyrosine, Tryptophan, and Phenylalanine Metabolism
SLDx	L-sulfolactate dehydrogenase (NAD+)	[c] : nad + sl-L <==> 3spyr + h + nadh	Vitamins & Cofactor Biosynthesis	18
SLDxi2	L-sulfolactate dehydrogenase (NAD+) (irreversible other direction)	[c] : 3spyr + h + nadh --> nad + sl-L	Vitamins & Cofactor Biosynthesis	18
SLDy	L-sulfolactate dehydrogenase (NADP+)	[c] : nadp + sl-L <==> 3spyr + h + nadph	Vitamins & Cofactor Biosynthesis	18
SMTZS	sulfomethyl thiazolidine synthase	[c] : 2saa + cys-L --> 2tcc + h2o	Coenzyme M Biosynthesis	47
SO3t	sulfate transport exchange via proton symport	h[e] + so3[e] <==> h[c] + so3[c]	Transport	39
SO4t2	sulfate transport in via proton symport	h[e] + so4[e] --> h[c] + so4[c]	Transport
SPDC	sulfopyruvate decarboxylase	[c] : 3spyr + h --> 2saa + co2	Coenzyme M Biosynthesis	47
SPODM	superoxide dismutase	[c] : (2) h + (2) o2- --> h2o2 + o2	Other	6
SSALx	succinate-semialdehyde dehydrogenase (NAD)	[c] : h2o + nad + sucsal --> (2) h + nadh + succ	Glutamate metabolism
SSALy	succinate-semialdehyde dehydrogenase (NADP)	[c] : h2o + nadp + sucsal --> (2) h + nadph + succ	Glutamate metabolism
St	sulfur diffusion	s[e] <==> s[c]	Transport
SULabc	sulfate transport via ABC system	atp[c] + h2o[c] + so4[e] --> adp[c] + h[c] + pi[c] + so4[c]	Transport	39
TALA	transaldolase	[c] : g3p + s7p <==> e4p + f6p	Central Metabolism
TAPTPP	triaminopyrimidine triphosphate phosphorilase	[c] : h2o + ptp --> 25dhpp + h + ppi	Vitamins & Cofactor Biosynthesis	14
TAPTPPM	triaminopyrimidine triphosphate phosphomutase	[c] : ptp --> dhp23cp + h2o + ppi	Tetrahydramethanopterin Biosynthesis	47
TDPDRE	dTDP-4-dehydrorhamnose 3,5-epimerase	[c] : dtdp4d6dg --> dtdp4d6dm	Lipid & Cell Wall Metabolism
TDPDRR	dTDP-4-dehydrorhamnose reductase	[c] : dtdp4d6dm + h + nadph --> dtdprmn + nadp	Lipid & Cell Wall Metabolism
TDPGDH	dTDPglucose 4,6-dehydratase	[c] : dtdpglu --> dtdp4d6dg + h2o	Lipid & Cell Wall Metabolism
THACH	trans-homoaconitate hydrolase	[c] : h2o + hacon-T <==> Shcit	Coenzyme B Biosynthesis	20
THMabc	thiamine transport via ABC system	atp[c] + h2o[c] + thm[e] --> adp[c] + h[c] + pi[c] + thm[c]	Transport
THRAr	Threonine Aldolase	[c] : thr-L <==> acald + gly	Threonine and Lysine Metabolism	7
THRPD	threonine-phosphate decarboxylase	[c] : h + thrp --> applp + co2	Vitamins & Cofactor Biosynthesis	49
THRPS	threonine-phosphate synthase	[c] : atp + thr-L --> adp + h + thrp	Vitamins & Cofactor Biosynthesis	49
THRS	threonine synthase	[c] : h2o + phom --> pi + thr-L	Threonine and Lysine Metabolism
THRTRS	Threonyl-tRNA synthetase	[c] : atp + thr-L + trnathr --> amp + ppi + thrtrna	Threonine and Lysine Metabolism
THZPSN	thiazole phosphate synthesis	[c] : atp + cys-L + dxyl5p + tyr-L --> 4hba + 4mpetz + ala-L + amp + co2 + h + h2o + ppi	Vitamins & Cofactor Biosynthesis
TIH2CD	threo-iso(homo)2citrate dehydrogenase	[c] : nad + tih2cit --> co2 + nadh + ohepa	Coenzyme B Biosynthesis	20
TIH3CD	threo-iso(homo)3citrate dehydrogenase	[c] : nad + tih3cit --> 2ood + co2 + nadh	Coenzyme B Biosynthesis	20
TIHCD	threo-isohomocitrate dehydrogenase	[c] : ihcit-T + nad --> co2 + nadh + ohexa	Coenzyme B Biosynthesis	20
TKT1	transketolase	[c] : r5p + xu5p-D <==> g3p + s7p	Central Metabolism
TKT2	transketolase	[c] : e4p + xu5p-D <==> f6p + g3p	Central Metabolism
TMAMT	Trimethylamine methyltransferase	[c] : com + tma --> dma + mcom	Methanogenesis	40
TMAt2	Trimethylamine symport	h[e] + tma[e] <==> h[c] + tma[c]	Transport
TMDK1	thymidine kinase (ATP:thymidine)	[c] : atp + thymd --> adp + dtmp + h	Nucleotide Metabolism
TMDPP	thymidine phosphorylase	[c] : pi + thymd <==> 2dr1p + thym	Nucleotide Metabolism
TMDS	thymidylate synthase	[c] : dump + mlthf --> dhf + dtmp	Nucleotide Metabolism	50
TMKr	thiamine kinase	[c] : atp + thm <==> adp + h + thmmp	Vitamins & Cofactor Biosynthesis
TMPKr	thiamine-phosphate kinase	[c] : atp + thmmp <==> adp + thmpp	Vitamins & Cofactor Biosynthesis
TMPPP	thiamine-phosphate diphosphorylase	[c] : 2mahmp + 4mpetz + h --> ppi + thmmp	Vitamins & Cofactor Biosynthesis
TPI	triose-phosphate isomerase	[c] : dhap <==> g3p	Glycolysis/Gluconeogenesis	43
TRDR	thioredoxin reductase (NADPH)	[c] : h + nadph + trdox --> nadp + trdrd	Nucleotide Metabolism
TRPS1	tryptophan synthase (indoleglycerol phosphate)	[c] : 3ig3p + ser-L --> g3p + h2o + trp-L	Tyrosine, Tryptophan, and Phenylalanine Metabolism
TRPS2	tryptophan synthase (indole)	[c] : indole + ser-L --> h2o + trp-L	Tyrosine, Tryptophan, and Phenylalanine Metabolism
TRPS3	tryptophan synthase (indoleglycerol phosphate)	[c] : 3ig3p --> g3p + indole	Tyrosine, Tryptophan, and Phenylalanine Metabolism
TRPTA	tryptophan transaminase	[c] : akg + trp-L <==> glu-L + indpyr	Tyrosine, Tryptophan, and Phenylalanine Metabolism	30
TRPTRS	Tryptophanyl-tRNA synthetase	[c] : atp + trnatrp + trp-L --> amp + ppi + trptrna	Tyrosine, Tryptophan, and Phenylalanine Metabolism
TSR	thiosulfate reductase	[c] : h2 + tsul --> h2s + so3	Cysteine Metabolism	39
TSULabc	thiosulfate transport via ABC system	atp[c] + h2o[c] + tsul[e] --> adp[c] + h[c] + pi[c] + tsul[c]	Transport	39
TYRTA	tyrosine transaminase	[c] : akg + tyr-L <==> 34hpp + glu-L	Tyrosine, Tryptophan, and Phenylalanine Metabolism
TYRTRS	tyrosyl-tRNA synthetase	[c] : atp + trnatyr + tyr-L --> amp + ppi + tyrtrna	Tyrosine, Tryptophan, and Phenylalanine Metabolism
UAGDP	UDP-N-acetylglucosamine diphosphorylase	[c] : acgam1p + h + utp --> ppi + uacgam	Lipid & Cell Wall Metabolism
UDPG4E	UDPglucose 4-epimerase	[c] : udpg <==> udpgal	Central Metabolism
UDPGDr	UDPglucose 6-dehydrogenase	[c] : h2o + (2) nad + udpg <==> (3) h + (2) nadh + udpglcur	Central Metabolism
UMPK	UMP kinase	[c] : atp + ump <==> adp + udp	Nucleotide Metabolism
UNK_CBL1DEGt	unknown cobalamin degradation product diffusion	unknown_cbl1deg[e] <==> unknown_cbl1deg[c]	Transport
UNK_RBFDEGt	unknown riboflavin degradation product diffusion	unknown_rbfdeg[e] <==> unknown_rbfdeg[c]	Transport
UPP3MT	uroporphyrinogen methyltransferase	[c] : (2) amet + uppg3 --> (2) ahcys + dscl + h	Vitamins & Cofactor Biosynthesis	35
UPP3S	uroporphyrinogen-III synthase	[c] : hmbil --> h2o + uppg3	Vitamins & Cofactor Biosynthesis
URIDK1	uridylate kinase (UMP)	[c] : atp + ump --> adp + udp	Nucleotide Metabolism
URIDK2r	uridylate kinase (dUMP)	[c] : atp + dump <==> adp + dudp	Nucleotide Metabolism
VALt2r	L-valine reversible transport via proton symport	h[e] + val-L[e] <==> h[c] + val-L[c]	Transport
VALTA	valine transaminase	[c] : akg + val-L <==> 3mob + glu-L	Valine, leucine, and isoleucine metabolism
VALTRS	Valyl-tRNA synthetase	[c] : atp + trnaval + val-L --> amp + ppi + valtrna	Valine, leucine, and isoleucine metabolism
VOR	2-oxoisovalerate ferredoxin reductase	[c] : 3mob + coa + (2) fdox <==> co2 + (2) fdred + h + ibcoa	Central Metabolism
XPPT	xanthine phosphoribosyltransferase	[c] : prpp + xan --> ppi + xmp	Nucleotide Metabolism
YUMPS	yUMP synthetase	[c] : r5p + ura <==> h2o + psd5p	Nucleotide Metabolism
ZNabc	zinc transport via ABC system	atp[c] + h2o[c] + zn2[e] --> adp[c] + h[c] + pi[c] + zn2[c]	Transport

## Sheet: references
Abbrv. #	TITLE	AUTHORS	BOOK NAME	JOURNALNAME	VOLUME	ISSUE	START PAGE	END PAGE	EDITORS	PUBLISHER	ISBN	PUBMED ID	YEAR
1	Function of coenzyme F420-dependent NADP reductase in methanogenic archaea containing an NADP-dependent alcohol dehydrogenase.	Berk H, Thauer RK.		Arch Microbiol.	168	5	396	402				9325428	1997
2	Catalytic properties, molecular composition and sequence alignments of pyruvate: ferredoxin oxidoreductase from the methanogenic archaeon Methanosarcina barkeri (strain Fusaro).	Bock AK, Kunow J, Glasemacher J, Schonheit P.		Eur J Biochem	237	1	35	44				8620891	1996
3	Pyruvate – a novel substrate for growth and methane formation in Methanosarcina barkeri	Bock, A. Prieger-Kraft , P. Schönheit		Archives of Microbiology	161	1	33	46					1994
4	Cysteine biosynthesis in the Archaea: Methanosarcina thermophila utilizes O-acetylserine sulfhydrylase.	Borup B, Ferry JG.		FEMS Microbiol Lett	189	2	205	210				10930739	2000
5	Origins and evolution of isoprenoid lipid biosynthesis in archaea.	Boucher Y, Kamekura M, Doolittle WF.		Mol Microbiol.	52	2	515	527				15066037	2004
6	Protection of Methanosarcina barkeri against oxidative stress: identification and characterization of an iron superoxide dismutase.	Brioukhanov A, Netrusov A, Sordel M, Thauer RK, Shima S.		Arch Microbiol.	174	3	213	216				11041352	2000
7	Tetrahydrofolate-specific enzymes in Methanosarcina barkeri and growth dependence of this methanogenic archaeon on folic acid or p-aminobenzoic acid.	Buchenau B, Thauer RK.		Arch Microbiol.	182	4	313	325				15349715	2004
8	Biochemical characterization of a dihydromethanopterin reductase involved in tetrahydromethanopterin biosynthesis in Methylobacterium extorquens AM1.	Caccamo MA, Malone CS, Rasche ME.		J Bacteriol.	186	7	2068	2073				15028691	2004
9	Analysis of genes encoding an alternative nitrogenase in the archaeon Methanosarcina barkeri 227.	Chien YT, Auerbuch V, Brabban AD, Zinder SH.		J Bacteriol	182	11	3247	3253				10809706	2000
10	The unique biochemistry of methanogenesis	Deppenmeier U		Prog Nucleic Acid Res Mol Biol	71		223	283				12102556	2002
11	Biosynthesis of the glycosyl phosphatidylinositol membrane anchor of the trypanosome variant surface glycoprotein. Origin of the non-acetylated glucosamine.	Doering TL, Masterson WJ, Englund PT, Hart GW.		J Biol Chem.	264	19	11168	11173				2525555	1989
12	Modified pathway to synthesize ribulose 1,5-bisphosphate in methanogenic archaea.	Finn MW, Tabita FR.		J Bacteriol.	186	19	6360	6366				15375115	2004
13	Coenzyme a biosynthesis: reconstruction of the pathway in archaea and an evolutionary scenario based on comparative genomics.	Genschel U.		Mol Biol Evol.	21	7	1242	1251				15014152	2004
14	Elucidation of methanogenic coenzyme biosyntheses: from spectroscopy to genomics.	Graham DE, White RH.		Nat Prod Rep.	19	2	133	147				12013276	2002
15	Identification of the 7,8-didemethyl-8-hydroxy-5-deazariboflavin synthase required for coenzyme F(420) biosynthesis.	Graham DE, Xu H, White RH.		Arch Microbiol.	180	6	455	464				14593448	2003
16	Methanococcus jannaschii generates L-proline by cyclization of L-ornithine.	Graupner M, White RH.		J Bacteriol.	183	17	5203	5205				11489875	2001
17	Characterization of the 2-phospho-L-lactate transferase enzyme involved in coenzyme F(420) biosynthesis in Methanococcus jannaschii.	Graupner M, Xu H, White RH.		Biochemistry.	41	11	3754	3761				11888293	2002
18	Identification of an archaeal 2-hydroxy acid dehydrogenase catalyzing reactions involved in coenzyme biosynthesis in methanoarchaea.	Graupner M, Xu H, White RH.		J Bacteriol.	182	13	3688	3692				10850983	2000
19	The pyrimidine nucleotide reductase step in riboflavin and F(420) biosynthesis in archaea proceeds by the eukaryotic route to riboflavin.	Graupner M, Xu H, White RH.		J Bacteriol.	184	7	1952	1957				11889103	2002
20	Identification of enzymes homologous to isocitrate dehydrogenase that are involved in coenzyme B and leucine biosynthesis in methanoarchaea.	Howell DM, Graupner M, Xu H, White RH.		J Bacteriol.	182	17	5013	5016				10940051	2000
21	Methanogenesis	JG Ferry et al	Methanogenesis						JG Ferry	Chapman & Hall	0-412-03531-6		1993
22	An unusual isopentenyl diphosphate isomerase found in the mevalonate pathway gene cluster from Streptomyces sp. strain CL190.	Kaneda K, Kuzuyama T, Takagi M, Hayakawa Y, Seto H.		Proc Natl Acad Sci U S A.	98	3	932	937				11158573	2001
23	Metabolic compartmentation of plastid prenyllipid biosynthesis--evidence for the involvement of a multifunctional geranylgeranyl reductase.	Keller Y, Bouvier F, d'Harlingue A, Camara B.		Eur J Biochem.	251	2009-01-03	413	417				9492312	1998
24	Cysteine biosynthesis pathway in the archaeon Methanosarcina barkeri encoded by acquired bacterial genes?	Kitabatake M, So MW, Tumbula DL, Soll D.		J Bacteriol.	182	1	143	145				10613873	2000
25	CofE catalyzes the addition of two glutamates to F420-0 in F420 coenzyme biosynthesis in Methanococcus jannaschii.	Li H, Graupner M, Xu H, White RH.		Biochemistry	42	32	9771	9778				12911320	2003
26	Investigation of serine hydroxymethyltransferase in methanogens.	Lin Z, Sparling R.		Can J Microbiol	44	7	652	656				9783425	1998
27	An unusual oxygen-sensitive, iron- and zinc-containing alcohol dehydrogenase from the hyperthermophilic archaeon Pyrococcus furiosus.	Ma K, Adams MW.		J Bacteriol.	181	4	1163	1170				9973342	1999
28	Novel type of ADP-forming acetyl coenzyme A synthetase in hyperthermophilic archaea: heterologous expression and characterization of isoenzymes from the sulfate reducer Archaeoglobus fulgidus and the methanogen Methanococcus jannaschii.	Musfeldt M, Schonheit P.		J Bacteriol.	184	3	636	644				11790732	2002
29	Lysine-2,3-aminomutase and beta-lysine acetyltransferase genes of methanogenic archaea are salt induced and are essential for the biosynthesis of Nepsilon-acetyl-beta-lysine and growth at high salinity.	Pfluger K, Baumann S, Gottschalk G, Lin W, Santos H, Muller V.		Appl Environ Microbiol	69	10	6047	55				14532061	2003
30	Two biosynthetic pathways for aromatic amino acids in the archaeon Methanococcus maripaludis.	Porat I, Waters BW, Teng Q, Whitman WB.		J Bacteriol.	186	15	4940	4950				15262931	2004
31	Purification of a novel coenzyme F420-dependent glucose-6-phosphate dehydrogenase from Mycobacterium smegmatis.	Purwantini E, Daniels L.		J Bacteriol	178	10	2861	2866				8631674	1996
32	Ammonia assimilation and glutamate incorporation in coenzyme F420 derivatives of Methanosarcina barkeri.	Raemakers-Franken PC, Brand RJ, Kortstee AJ, Van der Drift C, Vogels GD.		Antonie Van Leeuwenhoek.	59	4	243	248				1679322	1991
33	Comparative genomics of the vitamin B12 metabolism and regulation in prokaryotes.	Rodionov DA, Vitreschak AG, Mironov AA, Gelfand MS.		J Biol Chem.	278	42	41148	41159				12869542	2003
34	ADP-dependent glucokinase/phosphofructokinase, a novel bifunctional enzyme from the hyperthermophilic archaeon Methanococcus jannaschii.	Sakuraba H, Yoshioka I, Koga S, Takahashi M, Kitahama Y, Satomura T, Kawakami R, Ohshima T.		J Biol Chem	277	15	12495	12498				11856730	2002
35	Biosynthesis of cobalamin (vitamin B(12))	Scott AI, Roessner CA.		Biochem Soc Trans	30	4	613	620				12196148	2002
36	F(420)H(2) oxidase (FprA) from Methanobrevibacter arboriphilus, a coenzyme F(420)-dependent enzyme involved in O(2) detoxification.	Seedorf H, Dreisbach A, Hedderich R, Shima S, Thauer RK.		Arch Microbiol.	182	2009-02-04	126	137				15340796	2004
37	Geranylgeranylglyceryl phosphate synthase. Characterization of the recombinant enzyme from Methanobacterium thermoautotrophicum.	Soderberg T, Chen A, Poulter CD.		Biochemistry	40	49	14847	54				11732904	2001
38	Aldehyde dehydrogenase gene superfamily: the 2002 update.	Sophos NA, Vasiliou V.		Chem Biol Interact	143-144		5	22				12604184	2003
39	Effect of Sulfur-Containing Compounds of Growth of Methanosarcina barkeri in Defined Medium	TAPAN K. MAZUMDER, NAOMICHI NISHIO, SATOSHI FUKUZAKI, AND SHIRO NAGAI		APPLIED AND ENVIRONMENTAL MICROBIOLOGY	52	4	617	622					1986
40	Biochemistry of methanogenesis: a tribute to Marjory Stephenson. 1998 Marjory Stephenson Prize Lecture	Thauer RK		Microbiology	144		2377	2406				9782487	1998
41	Identification and characterization of two isoenzymes of methionine gamma-lyase from Entamoeba histolytica: a key enzyme of sulfur-amino acid degradation in an anaerobic parasitic protist that lacks forward and reverse trans-sulfuration pathways.	Tokoro M, Asai T, Kobayashi S, Takeuchi T, Nozaki T.		J Biol Chem.	278	43	42717	42727				12920135	2003
42	Archaeal aminoacyl-tRNA synthesis: diversity replaces dogma.	Tumbula D, Vothknecht UC, Kim HS, Ibba M, Min B, Li T, Pelaschier J, Stathopoulos C, Becker H, Soll D.		Genetics	152	4	1269	76				10430557	1999
43	The unique features of glycolytic pathways in Archaea	Verhees CH, Kengen SW, Tuininga JE, Schut GJ, Adams MW, De Vos WM, Van Der Oost J		Biochem J	375	2	231	246				12921536	2003
44	Cellular levels of factor 390 and methanogenic enzymes during growth of Methanobacterium thermoautotrophicum deltaH.	Vermeij P, Pennings JL, Maassen SM, Keltjens JT, Vogels GD.		J Bacteriol.	179	21	6640	6648				9352911	1997
45	A polyferredoxin with eight [4Fe-4S] clusters as a subunit of molybdenum formylmethanofuran dehydrogenase from Methanosarcina barkeri.	Vorholt JA, Vaupel M, Thauer RK.		Eur J Biochem	236	1	309	317				8617280	1996
46	Acetate assimilation pathway of Methanosarcina barkeri.	Weimer PJ, Zeikus JG.		J Bacteriol	137	1	332	339				762016	1979
47	Biosynthesis of the methanogenic cofactors.	White RH.		Vitam Horm.	61		299	337				11153270	2001
48	L-Aspartate semialdehyde and a 6-deoxy-5-ketohexose 1-phosphate are the precursors to the aromatic amino acids in Methanocaldococcus jannaschii.	White RH.		Biochemistry	43	23	7618	7627				15182204	2004
49	CbiZ, an amidohydrolase enzyme required for salvaging the coenzyme B12 precursor cobinamide in archaea.	Woodson JD, Escalante-Semerena JC.		Proc Natl Acad Sci	101	10	3591	3596				14990804	2004
50	Identifying two ancient enzymes in Archaea using predicted secondary structure alignment.	Xu H, Aurora R, Rose GD, White RH.		Nat Struct Biol.	6	8	750	754				10426953	1999
51	The F420H2 dehydrogenase from Methanosarcina mazei is a Redox-driven proton pump closely related to NADH dehydrogenases.	Baumer S, Ide T, Jacobi C, Johann A, Gottschalk G , Deppenmeier U		Biol Chem	275		17968	1797					2000
52	Energy conservation by the H2:heterodisulfide oxidoreductase from Methanosarcina mazei Go1: identification of two proton-translocating segments.	Ide T, Baumer S , Deppenmeier U		J Bacteriol	181		4076	4080					1999
53	Sodium ion translocation by N5-methyltetrahydromethanopterin: coenzyme M methyltransferase from Methanosarcina mazei Go1 reconstituted in ether lipid liposomes.	Lienard T, Becher B, Marschall M, Bowien S , Gottschalk G		Eur J Biochem	239		857	864					1996
54	An exceptional variability in the motor of archael A1A0 ATPases: from multimeric to monomeric rotors comprising 6-13 ion binding sites.	Muller V		J Bioenerg Biomembr	36		115	125					2004

## Sheet: Exchange reactions
REACTION ABBREVIATION	OFFICIAL NAME	Equation (note [c] and [e] at the beginning refer to the compartment the reaction takes place in, cytosolic and extracellular respectively)
EX_4abz(e)	4-Aminobenzoate exchange	[e] : 4abz <==>
EX_4hphac(e)	4-Hydroxyphenylacetate exchange	[e] : 4hphac <==>
EX_ac(e)	Acetate exchange	[e] : ac <==>
EX_actn-R(e)	(R)-Acetoin exchange	[e] : actn-R <==>
EX_alac-S(e)	(S)-2-Acetolactate exchange	[e] : alac-S <==>
EX_ala-L(e)	L-Alanine exchange	[e] : ala-L <==>
EX_btn(e)	Biotin exchange	[e] : btn <==>
EX_ca2(e)	Calcium exchange	[e] : ca2 <==>
EX_cbi(e)	Cobinamide exchange	[e] : cbi <==>
EX_cbl1(e)	Cob(I)alamin exchange	[e] : cbl1 <==>
EX_cbl1hbi(e)	Cob(I)alamin-HBI exchange	[e] : cbl1hbi <==>
EX_cd2(e)	Cadmium exchange	[e] : cd2 <==>
EX_ch4(e)	Methane exchange	[e] : ch4 <==>
EX_ch4s(e)	Methanethiol exchange	[e] : ch4s <==>
EX_cit(e)	Citrate exchange	[e] : cit <==>
EX_cl(e)	Chloride exchange	[e] : cl <==>
EX_co(e)	Carbon monoxide exchange	[e] : co <==>
EX_co2(e)	CO2 exchange	[e] : co2 <==>
EX_cobalt2(e)	Co2+ exchange	[e] : cobalt2 <==>
EX_cu2(e)	Cu2+ exchange	[e] : cu2 <==>
EX_cys-L(e)	L-Cysteine exchange	[e] : cys-L <==>
EX_dma(e)	Dimethylamine exchange	[e] : dma <==>
EX_dms(e)	Dimethyl sulfide exchange	[e] : dms <==>
EX_etha(e)	Ethanolamine exchange	[e] : etha <==>
EX_fe2(e)	Fe2+ exchange	[e] : fe2 <==>
EX_fe3(e)	Fe3+ exchange	[e] : fe3 <==>
EX_fol(e)	Folate exchange	[e] : fol <==>
EX_gcald(e)	Glycolaldehyde exchange	[e] : gcald <==>
EX_glcn(e)	D-Gluconate exchange	[e] : glcn <==>
EX_glu-L(e)	L-Glutamate exchange	[e] : glu-L <==>
EX_gly(e)	Glycine exchange	[e] : gly <==>
EX_glyald(e)	D-Glyceraldehyde exchange	[e] : glyald <==>
EX_glyb(e)	Glycine betaine exchange	[e] : glyb <==>
EX_glyc(e)	Glycerol exchange	[e] : glyc <==>
EX_h(e)	H+ exchange	[e] : h <==>
EX_h2(e)	H2 exchange	[e] : h2 <==>
EX_h2o(e)	H2O exchange	[e] : h2o <==>
EX_h2s(e)	Hydrogen sulfide exchange	[e] : h2s <==>
EX_ile-L(e)	L-Isoleucine exchange	[e] : ile-L <==>
EX_ind3ac(e)	Indole-3-acetate exchange	[e] : ind3ac <==>
EX_k(e)	K+ exchange	[e] : k <==>
EX_leu-L(e)	L-Leucine exchange	[e] : leu-L <==>
EX_lys-L(e)	L-Lysine exchange	[e] : lys-L <==>
EX_meoh(e)	methanol exchange	[e] : meoh <==>
EX_mg2(e)	Mg exchange	[e] : mg2 <==>
EX_mma(e)	monomethylamine exchange	[e] : mma <==>
EX_mn2(e)	Mn2+ exchange	[e] : mn2 <==>
EX_mobd(e)	Molybdate exchange	[e] : mobd <==>
EX_n2(e)	N2 exchange	[e] : n2 <==>
EX_na1(e)	Sodium exchange	[e] : na1 <==>
EX_nac(e)	Nicotinate exchange	[e] : nac <==>
EX_nh4(e)	Ammonia exchange	[e] : nh4 <==>
EX_ni2(e)	Ni2+ exchange	[e] : ni2 <==>
EX_pac(e)	Phenylacetic acid exchange	[e] : pac <==>
EX_pi(e)	Phosphate exchange	[e] : pi <==>
EX_pnto-R(e)	(R)-Pantothenate exchange	[e] : pnto-R <==>
EX_pro-L(e)	L-Proline exchange	[e] : pro-L <==>
EX_pyr(e)	Pyruvate exchange	[e] : pyr <==>
EX_ribflv(e)	Riboflavin exchange	[e] : ribflv <==>
EX_s(e)	Sulfur exchange	[e] : s <==>
EX_so3(e)	Sulfite exchange	[e] : so3 <==>
EX_so4(e)	Sulfate exchange	[e] : so4 <==>
EX_thm(e)	Thiamin exchange	[e] : thm <==>
EX_tma(e)	Trimethylamine exchange	[e] : tma <==>
EX_tsul(e)	Thiosulfate exchange	[e] : tsul <==>
EX_unknown_cbl1deg(e)	unknown degradation product of cbl1 for adocbl-HBI synthesis exchange	[e] : unknown_cbl1deg <==>
EX_unknown_rbfdeg(e)	unknown riboflavin degradation product exchange	[e] : unknown_rbfdeg <==>
EX_urea(e)	Urea exchange	[e] : urea <==>
EX_val-L(e)	L-Valine exchange	[e] : val-L <==>
EX_zn2(e)	Zinc exchange	[e] : zn2 <==>
Ex_h4spt(e)	tetrahydrosarcinapterin exchange	[e] : h4spt <==>

## Sheet: biomass composition
Amount	Abbreviation	Type
0.5621	ala-L	Amino Acid
0.3237	arg-L	Amino Acid
0.2638	asn-L	Amino Acid
0.2638	asp-L	Amino Acid
0.1002	cys-L	Amino Acid
0.288	gln-L	Amino Acid
0.288	glu-L	Amino Acid
0.6704	gly	Amino Acid
0.1037	his-L	Amino Acid
0.3179	ile-L	Amino Acid
0.493	leu-L	Amino Acid
0.3755	lys-L	Amino Acid
0.1682	met-L	Amino Acid
0.2027	phe-L	Amino Acid
0.2419	pro-L	Amino Acid
0.2361	ser-L	Amino Acid
0.2776	thr-L	Amino Acid
0.0622	trp-L	Amino Acid
0.1509	tyr-L	Amino Acid
0.4631	val-L	Amino Acid
0.0262	ptrc	amino acid precursor
0.0047	hspmd	amino acid precursor					1.09091
0.0154	glycogen	carbohydrate
0.0001	accoa	cofactor
6e-06	coa	cofactor
0.0022	nad	cofactor
0.0001	nadh	cofactor
0.0001	nadp	cofactor
0.0004	nadph	cofactor
3e-06	succoa	cofactor
0.0360109	datp	DNA
0.0233908	dctp	DNA
0.0233908	dgtp	DNA
0.0360109	dttp	DNA
0.00118685	amp	other
0.163666	ctp	RNA
0.263717	gtp	RNA
0.176721	utp	RNA
0.0007	dpgpg	lipid
0.0101	3hdpgpg	lipid
0.0027	dpgpi	lipid
0.0135	3hdpgpi	lipid
0.0007	dpgpe	lipid
0.0027	3hdpgpe	lipid
0.0013	dpgps	lipid
0.0115	3hdpgps	lipid
0.0162	gdpgpi	lipid
0.0206	com	cofactor
4e-05	f420-2	cofactor
3e-05	f420-3	cofactor
0.0004	f420-4	cofactor
0.0003	f420-5	cofactor
1e-05	f420-6	cofactor
1e-06	f420-7	cofactor
0.0236	h4spt	cofactor
0.0047	adocblhbi	cofactor
0.002	f430	cofactor
0.0005	cob	cofactor
0.0001	thf	cofactor
5e-06	f390a	cofactor
5e-06	f390g	cofactor
x + .2024	atp	RNA / other / maintenance ( x maintenance + .1806 for RNA + .004 in soluable pool)
x	h2o	maintenance
x - .00222	adp	other /maintenance ( x maintenance - .002 for amount in the soluable pool)
x - .0025	h	other /maintenance ( x maintenance - difference from NAD(P) and NAD(P)H [difference = .0025])
x	pi	maintenance
0.799	ppi	sum of NTPs and dNTPs (added as products of DNA and RNA polymerization)
*Note that except for the difference in stoichiometric ratios of nucleotides, this biomass equation is identical to the one used in iAF692.

## Sheet: Resolved GNG inconsistencies
Substrate	Deletion		Resolution hypotheses
CO	MCR		suppress ACKr or PTAr
TMA	MCR		suppress ATPS4r
DMA	MCR		suppress ATPS4r
MMA	MCR		suppress ATPS4r
methanol	mtaCB1 and mtaCB2 and mtaCB3		suppress ATPS4r
CO2/H2	wildtype		suppress ATPS4r
CO	Ack		suppress MCR
Co	Pta		suppress MCR
methanol	ATP synthase		suppress Nat3_1

## Sheet: GPR
REACTION ABBREVIATION	GENE-PROTEIN-REACTION ASSOCIATION
7MHTS	(MA0339 or MA4006)	7-mercaptoheptanoylthreonine synthase
ABTA	(MA0119 or MA2859)	4-aminobutyrate transaminase
ACACT1	MA4042	acetyl-CoA C-acetyltransferase
ACBIPGT	MA0938	Adenosyl cobinamide phosphate guanyltransferase
ACCOAL2r	MA3168	acetate-CoA ligase (ADP-forming)
ACGK	MA4515	acetylglutamate kinase
ACGS	( ( MA4339 or MA0239 ) or MA3564 )	N-acetylglutamate synthase
ACHBS	( ( MA3791 or MA3854 ) and (MA1354 or MA1958 or MA3792) )	2-aceto-2-hydroxybutanoate synthase
ACKr	MA3606	acetate kinase
ACLDC	MA3744	acetolactate decarboxylase
ACLS	( ( MA3791 or MA3854 ) and ( (MA1958 or MA3792) or (MA1354 or MA1958 or MA3792) ) )	acetolactate synthase
ACONMT	MA1801	Trans-aconitate methyltransferase
ACONT	MA0250	aconitase
ACOTA	(MA0119 or MA0581 or MA2859)	acetylornithine transaminase
ACP1(FMN)	MA0104	acid phosphatase (FMN)
ACS2	MA2912	acetyl-CoA synthase (propionate)
ACYP	MA3367	acylphosphatase
ACYP_2	MA3367	acylphosphatase (2)
ADCPS2	MA0941	adenosylcobinamide-phosphate synthase
ADCYRS	MA3250	adenosylcobyric acid synthase (glutamine-hydrolysing)
ADD	MA2310	adenine deaminase
ADK1	MA1096	adenylate kinase
ADK2	MA1096	adenylate kinase (Inorganic triphosphate)
ADK3	MA1096	adentylate kinase (GTP)
ADK4	MA1096	adentylate kinase (ITP)
ADKd	MA1096	adenylate kinase (d form)
ADNCYC	MA4044	adenylate cyclase
ADNK1	MA1096	adenosine kinase
ADOCBIAH	MA1623	Adenosyl cobinamide amidohydrolase
ADOCBLS2	MA0939	Adenosylcobalamin 5'-phosphate synthase
ADPT	MA0717	adenine phosphoribosyltransferase
ADSL1	MA3971	adenylosuccinate lyase
ADSL2	MA3971	adenylosuccinate lyase
ADSS	(MA1919 or MA4118)	adenylosuccinate synthase
AGAIAGT	MA0798	archaeatidylinositol N-acetylglucosaminyltransferase
AGAID	MA0990	N-acetylglucosaminylarchaeatidylinositol deacetylase
AGMT	MA3986	agmatinase
AGPR	MA3566	N-acetyl-g-glutamyl-phosphate reductase
AHC	MA1275	adenosylhomocysteinase
AHGDx	MA3665	(S)-alpha-hydroxyglutarate dehydrogenase
AHMMPS	(MA0261 or MA1790 or MA4329)	4-amino-5-hydroxymethyl-2-methylpyrimidine synthetase
AHSERL2	(MA2532 or MA2715)	O-acetylhomoserine (thiol)-lyase
AICART	MA4012	phosphoribosylaminoimidazolecarboxamide formyltransferase
AIRC2	(MA0428 or MA1376 )	phosphoribosylaminoimidazole carboxylase
AIRC3	(MA0428 or MA1376 )	phosphoribosylaminoimidazole carboxylase (mutase rxn)
AKACAL	(MA1225 or MA3342 or MA3793 or MA4264 or MA4615)	alpha-ketoadipate:CoA ligase
AKGCAL	(MA1225 or MA3342 or MA3793 or MA4264 or MA4615)	alpha-ketoglutarate:CoA ligase
AKP1	MA4354	alkaline phosphatase (Dihydroneopterin)
AKPCAL	(MA1225 or MA3342 or MA3793 or MA4264 or MA4615)	alpha-ketopimelate:CoA ligase
ALAt4r	MA2837	Alanine-Sodium symporter
ALATA_L	(MA0636 or MA0925 or MA1385 or MA1712 or MA1819)	L-alanine transaminase
ALATRS	( MA0194 or MA2014 )	Alanyl-tRNA synthetase
ALCD20y	( ( MA1901 or MA0403 ) or MA2630 )	alcohol dehydrogenase (2-propanol) (NADP)
ALCD2y	( ( MA1901 or MA0403 ) or MA2630 )	alcohol dehydrogenase (ethanol, NADP)
ALDD1	MA0417	aldehyde dehydrogenase (formaldehyde, NAD)
ALDD2x	(MA0705 or MA1355 or MA2860 or MA4079)	aldehyde dehydrogenase (acetaldehyde, NAD)
ALKP	MA4354	alkaline phosphatase
ANPRT	MA2989	anthranilate phosphoribosyltransferase
ANS	( MA2987 and MA2986 )	anthranilate synthase
APPLP	MA0940	aminopropanol phosphorylase
ARGDC	(MA3012 or MA3496)	arginine decarboxylase
ARGDr	MA0792	arginine deiminase
ARGSL	MA1318	argininosuccinate lyase
ARGSS	MA2142	argininosuccinate synthase
ARGTRS	MA0043	Arginyl-tRNA synthetase
ASADi	MA0430	aspartate-semialdehyde dehydrogenase, irreversible
ASD	MA0115	archaetidylserine decarboxylase
ASNN	MA1317	L-asparaginase
ASNS1	MA1966	asparagine synthase (glutamine-hydrolysing)
ASP1DC	( MA0006 or MA1949 )	aspartate 1-decarboxylase
ASPCT	MA4502	aspartate carbamoyltransferase
ASPKi	MA0131	aspartate kinase, irreversible
ASPTA	MA1816	aspartate transaminase
ASPTRS	MA1684	Aspartyl-tRNA synthetase
ATGH	(MA0691 or MA0692 or MA1484 or MA3894 )	archaetidylglycerol hydrogenase
ATIH	(MA0691 or MA0692 or MA1484 or MA3894 )	archaetidylinositol hydrogenase
ATPPRT	MA0217	ATP phosphoribosyltransferase
ATPS1	( (MA1678 or MA2833 or MA4082 or MA4378) )	H+-exporting ATPase
ATPS4r	( ( MA4158 or MA2437 ) and MA4159 and ( MA4156) and MA4160 and MA4155 and MA4157 and MA4152 and ( MA4153 or MA4153 ) )	ATP synthase (four protons for one ATP)
ATRZCH	MA1276	atrazine chlorohydrolase
ATSH	(MA0691 or MA0692 or MA1484 or MA3894 )	archaetidylserine hydrogenase
BACCL	MA0676	biotin-[acetyl-CoA-carboxylase] ligase
BLAT	MA3978	beta-lysine acetyltransferase
BRFAPS	(MA0339 or MA4006)	beta-ribofuranosylaminobenzene 5'-phosphate synthase
BTS3r	MA0154	biotin synthase
CA2abc	(MA1678 or MA2501 or MA2833 or MA4082 or MA4378)	calcium transport via ABC system
CAt6	( (MA2008 or MA2817) or (MA2008 or MA2817) )	calcium / sodium antiporter
CBIAT	MA2084	Cobinamide adenyltransferase
CBLAT2	MA2084	cob(I)alamin-HBI adenosyltransferase
CBPS	(MA2144 and MA2143)	carbamoyl-phosphate synthase (glutamine-hydrolysing)
CD2abc1	(MA0166 or MA1342 or MA3632)	cadmium transport out via ABC system
CD2abc2	(MA0166 or MA1342 or MA3632)	cadmium transport in via ABC system
CDGGGPP3	MA0264	CDP-alcohol phosphatidyltransferase (glycerol 1-phosphate)
CDGGGPP4	MA0264	CDP-alcohol phosphatidyltransferase (glycerol 1-phosphate) (hydroxy)
CDGGGSAT	MA0116	CDP-2,3-di-O-geranylgeranyl-sn-glyceroserine O-archaetidyltransferase
CDGGGSAT2	MA0116	CDP-2-O-(3'-hydroxy)geranyl-3-O-geranyl-sn-glyceroserine O-archaetidyltransferase
CDGGIPT	MA0525	CDP-digeranyl-sn-glycero-myo-inositol 3-phosphatidyltransferase
CDGGIPT2	MA0525	CDP-digeranyl-sn-glycero-myo-inositol 3-phosphatidyltransferase (3' hydroxy)
CF3Sa	(MA1725 or MA2244 or MA3853 or MA4074)	coenzyme F390 synthetase (ATP)
CF3Sg	(MA1725 or MA2244 or MA3853 or MA4074)	coenzyme F390 synthetase (GTP)
CH2ACH	( (MA1393 or MA3085) and (MA0202 or MA1223 or MA3751) )	cis-(homo)2aconitate hydrolase
CH3ACH	( (MA1393 or MA3085) and (MA0202 or MA1223 or MA3751) )	cis-(homo)3aconitate hydrolase
CHACH	( (MA1393 or MA3085) and (MA0202 or MA1223 or MA3751) )	cis-homoaconitate hydrolase
CHORM	( MA3150 or MA1377 )	chorismate mutase
CHORS	MA0550	chorismate synthase
Clt	MA3609	chlorideion transport out via diffusion
CMLDC	MA3991	4-carboxymuconolactone decarboxylase
Coabc	( ((MA0394 or MA0870 or MA1747 or MA3551 or MA4020 or MA4021 or MA4341 or MA4342) and (MA0393 or MA3552) ) or ( MA3553 and (MA0394 or MA0870 or MA1418 or MA1747 or MA3551 or MA4020 or MA4021 or MA4341 or MA4342) and (MA0393 or MA3552) ) )	Cobalt transport via ABC system
COBALTt5	( MA1721 or ( MA1436 or MA1437 ) )	cobalt transport in/out via permease (no H+)
COCHL	(MA0346 or MA0348 or MA0383 or MA0384 or MA0385 or MA0386 or MA0872 or MA0882 or MA4295 or MA4424 or MA4643)	cobaltochelatase
CODH2	( MA3283 and ( (MA1309 or MA3282))	carbon monoxide dehydrogenase / acetyl-CoA synthase 2
CODHr	( (MA1016 or MA3860 or MA4399) and (MA1015 or MA3861) and (MA1014 or MA3862) ) and (MA1012 or MA3864) and (MA1012 or MA3864 or MA1011 or MA3865 ) and ( (MA1309 or MA3282) ) )	carbon monoxide dehydrogenase / acetyl-CoA synthase
CPC2MT	MA4262	precorrin-2 C20-methyltransferase
CPC3MT	MA4259	precorrin-3B C17-methyltransferase
CPC4MT	MA4261	precorrin-4 C11-methyltransferase
CPC5MT	MA0521	precorrin-5 C1-methyltransferase
CPC6MT	( MA0520 and MA4263 )	precorrin-6Y C5,15-methyltransferase (decarboxylating)
CPC8MM	MA4258	precorrin-8X methylmutase
CS	MA0249	citrate synthase
CSND	( MA2559 or MA2341 )	Cytosine deaminase
CTPS1	MA3279	CTP synthase (NH3)
CTPS2	MA3279	CTP synthase (glutamine)
Cuabc	MA3999	Copper transport via ABC system
Cut1	(MA0166 or MA1342 or MA2833 or MA3632)	Copper export via ATPase
CYRDAAT	MA2084	cob(I)yrinic acid a,c-diamide adenosyltransferase
CYRDAS	(MA0106 or MA3626)	Cob(II)yrinate a,c-diamide synthase (glutamine-hydrolysing)
CYSDS	(MA2532 or MA2715)	Cysteine Desulfhydrase
CYSSr	MA2720	cysteine synthase (reversible)
CYSTRS	MA0749	Cysteinyl-tRNA synthetase
CYTK1	MA1104	cytidylate kinase (CMP)
CYTK2	MA1104	cytidylate kinase (dCMP)
DADK	MA1096	deoxyadenylate kinase
DAPDC	MA0726	diaminopimelate decarboxylase
DB4PS	MA0548	3,4-Dihydroxy-2-butanone-4-phosphate synthase
DCMPDA	(MA0136 or MA0137)	dCMP deaminase
DCTPD	( MA4092 and MA0440 )	dCTP deaminase
DGGPGP	MA1569	digeranyl-sn-glycerol-1-phospho-3'-sn-glycerol phosphatase
DGGPGP2	MA1569	digeranyl-sn-glycerol-1-phospho-3'-sn-glycerol phosphatase (hydroxy)
DHAD1	(MA1802 or MA3373)	dihydroxy-acid dehydratase (2,3-dihydroxy-3-methylbutanoate)
DHAD2	(MA1802 or MA3373)	Dihydroxy-acid dehydratase (2,3-dihydroxy-3-methylpentanoate)
DHDPRy	MA4474	dihydrodipicolinate reductase (NADPH)
DHDPS	MA4473	dihydrodipicolinate synthase
DHFS	( MA1824 or MA4543 )	dihydrofolate synthase
DHORD7	MA0583	dihydroorotic acid dehydrogenase (f420)
DHORTS	MA0892	dihydroorotase
DHPM1	(MA0858 or MA2889 or MA3497 or MA3498 or MA4203 or MA4395 or MA4396 or MA4562 or MA4563)	dihydropyrimidinase (5,6-dihydrouracil)
DHPM2	(MA0858 or MA2889 or MA3497 or MA3498 or MA4203 or MA4395 or MA4396 or MA4562 or MA4563)	dihydropyrimidinase (dihydrothymine)
DHPS2	( MA1946 or MA3516 )	dihydropteroate synthase
DHPS3	(MA1962 or MA3419)	7,8 dihydropteroate synthase (methanopterin)
DHQD	MA4593	3-dehydroquinate dehydratase
DHQS2	MA4592	3-dehydroquinate synthase
DIPS	MA1370	diphthine synthase
DKMPASPL	(MA0439 or MA4591)	6-deoxy-5-ketomannitol 1-phosphate:L-aspartate semialdehyde ligase
DMAMT	(MA0532 or MA0933 or MA2425) and (MA0527 or MA0934 or MA2424) and (MA0779 or MA0847 or MA1615 or MA2163 or MA3613 or MA4165 or MA4355 or MA4559 or MA4165 or MA0859 or MA4384 or MA4558)	Dimethylamine methyltransferase
DMAt	MA0143	Dimethylamine symport
DMATT	MA0606	dimethylallyltranstransferase
DMATT2	MA0606	dimethylallyltranstransferase (3-hydroxy)
DMHDRFS	( MA1491 and ( (MA1489 or MA1490) or (MA1489 or MA1490) ) )	7,8-didemethyl-8-hydroxy-5-deazariboflavin synthetase
DOHDUS	MA4592	3,7-dideoxy-D-threo-hepto-2,6-diulosonate synthase
DPCOAK	MA4660	dephospho-CoA kinase
DROPPRx	( MA4092 and MA0440 )	2,5-diamino-6-ribosylamino-4(3H)-pyrimidinone 5'-phosphate reductase
DROPPRy	( MA4092 and MA0440 )	2,5-diamino-6-ribosylamino-4(3H)-pyrimidinone 5'-phosphate reductase (nadph)
DRTPPD	( MA4092 and MA0440 )	2,5-diamino-6-ribitylamino-4(3H)-pyrimidinone 5'-phosphate deaminase
DTMPK	MA4433	dTMP kinase
DURIPP	MA3242	deoxyuridine phosphorylase
ENO	MA1672	enolase
ETHAt6	MA0143	ethanolamine transport in/out via proton symport
F4D	( MA1495 and MA1496 and MA1497 and (MA1498 or MA4372) and (MA0978 or MA3732) and MA1499 and MA1500 and ( MA1501 and MA1502 ) and MA1503 and (MA1504 or MA4572) and (MA1505 or MA4368) and (MA1506 or MA4569) and (MA1507 or MA1509) )	F420 Deydrogenase
F4H2O	(MA3381 or MA3743)	F420H2 oxidase
F4MTSPD	MA4430	coenzyme F420-dependent N(5) N(10)-methenyltetrahydrosarcinapterin dehydrogenase
F4MTSPR	MA3733	coenzyme F420-dependent N(5) N(10)-methenyltetrahydrosarcinapterin reductase
F4NH	(MA1142 or MA1147) and (MA1143 or MA1148) and (MA1141 or MA1146)	F420-noneducing Hydrogenase
F4NPR	MA4235	F420 dependent NADP reductase
F4RHi	( MA0975 and (MA0978 or MA3732 or MA4520) and MA0976 and MA0977 )	F420-Reducing Hydrogenase
FBA	( (MA2666 or MA3889) or (MA0439 or MA4591) )	fructose-bisphosphate aldolase
FBA2	( (MA2666 or MA3889) or (MA0439 or MA4591) )	D-Fructose 1-phosphate D-glyceraldehyde-3-phosphate-lyase
FBP	MA1152	fructose-bisphosphatase
FCLPA	MA0263	L-fuculose 1-phosphate aldolase
FE2abc	( (MA3477 or MA4337) or (MA3477 or MA4337) )	iron (II) transport via ABC system
FE3abc	( ( (MA0950 or MA1132 or MA1198 or MA1233 or MA2150 or MA2776 or MA3358 or MA3453 or MA3642 or MA3919 or MA4532 or MA4606) or (MA0950 or MA1132 or MA1198 or MA1233 or MA2150 or MA2776 or MA3453 or MA3642 or MA3919 or MA4532 or MA4606) or (MA0950 or MA1132 or MA1198 or MA1233 or MA2150 or MA2776 or MA3358 or MA3453 or MA3642 or MA3919 or MA4532 or MA4606) or (MA1227 or MA1273) or (MA0950 or MA1132…	iron (III) transport via ABC system
FEDCabc	( (MA0952 or MA2156 or MA3357 or MA3640) and ( (MA2148 or MA2153) or (MA0952 or MA2156 or MA3357 or MA3640) ) and ( (MA0951 or MA1131 or MA1199 or MA1234 or MA1847 or MA2149 or MA3359 or MA3452 or MA3641 or MA3921 or MA4605) or (MA0951 or MA1131 or MA1234 or MA1847 or MA2149 or MA3359 or MA3452 or MA3641 or MA3921 or MA4605) ) and ( (MA0950 or MA1198 or MA1233 or MA2150 or MA2776 or MA3358 or MA3…	iron (III) dicitrate transport via ABC system
FMETTRS	(MA4583 or MA4584)	Methionyl-tRNA formyltransferase
FMFD(b)	( (MA0306 or MA0833 or MA4175) and (MA0307 or MA0832 or MA4176) and (MA0308 or MA4177) and MA0304 and (MA0305 or MA4174) and (MA0309 or MA0834 or MA1241 or MA2878 or MA4178) and MA2879 and (MA0381 or MA4602) and MA2877 )	formylmethanofuran dehydrogenase (b)
FMFTSPFT(b)	MA0010	formylmethanofuran:H4SPT N-formyltransferase (b)
FRTT	( (MA0606 or MA4150) or MA1831 or MA3723 or MA4402 )	farnesyltranstransferase
FRTT2	( (MA0606 or MA4150) or MA1831 or MA3723 or MA4402 )	farnesyltranstransferase (3-hyroxy)
FUM	( MA1001 or ( MA2497 and MA2498 ) )	fumarase
G1PACT	(MA3022 or MA3025 or MA3140)	glucosamine-1-phosphate N-acetyltransferase
G1PDH	MA3686	glycerol-1-phosphate dehydrogenase (NAD)
G1PTT	(MA2183 or MA3777)	glucose-1-phosphate thymidylyltransferase
G1SATi	(MA0119 or MA0581)	glutamate-1-semialdehyde aminotransferase
G5SD2	MA4100	glutamate-5-semialdehyde dehydrogenase
G6PDH3	MA3733	glucose 6-phosphate dehydrogenase (F420-Dependent)
GALT	MA3680	galactose-1-phosphate uridylyltransferase
GALUi	MA4459	UTP-glucose-1-phosphate uridylyltransferase (irreversible)
GAPD	(MA1018 or MA3345)	glyceraldehyde-3-phosphate dehydrogenase
GAPD(nadp)	(MA1018 or MA3345)	glyceraldehyde-3-phosphate dehydrogenase (NAD(P)+) (phosphorylating)
GARFT	(MA0316 or MA3522 )	phosphoribosylglycinamide formyltransferase
GF4GL-0	(MA0135 or MA3512)	gamma-F420-0:gamma-L-glutamate ligase
GF4GL-1	(MA0135 or MA3512)	gamma-F420-1:gamma-L-glutamate ligase
GF4GL-2	(MA0135 or MA3512)	gamma-F420-2:gamma-L-glutamate ligase
GF4GL-3	(MA0135 or MA3512)	gamma-F420-3:gamma-L-glutamate ligase
GF4GL-4	(MA0135 or MA3512)	gamma-F420-4:gamma-L-glutamate ligase
GF4GL-5	(MA0135 or MA3512)	gamma-F420-5:gamma-L-glutamate ligase
GF4GL-6	(MA0135 or MA3512)	gamma-F420-6:gamma-L-glutamate ligase
GF6PTA	MA3023	glutamine-fructose-6-phosphate transaminase
GGGPS	MA3969	geranylgeranylglyceryl phosphate synthase
GHMT2	MA3520	glycine hydroxymethyltransferase
GK (adp)	(MA3562 or MA3563)	ADP-specific glucokinase
GLCGSD	((MA1190 or MA4050) or MA2000 )	glucan 1,4-alpha-glucosidase
GLCNt2r	MA0021	D-gluconate transport via proton symport, reversible
GLCP	(MA0905 or MA2628) or MA1874 or MA1874 )	glycogen phosphorylase
GLCS2	MA3679	glycogen synthase (UDPGlc)
GLNS	(MA3382 or MA4216)	glutamine synthetase
GLNTRAT	( MA4523 and ( MA4524 or MA2862 ) and MA4522 )	glutamyl-tRNA(Gln) amidotransferase
GLU5K	MA4101	glutamate 5-kinase
GLUDC	(MA0006 or MA1949 or MA3012 or MA3496 )	Glutamate Decarboxylase
GLUDxi	MA3169	glutamate dehydrogenase (NAD)
GLUDyi	MA3169	glutamate dehydrogenase (NADP)
GLUPRT	MA3193	glutamine phosphoribosyldiphosphate amidotransferase
GLUS(F420)	( MA3787 and ( MA4217 or MA4218 or MA4219 ) )	glutamate synthase (F420)
GLUTRR	MA0577	glutamyl-tRNA reductase
GLUTRS	MA0587	Glutamyl-tRNA synthetase
GLUTRS(Gln)	MA0587	Glutamyl-tRNA synthetase (Gln)
GLYBabc	( (MA0063 or MA0282 or MA0323 or MA1120 or MA1235 or MA1747 or MA2110 or MA2145 or MA2275 or MA2282 or MA2478 or MA3171 or MA3582 or MA3903 or MA3957 or MA3960 or MA4253 or MA4321) and MA2146 and MA2147 )	Glycine betaine transport via ABC system
GLYt4r	MA2837	glycine reversible transport via sodium symport
GLYTRS	MA0097	Glycyl-tRNA synthetase
GMAND	(MA1173 or MA1174)	GDP-D-mannose dehydratase
GMPS	( MA4511 or MA4590 or MA1151 or MA2696 or MA2966 )	GMP synthase
GMPS2	( MA4511 or MA4590 or MA1151 or MA2696 or MA2966 )	GMP synthase
GRTT	( MA1831 or MA0606 or MA4402 or MA3723 )	geranyltranstransferase
GRTT2	( MA0606 or MA1831 or MA3723 or MA4402 )	geranyltranstransferase (3-hydroxy)
GTHOr	(MA1019 or MA1652 or MA4013)	glutathione oxidoreductase
GTPCIII	(MA1362 or MA1364 or MA1613 or MA1943 or MA2826 or MA3704 or MA4306)	GTP cyclohydrolase III
GUAD	MA3407	guanine deaminase
GUAPRT	(MA1687 or MA4581 or MA0717)	guanine phosphoribosyltransferase
H4MPTGL(atp)	MA3268	tetrahydromethanopterin glutamate lyase (ATP)
H4MPTGL(gtp)	MA3268	tetrahydromethanopterin glutamate lyase (GTP)
HASD	MA0115	hydroxyarchaetidylserine decarboxylase
HATGH	(MA0691 or MA0692 or MA1484 or MA3894 )	hydroxyarchaetidylglycerol hydrogenase
HATIH	(MA0691 or MA0692 or MA1484 or MA3894 )	hydroxyarchaetidylinositol hydrogenase
HATSH	(MA0691 or MA0692 or MA1484 or MA3894 )	hydroxyarchaetidylserine hydrogenase
HCITS	( MA1226 or (MA1225 or MA3342 or MA3793 or MA4615) )	homocitrate synthase
HCO3E	MA2536	HCO3 equilibration reaction
HDR	( (MA2868 or MA3128) and (MA3126 or MA4237) and MA4236 and (MA0526 or MA0688 or MA4410 or MA4630) and MA0687 )	Heterodisulphide reductase
HETZK	MA2723	hydroxyethylthiazole kinase
HEX7	MA1840	hexokinase (D-fructose:ATP)
HISTD	MA3201	histidinol dehydrogenase
HISTP	MA0219	histidinol-phosphatase
HISTRS	MA0943	Histidyl-tRNA synthetase
HKt	MA3999	H+/K+ gastric/non-gastric P-ATPase and ABC ATPase
HMBS	MA0582	hydroxymethylbilane synthase
HMGCOARi	MA3073	Hydroxymethylglutaryl CoA reductase (ir)
HMGCOASi	MA4041	Hydroxymethylglutaryl CoA synthase (ir)
HMPK1	MA3197	hydroxymethylpyrimidine kinase (ATP)
HSDy	MA2572	homoserine dehydrogenase (NADPH)
HSERTA	MA2714	homoserine O-trans-acetylase
HSPMS	MA1636	homospermidine synthase
HSTPT	(MA0118 or MA0942)	histidinol-phosphate transaminase
HXPRT	(MA1687 or MA4581)	hypoxanthine phosphoribosyltransferase (Hypoxanthine)
ICDHyr	(MA0201 or MA3748 or MA4265)	isocitrate dehydrogenase (NADP)
IG3PS	( MA0541 and MA0913 )	Imidazole-glycerol-3-phosphate synthase
IGPDH	MA0219	imidazoleglycerol-phosphate dehydratase
IGPS	MA2992	indole-3-glycerol-phosphate synthase
ILEt2r	( MA3437 and MA3438 )	L-isoleucine reversible transport via proton symport
ILETA	MA4349	isoleucine transaminase
ILETRS	( (MA2431 or MA3052) or MA3621)	Isoleucyl-tRNA synthetase
IMPC	MA4012	IMP cyclohydrolase
IMPD	( MA4647 or MA1815 )	IMP dehydrogenase
INS2D	MA4448	inositol 2-dehydrogenase
IOR	( ( (MA1022 or MA1727 or MA1982) and (MA1023 or MA1726) ) )	indolepyruvate ferredoxin oxidoreductase
IOR2	( ( MA2909 and MA2910 and MA2911 ) or ( (MA1022 or MA1727) and MA1726 ) or MA1982 and (MA1023 or MA1726) ) )	indolepyruvate ferredoxin oxidoreductase (phenylpyvurate)
IOR3	( ( (MA1022 or MA1727 or MA1982) and (MA1023 or MA1726) ) )	indolepyruvate ferredoxin oxidoreductase (hydroxyphenylpyvurate)
IPDDI3x	MA0604	isopentenyl diphosphate isomerase (type3)
IPDDI3y	MA0604	isopentenyl diphosphate isomerase (type3)
IPMD	(MA0201 or MA3748 or MA4265)	3-isopropylmalate dehydrogenase
IPPMIb	( (MA1393 or MA3085) ) and (MA0202 or MA1223 or MA3751)	2-isopropylmalate hydratase
IPPS	(MA1225 or MA3342 or MA3793 or MA4264 or MA4615)	2-isopropylmalate synthase
KARA1	MA3790	ketol-acid reductoisomerase (2,3-dihydroxy-3-methylbutanoate)
KARA2	MA3790	ketol-acid reductoisomerase (2-Acetolactate)
Kt2	MA3179	potassium transport in via proton symport
Kt2r	( (MA3108 or MA3981) or (MA1481 or MA1483 or MA2209))	potassium reversible transport via proton symport
LEUt2r	( MA3437 and MA3438 )	L-leucine reversible transport via proton symport
LEUTA	MA4349	leucine transaminase
LEUTRS	MA1611	Leucyl-tRNA synthetase
LPFPLT	MA0714	LPPG:Fo 2-phospho-L-lactate transferase
LPPGS	MA0938	LPPG synthetase
LYSAM	MA3979	lysine 2,3-aminomutase
LYSt3r	( MA2108 or MA1855 )	L-lysine transport out via proton antiport reversible
LYSTRS	( (MA0760 or MA1684) or MA0534 )	Lysyl-tRNA synthetase
MAN1PT2r	( (MA3022 or MA3025 or MA3140) or MA3781 )	mannose-1-phosphate guanylyltransferase (GDP) reversible
MAN6PI	MA2381	mannose-6-phosphate isomerase
MCMMT	(MA0455 or MA4392 or MA1616) and (MA0456 or MA4391 or MA1617) ana MA4379	Methanol: coenzyme M methyltransferase
MCR	( MA4546 and MA4550 and MA4547 )	Methyl-coenzyme M reductase
MDH	MA3665	malate dehydrogenase
MDHi2	MA0819	malate dehydrogenase (other direction)
MDHy	MA0819	malate dehydrogenase (NADP+)
ME1_rev	MA1735	malic enzyme
METAT	(MA0216 or MA0962)	methionine adenosyltransferase
METGL	(MA2532 or MA2715)	methionine g-lyase
METS	(MA0053 or MA0054 or MA3549)	methionine synthase
METTRS	MA4046	Methionyl-tRNA synthetase
MEVK1	MA0602	mevalonate kinase (atp)
MG2abc	(MA1678 or MA2501 or MA2833 or MA4082 or MA4378)	magnesium transport via ABC system
MGt5	( MA1721 or ( MA1436 or MA1437 ) )	magnesium transport in/out via permease (no H+)
MI1PP	MA3344	myo-inositol 1-phosphatase
MI1PS	(MA0075 or MA2253)	myo-Inositol-1-phosphate synthase
MMAMT	(MA0144 or MA2972) and (MA0145 or MA2971) and MA0146	Monomethylamine methyltransferase
MMAt	MA0143	Monomethylamine symport
MNabc	( MA0023 and MA0025 and MA0024 )	manganese transport via ABC system
MOBDabc	( ( (MA1237 or MA2280) or MA0325 or (MA1237 or MA2280) ) and ( (MA1236 or MA2281 or MA3902) or MA0324) and ( (MA0063 or MA0282 or MA0323 or MA1235 or MA2145 or MA2282 or MA3903))	#N/A
MPML	( MA0877 or MA0346 or MA0348 or MA0383 or MA0384 or MA0385 or MA0386 or MA0872 or MA0882 or MA4295 or MA4424 or MA4643) )	Mg-protoporphyrin IX magnesium-lyase
MTAP	MA1409	5'-methylthioadenosine phosphorylase
MTCMMT	( (MA0146 or MA0779 or MA1615 or MA2163 or MA3613 or MA4379 or MA4559) and (MA0456 or MA1617 or MA4391) and (MA0859 or MA4384 or MA4558))	Methylthiol: coenzyme M methyltransferase
MTHFC	MA3519	methenyltetrahydrofolate cyclohydrolase
MTHFD2i	MA3519	methylenetetrahydrofolate dehydrogenase (NAD)
MTHFR3	MA3514	5,10-methylenetetrahydrofolatereductase (NADPH)
MTSPC	MA1710	Methenyl-H4SPt cyclohydrolase
MTSPCMMT	( (MA0272 or MA1805) and MA0273 and MA0274 and MA0275 and MA0276 and (MA0269 or MA1804) )	Methyl-H4SPT: coenzyme M methyltransferase
NADK	MA3343	NAD kinase
NADS1	( (MA1030 or MA3715) or MA3526 )	NAD synthase (nh3)
NADS2	( (MA1030 or MA3715) or MA3526 )	NAD synthase (glutamine-hydrolysing)
NaKt	(MA1678 or MA2501 or MA2833 or MA4082 or MA4378)	Na+/K+-exchanging ATPase
NAPRTr	MA2533	NAPRTase (rev)
NAt3_1	( MA3020 or MA2633 or MA4083 )	sodium proton antiporter (H:NA is 1:1)
NBAHH	MA2653	Nalpha-(beta-alanyl)-L-histidine hydrolase
NDPK1	MA1524	nucleoside-diphosphate kinase (ATP:GDP)
NDPK2	MA1524	nucleoside-diphosphate kinase (ATP:UDP)
NDPK3	MA1524	nucleoside-diphosphate kinase (ATP:CDP)
NDPK4	MA1524	nucleoside-diphosphate kinase (ATP:dTDP)
NDPK5	MA1524	nucleoside-diphosphate kinase (ATP:dGDP)
NDPK6	MA1524	nucleoside-diphosphate kinase (ATP:dUDP)
NDPK7	MA1524	nucleoside-diphosphate kinase (ATP:dCDP)
NDPK8	MA1524	nucleoside-diphosphate kinase (ATP:dADP)
NDPK9	MA1524	nucleoside-diphosphate kinase (ATP:IDP)
NH4t	(MA3917 or MA3918 or MA4207)	ammonia reversible transport
NIabc	( (MA0302 or MA0883 or MA1249 or MA1250 or MA3048 or MA3455 or MA3461 or MA3905 or MA4247) and (MA0301 or MA0881 or MA1247 or MA3049 or MA3462 or MA3906 or MA4250) and (MA0300 or MA0880 or MA1246 or MA3050 or MA3458 or MA3463 or MA3907 or MA4251) and (MA0299 or MA0698 or MA0844 or MA0878 or MA0879 or MA1245 or MA2478 or MA2479 or MA3046 or MA3047 or MA3457 or MA3464 or MA3908 or MA3909 or MA4252 …	nickel transport via ABC system
NIt5	MA1721	nickel transport in/out via permease (no H+)
NMNAT	MA3731	nicotinamide-nucleotide adenylyltransferase
NN5HBPRT	MA3887	Nicotinate-nucleotide 5-hydroxybenzimidazole phosphoribosyltransferase
NNAT	MA3731	nicotinate-nucleotide adenylyltransferase
NNDPR	MA0322	nicotinate-nucleotide diphosphorylase (carboxylating)
NTP1	MA3706	nucleoside-triphosphatase (ATP)
NTP2	MA3706	nucleoside-triphosphatase (dATP)
NTP3	MA3706	nucleoside-triphosphatase (GTP)
NTP4	MA3706	nucleoside-triphosphatase (dGTP)
NTP5	MA3706	nucleoside-triphosphatase (CTP)
NTP6	MA3706	nucleoside-triphosphatase (dCTP)
NTP7	MA3706	nucleoside-triphosphatase (UTP)
NTP8	MA3706	nucleoside-triphosphatase (dUTP)
NTP9	MA3706	nucleoside-triphosphatase (dTTP)
NTRIR2x	( (MA0685 or MA3165 or MA3167) )	nitrite Reductase (NADH)
NTRIR2y	(MA0685 or MA3165 or MA3167))	nitrite Reductase (NADPH)
OCBT	MA3310	ornithine carbamoyltransferase
OMPDC	MA0969	orotidine-5'-phosphate decarboxylase
OORr	( MA3075 and MA3076 )	2-oxoglutarate synthase (reversible)
OPAH	MA2300	5-Oxoproline amidohydrolase (ATP-hydrolysing)
ORNCD	MA3252	ornithine cyclodeaminase
ORNDC	MA2728	Ornithine Decarboxylase
ORNTAC	MA3564	ornithine transacetylase
ORPT	( (MA0919 or MA2520) or MA3307 )	orotate phosphoribosyltransferase
P5CRx	MA4102	pyrroline-5-carboxylate reductase
PACCOAL	(MA1725 or MA2244 or MA3853)	phenylacetate-CoA ligase
PACCOAL2	(MA1725 or MA2244 or MA3853)	phenylacetate-CoA ligase (hydroxyphenylacetate)
PACCOAL3	(MA1725 or MA2244 or MA3853)	phenylacetate-CoA ligase (indoleacetate)
PANTS	MA1278	pantothenate synthase
PAPSR	( MA2894 or MA2894 )	phosphoadenylyl-sulfate reductase (thioredoxin)
PC	( MA0675 and MA0674 )	pyruvate carboxylase
PFK (adp)	(MA3562 or MA3563)	ADP-specific phosphofructokinase
PGAMT	(MA0241 or MA2665 or MA3024)	phosphoglucosamine mutase
PGCD	(MA0592 or MA1334)	phosphoglycerate dehydrogenase
PGI	MA0821	glucose-6-phosphate isomerase
PGK	(MA2669 or MA3592)	phosphoglycerate kinase
PGLYCP	( MA1363 or MA2967 )	Phosphoglycolate phosphatase
PGM	( (MA2671 or MA4007) or MA3365 )	phosphoglycerate mutase
PGMT	(MA0451 or MA3875)	phosphoglucomutase
PHETA1	(MA0636 or MA0925 or MA1385 or MA1712 or MA1819)	phenylalanine transaminase
PHETRS	( ( MA0171 and MA1956 ) or ( MA0090 and MA1956 ) )	Phenylalanyl-tRNA synthetase
PIabc	( MA0889 and MA0890 and (MA0888 or MA3094) and MA0887 )	phosphate transport via ABC system
PMANM	( (MA0241 or MA2665 or MA3024) or (MA0241 or MA2665 or MA3024) )	phosphomannomutase
PMPK	MA3197	phosphomethylpyrimidine kinase
PNTK	MA1279	pantothenate kinase
POR2	( MA0032 and (MA0031 or MA2407) and MA0033 and MA0034 )	pyruvate synthase
POR3	( ( MA0032 and (MA0031 or MA2407) and MA0033 and MA0034 ) or ( MA2909 and MA2910 and MA2911 ) )	pyruvate synthase
PPA	( MA2676 or MA2676 )	inorganic diphosphatase
PPA_1	((MA3879 or MA3880)	inorganic diphosphatase (one proton translocation)
PPAKr	MA3606	Propionate kinase
PPBNGS	MA0578	porphobilinogen synthase
PPCDC	MA1280	phosphopantothenoylcysteine decarboxylase
PPDK	MA0608	Pyruvate,phosphate dikinase.
PPK2	MA0081	polyphosphate kinase
PPNCL2	MA1280	phosphopantothenate-cysteine ligase
PPND	MA4595	prephenate dehydrogenase
PPNDH	MA3150	prephenate dehydratase
PPS	( (MA2458 or MA2667 or MA3408) or (MA2458 or MA2667 or MA3408) or (MA2458 or MA2667 or MA3408) )	phosphoenolpyruvate synthase
PRAGSr	MA3309	phosphoribosylglycinamide synthase
PRAIi	MA2988	phosphoribosylanthranilate isomerase (irreversible)
PRAIS	MA0130	phosphoribosylaminoimidazole synthase
PRAMPC	MA0908	phosphoribosyl-AMP cyclohydrolase
PRASCS	MA4063	phosphoribosylaminoimidazolesuccinocarboxamide synthase
PRATPP	MA1392	phosphoribosyl-ATP pyrophosphatase
PRFGS	( MA1963 or MA4055 )	phosphoribosylformylglycinamidine synthase
PRMICIi	( MA0218 or MA4435 )	1-(5-phosphoribosyl)-5-[(5-phosphoribosylamino)methylideneamino)imidazole-4-carboxamide isomerase (irreversible)
PROabc	( (MA0063 or MA0282 or MA0323 or MA1120 or MA1235 or MA1747 or MA2110 or MA2145 or MA2275 or MA2282 or MA2478 or MA3171 or MA3582 or MA3903 or MA3957 or MA3960 or MA4253 or MA4321) and MA2146 and MA2147 )	L-proline transport via ABC system
PROt2	( MA1316 or MA0279 )	L-proline transport in via proton symport
PROTRS	MA3886	Prolyl-tRNA synthetase
PRPPS	MA1167	phosphoribosylpyrophosphate synthetase
PSCVT	MA4544	3-phosphoshikimate 1-carboxyvinyltransferase
PSERT	MA2304	phosphoserine transaminase
PSLP	(MA1204 or MA3448 or MA3482 or MA4534)	2-phosphosulfolactate phosphatase
PSP_L	( MA4429 or MA4428 or MA0678 or MA3235 )	phosphoserine phosphatase (L-serine)
PTAr	MA3607	phosphotransacetylase
PTHPS	( MA0956 or MA4196 )	6-pyruvoyltetrahydropterin synthase
PTPATi	MA3546	pantetheine-phosphate adenylyltransferase
PYK	MA3890	pyruvate kinase
PYRDC	MA0594	pyruvate decarboxylase
QULNS	(MA0959 or MA2716)	quinolinate synthase
R00002	MA1209	Reduced ferredoxin:dinitrogen oxidoreductase (ATP-hydrolysing)
R00009	MA0972	hydrogen-peroxide:hydrogen-peroxide oxidoreductase
R00011	MA1426	n(II):hydrogen-peroxide oxidoreductase
R00017	MA2908	Ferrocytochrome-c:hydrogen-peroxide oxidoreductase
R00034	MA4066	Cyclobutadipyrimidine (in DNA) pyrimidine-lyase
R00052	MA0993	Chloride:hydrogen-peroxide oxidoreductase
R00086	MA0788 or MA4154	TP phosphohydrolase (protein-secreting)
R00103	MA1439	D+ phosphohydrolase
R00132	MA1098	Carbonic acid hydro-lyase
R00164	MA3259	Phosphoprotein phosphohydrolase
R00178	MA3746	S-Adenosyl-L-methionine carboxy-lyase
R00191	MA1686 or MA4564	denosine 3',5'-phosphate 5'-nucleotidohydrolase
R00197	MA4631	(R)-Lactate:ferricytochrome-c 2-oxidoreductase
R00203	MA0220 or MA4369	Pyruvaldehyde:NAD+ oxidoreductase;
R00214	MA1002	(S)-Malate:NADP+ oxidoreductase(oxaloacetate-decarboxylating)
R00219	MA0246	L-serine ammonia-lyase
R00229	MA3602	cetate:CoA ligase (ADP-forming)
R00297	MA0121 or MA1566 or MA1567 or MA4419 or MA4632	(R)-2-Hydroxy-acid:(acceptor) 2-oxidoreductase
R00327	MA2629	6-Acetyl-D-glucose acetylhydrolase
R00381	MA0728 or MA2571	(Deoxyribonucleotide)n:(Deoxyribonucleotide)m ligase (AMP-forming)
R00390	MA1028 or MA1422 or MA3717	Long-chain carboxylate:CoA ligase (AMP-forming)
R00411	MA3709 or MA3747	N-succinyl-L-glutamate amidohydrolase
R00416	MA1335	UTP:N-acetyl-alpha-D-glucosamine-1-phosphate uridylyltransferase
R00424	MA4517	GTP 7,8-8,9-dihydrolase
R00435	MA0112 or MA1262 or MA1263 or MA1264 or MA1265 or MA1266 or MA1444 or MA3692 or MA4672	TP:polynucleotide adenylyltransferase
R00501	MA0415	UTP:alpha-D-hexose-1-phosphate uridylyltransferase
R00586	MA1032 or MA2737 or MA3442	L-Serine:glyoxylate aminotransferase
R00596	MA3783	S-Adenosyl-L-methionine:tRNA (adenine-N1-)-methyltransferase
R00598	MA1455	S-Adenosyl-L-methionine:tRNA (guanine-N2-)-methyltransferase
R01009	MA1068 or MA1187 or MA2169 or MA4330	GDPmannose:dolichyl-phosphate O-beta-D-mannosyltransferase
R01011	MA0132	TP:glycerone phosphotransferase
R01054	MA0113	DP-ribose ribophosphohydrolase
R01117	MA3766	CTP:N-acetylneuraminate cytidylyltransferase
R01130	MA1391	IMP:NAD+ oxidoreductase
R01159	MA0297 or MA0303 or MA0719 or MA1288 or MA1319 or MA2152 or MA2333 or MA2408 or MA3655 or MA4347	S-adenosyl-L-methionine:L-histidine N-methyltransferase
R01288	MA0722 or MA0790 or MA0961	O4-succinyl-L-homoserine:hydrogen sulfide
R01516	MA2400	2,3-bisphospho-D-glycerate 2-phosphohydrolase
R01556	MA0513	cetyl-CoA:maltose O-acetyltransferase
R01557	MA1641	#N/A
R01624	MA2174	acetyl-CoA:[acyl-carrier-protein] S-acetyltransferase
R01627	MA3271 or MA3994	3-Dehydroshikimate hydro-lyase
R01645	MA4608	4-hydroxy-2-oxo-heptandioate succinate semialdehyde-lyase
R01738	MA0107	D-Gluconate:NAD+ 5-oxidoreductase
R01804	MA3767	phosphoenolpyruvate:N-acetyl-D-mannosamine
R01906	MA0076	L-lyxose aldose-ketose-isomerase
R01942	MA0707	S-Adenosyl-L-methionine:caffeoyl-CoA 3-O-methyltransferase
R02047	MA0614	3-Hydroxy-2-methylpropanoate:NAD+ oxidoreductase
R02056	MA0769 or MA4248	S-Adenosyl-L-methionine:phosphatidylethanolamine N-methyltransferase
R02229	MA0479	cyclohexanol:NAD+ oxidoreductase
R02364	MA0147 or MA0771 or MA0773	DPH2:quinone oxidoreductase
R02480	MA1389	Cytochrome c apocytochrome-c-lyase
R02545	MA4367	meso-Tartaric acid:NAD+ oxidoreductase
R02623	MA0013 or MA1989 or MA3063	S-Adenosyl-L-methionine:protein-L-glutamate O-methyltransferase
R02624	MA0015 or MA3067	Protein-L-glutamate-O4-methyl-ester acylhydrolase
R02689	MA1183	UDPglucose:1,2-diacylglycerol 3-D-glucosyltransferase
R02767	MA2686	(3R)-3-Hydroxyacyl-[acyl-carrier-protein]:NADP+ oxidoreductase
R02783	MA3630	UDP-N-acetylmuramoyl-L-alanine:D-glutamate ligase(ADP-forming)
R02797	MA0755	Taurocholate amidohydrolase
R02822	MA4411	epoxide hydrolase
R02825	MA0152	5-Aminopentanoate:lipoate oxidoreductase (cyclizing)
R02961	MA2116 or MA2414	Lactoyl-CoA hydro-lyase
R03015	MA0835	Formylmethanofuran:(acceptor) oxidoreductase
R03042	MA0083 or MA2351	Polyphosphate phosphohydrolase
R03065	MA1703	cetyl-CoA:chloramphenicol O3-acetyltransferase
R03222	MA2968	Protoporphyrinogen-IX:oxygen oxidoreductase
R03446	MA4144	DP-D-ribosyl-[dinitrogen reductase] ADPribosylhydrolase
R03470	MA0409 or MA2059 or MA3946 or MA3953 or MA4072	4-Carboxymuconolactone carboxy-lyase
R03522	MA3610	RX:glutathione R-transferase
R03743	MA1345	beta-Lactamhydrolase
R03893	MA3920	4-Carboxymethylenebut-2-en-4-olide lactonohydrolase
R03896	MA0642	(R)-2-Methylmalate hydro-lyase
R04133	MA0585	5-Oxopent-3-ene-1,2,5-tricarboxylate carboxy-lyase
R04146	MA0797 or MA1067 or MA4181 or MA4440	N-Acetyl-D-galactosaminoglycan acetylhydrolase
R04190	MA0543 or MA0544	S-Adenosyl-L-methionine:protein-L-isoaspartate O-methyltransferase
R04216	MA1172	Dolichyl-diphosphooligosaccharide:protein-L-asparagine
R04238	MA3269	minoacyl-tRNA aminoacylhydrolase
R04273	MA1661 or MA2813 or MA3136 or MA3137 or MA3138	Peptidylproline cis-trans-isomerase
R04314	MA4322	DNA-6-O-methylguanine:protein-L-cysteine S-methyltransferase
R04347	MA0270 or MA0271 or MA1806	5-Methyl-5,6,7,8-tetrahydromethanopterin:2-mercaptoethanesulfonate
R04463	MA1964	5'-Phosphoribosylformylglycinamide:L-glutamine amido-ligase
R04495	MA2172	UDPgalactose:N-acetyl-beta-D-glucosaminylglycopeptide
R04549	MA1602 or MA3990	UDP-2,3-bis(3-hydroxytetradecanoyl)glucosamine diphosphatase
R04710	MA2410	Formate acetyltransferase-glycine
R04979	MA0035 or MA4370 or MA4371	Bilirubin beta-diglucuronide glucuronosohydrolase
R04988	MA2151	UDP-L-rhamnose:flavonol-3-O-D-glucoside L-rhamnosyltransferase
R05329	MA0968 or MA3013	Spermidine:eIF5A-lysine 4-aminobutyltransferase
R05707	MA3740	reduced-riboflavin:NADP+ oxidoreductase
R05743	MA3737	rubredoxin:superoxide oxidoreductase
R05747	MA3103	glutharedoxin:arsenate oxidoreductase
R06975	MA0206 or MA3689	5-formaminoimidazole-4-carboxamide-1-beta-D-ribofuranosyl
R07158	MA1714 or MA2962 or MA3989	aldehyde:ferredoxin oxidoreductase
R07180	MA4068 or MA4103	thiol-containing-reductant:hydroperoxide oxidoreductase
R07284	MA3559	TP:tRNA adenylyltransferase
R07285	MA1776	tRNA:phosphate nucleotidyltransferase
R07460	MA0236 or MA2718 or MA3264	L-cysteine:[ThiI] sulfurtransferase
R07646	MA0155	L-lysine:tRNAPyl ligase (AMP-forming)
R07730	MA1447	malonyl-CoA:isoflavone-7-O-beta-D-glucoside 6"-O-malonyltransferase
RBFSa	( MA1817 and MA1818 )	riboflavin synthase
RBFSb	( MA1817 and MA1818 )	riboflavin synthase
RBK	MA1373	ribokinase
RBPC	MA4555	ribulose-bisphosphate carboxylase
RBPI	MA2851	ribose 1,5-bisphosphate isomerase
RH2CD	( (MA1393 or MA3085) and (MA0202 or MA1223 or MA3751) )	(R)-(homo)2citrate dehydratase
RH3CD	( (MA1393 or MA3085) and (MA0202 or MA1223 or MA3751) )	(R)-(homo)3citrate dehydratase
RNDR1	MA1665	ribonucleoside-diphosphate reductase (ADP)
RNDR2	MA1665	ribonucleoside-diphosphate reductase (GDP)
RNDR3	MA1665	ribonucleoside-diphosphate reductase (CDP)
RNDR4	MA1665	ribonucleoside-diphosphate reductase (UDP)
RNTR1	MA0072	ribonucleoside-triphosphate reductase (ATP)
RNTR2	MA0072	ribonucleoside-triphosphate reductase (GTP)
RNTR3	MA0072	ribonucleoside-triphosphate reductase (CTP)
RNTR4	MA0072	ribonucleoside-triphosphate reductase (UTP)
RPI	MA1683	ribose-5-phosphate isomerase
RZ5PP2	MA0940	alpha-ribazole 5-phosphate phosphatase
SERAT	MA2721	serine O-acetyltransferase
SERTRS	MA4048	Seryl-tRNA synthetase
SHCHCC	( MA3631 or MA3631 )	sirohydrochlorin cobaltochelatase
SHCHD2	( MA3033 and MA0576 )	sirohydrochlorin dehydrogenase (NAD)
SHCHF	( MA3033 and MA0576 )	sirohydrochlorin ferrochetalase
SHK3Dr	MA4594	shikimate dehydrogenase
SHKK	( MA1378 or MA3237 )	shikimate kinase
SLDx	MA3665	L-sulfolactate dehydrogenase (NAD+)
SLDxi2	MA0819	L-sulfolactate dehydrogenase (NAD+) (irreversible other direction)
SLDy	MA0819	L-sulfolactate dehydrogenase (NADP+)
SO4t2	MA1999	sulfate transport in via proton symport
SPDC	MA3298	sulfopyruvate decarboxylase
SPODM	( MA1574 and MA2422 )	superoxide dismutase
SSALx	(MA0705 or MA1355 or MA2860 or MA4079)	succinate-semialdehyde dehydrogenase (NAD)
SSALy	(MA0705 or MA1355 or MA2860 or MA4079)	succinate-semialdehyde dehydrogenase (NADP)
SULabc	( ( (MA1237 or MA2280) or MA0325 or (MA1237 or MA2280) ) and ( (MA1236 or MA2281 or MA3902) or MA0324) and ( (MA0063 or MA0282 or MA0323 or MA1235 or MA2145 or MA2282 or MA3903))	sulfate transport via ABC system
TDPDRE	( MA1909 or MA3780 )	dTDP-4-dehydrorhamnose 3,5-epimerase
TDPDRR	MA3778	dTDP-4-dehydrorhamnose reductase
TDPGDH	(MA1185 or MA2186 or MA3779 or MA4464)	dTDPglucose 4,6-dehydratase
THRAr	MA3520	Threonine Aldolase
THRPD	(MA0118 or MA0942)	threonine-phosphate decarboxylase
THRS	( MA3297 or MA1610 )	threonine synthase
THRTRS	MA2896	Threonyl-tRNA synthetase
THZPSN	( MA0255 and MA1466 )	thiazole phosphate synthesis
TIH2CD	(MA0201 or MA3748 or MA4265)	threo-iso(homo)2citrate dehydrogenase
TIH3CD	(MA0201 or MA3748 or MA4265)	threo-iso(homo)3citrate dehydrogenase
TIHCD	(MA0201 or MA3748 or MA4265)	threo-isohomocitrate dehydrogenase
TMAMT	(MA0528 or MA0932) and (MA0529 or MA0931) and (MA0779 or MA0847 or MA1615 or MA2163 or MA3613 or MA4165 or MA4355 or MA4559 or MA4165 or MA0859 or MA4384 or MA4558)	Trimethylamine methyltransferase
TMAt2	(MA0530 or MA0929)	Trimethylamine symport
TMDK1	MA4433	thymidine kinase (ATP:thymidine)
TMDPP	MA3242	thymidine phosphorylase
TMDS	( MA1824 or MA4543 )	thymidylate synthase
TMPKr	( MA0069 or MA4193 )	thiamine-phosphate kinase
TMPPP	MA2722	thiamine-phosphate diphosphorylase
TPI	MA4607	triose-phosphate isomerase
TRDR	( MA1368 or MA3212)	thioredoxin reductase (NADPH)
TRPS1	( MA2990 and ( MA2991 or MA3198 ) )	tryptophan synthase (indoleglycerol phosphate)
TRPS2	( MA2991 or MA3198 )	tryptophan synthase (indole)
TRPS3	MA2990	tryptophan synthase (indoleglycerol phosphate)
TRPTA	(MA0636 or MA0925 or MA1385 or MA1712 or MA1819)	tryptophan transaminase
TRPTRS	MA0172	Tryptophanyl-tRNA synthetase
TSULabc	( ( (MA1237 or MA2280) or MA0325 or (MA1237 or MA2280) ) and ( (MA1236 or MA2281 or MA3902) or MA0324) and ( (MA0063 or MA0282 or MA0323 or MA1235 or MA2145 or MA2282 or MA3903))	thiosulfate transport via ABC system
TYRTA	(MA0636 or MA0925 or MA1385 or MA1712 or MA1819)	tyrosine transaminase
TYRTRS	MA0815	tyrosyl-tRNA synthetase
UAGDP	(MA3022 or MA3025 or MA3140)	UDP-N-acetylglucosamine diphosphorylase
UDPG4E	(MA1185 or MA4460 or MA4464)	UDPglucose 4-epimerase
UDPGDr	MA4457	UDPglucose 6-dehydrogenase
UMPK	MA1104	UMP kinase
UPP3MT	( MA3033 and MA0576 )	uroporphyrinogen methyltransferase
UPP3S	MA3034	uroporphyrinogen-III synthase
URIDK1	MA0372	uridylate kinase (UMP)
URIDK2r	MA0372	uridylate kinase (dUMP)
VALt2r	( MA3437 and MA3438 )	L-valine reversible transport via proton symport
VALTA	MA4349	valine transaminase
VALTRS	(MA2431 or MA3052)	Valyl-tRNA synthetase
VOR	( MA2909 and MA2910 and MA2911 )	2-oxoisovalerate ferredoxin reductase
XPPT	(MA1687 or MA4581)	xanthine phosphoribosyltransferase
YUMPS	( MA1105 or MA0208 )	yUMP synthetase
ZNabc	( MA0023 and MA0025 and MA0024 )	zinc transport via ABC system

## Sheet: annotation comparison
Locus	iVS941 annotation							Locus	TIGR Annotation
MA0006	aspartate 1-decarboxylase							MA0006	pyridoxal-dependent decarboxylase
MA0006	Glutamate Decarboxylase							MA0010	Formylmethanofuran--tetrahydromethanopterin formyltransferase(EC 2.3.1.101) (H4MPT formyltransferase)
MA0010	formylmethanofuran:H4SPT N-formyltransferase (b)							MA0013	cheR methyltransferase
MA0013	S-Adenosyl-L-methionine:protein-L-glutamate O-methyltransferase							MA0015	chemotaxis protein-glutamate methylesterase
MA0015	Protein-L-glutamate-O4-methyl-ester acylhydrolase							MA0021	methyl-accepting chemotaxis protein
MA0021	D-gluconate transport via proton symport, reversible							MA0023	high-affinity gluconate transporter (gluconate permease)
MA0023	manganese transport via ABC system							MA0024	iron dependent repressor
MA0023	zinc transport via ABC system							MA0025	zinc ABC transporter, solute-binding lipoprotein
MA0024	manganese transport via ABC system							MA0031	predicted protein
MA0024	zinc transport via ABC system							MA0032	transcription factor
MA0025	manganese transport via ABC system							MA0033	predicted protein
MA0025	zinc transport via ABC system							MA0034	hypothetical protein
MA0031	pyruvate synthase							MA0035	pyruvate synthase, subunit beta
MA0032	pyruvate synthase							MA0043	conserved protein
MA0033	pyruvate synthase							MA0053	toxin-like protein
MA0034	pyruvate synthase							MA0054	hypothetical protein
MA0035	Bilirubin beta-diglucuronide glucuronosohydrolase							MA0063	Vng6437c
MA0043	Arginyl-tRNA synthetase							MA0069	predicted protein
MA0053	methionine synthase							MA0072	sulfonate ABC transporter, permease protein
MA0054	methionine synthase							MA0075	Helix-turn-helix domain protein
MA0063	Glycine betaine transport via ABC system							MA0076	predicted protein
MA0063	L-proline transport via ABC system							MA0081	Glutaredoxin-like protein
MA0063	#N/A							MA0083	hypothetical protein
MA0063	sulfate transport via ABC system							MA0090	DNA mismatch repair protein
MA0063	thiosulfate transport via ABC system							MA0097	Cell division control protein 6 homolog 2 (CDC6 homolog 2)
MA0069	thiamine-phosphate kinase							MA0104	translin family protein
MA0072	ribonucleoside-triphosphate reductase (ATP)							MA0106	predicted protein
MA0072	ribonucleoside-triphosphate reductase (CTP)							MA0107	predicted protein
MA0072	ribonucleoside-triphosphate reductase (GTP)							MA0112	glycyl-tRNA synthetase
MA0072	ribonucleoside-triphosphate reductase (UTP)							MA0113	predicted protein
MA0075	myo-Inositol-1-phosphate synthase							MA0115	hypothetical protein
MA0076	L-lyxose aldose-ketose-isomerase							MA0116	nucleotidyltransferase
MA0081	polyphosphate kinase							MA0118	nucleotidyltransferase
MA0083	Polyphosphate phosphohydrolase							MA0119	hypothetical protein
MA0090	Phenylalanyl-tRNA synthetase							MA0121	hypothetical protein
MA0097	Glycyl-tRNA synthetase							MA0130	predicted protein-related protein
MA0104	acid phosphatase (FMN)							MA0131	transcription factor S
MA0106	Cob(II)yrinate a,c-diamide synthase (glutamine-hydrolysing)							MA0132	ADP-ribose pyrophosphatase
MA0107	D-Gluconate:NAD+ 5-oxidoreductase							MA0135	phosphatidylserine decarboxylase-related protein
MA0112	TP:polynucleotide adenylyltransferase							MA0136	CDP-diacylglycerol-serine O-phosphatidyltransferase
MA0113	DP-ribose ribophosphohydrolase							MA0137	conserved protein
MA0115	archaetidylserine decarboxylase							MA0143	archaeosine tRNA-ribosyltransferase
MA0115	hydroxyarchaetidylserine decarboxylase							MA0144	predicted protein
MA0116	CDP-2,3-di-O-geranylgeranyl-sn-glyceroserine O-archaetidyltransferase							MA0145	predicted protein
MA0116	CDP-2-O-(3'-hydroxy)geranyl-3-O-geranyl-sn-glyceroserine O-archaetidyltransferase							MA0146	predicted protein
MA0118	histidinol-phosphate transaminase							MA0147	predicted protein
MA0118	threonine-phosphate decarboxylase							MA0152	conserved protein
MA0119	4-aminobutyrate transaminase							MA0154	aspartate kinase
MA0119	acetylornithine transaminase							MA0155	2,3-bisphosphoglycerate-independent phosphoglycerate mutase, archaeal form
MA0119	glutamate-1-semialdehyde aminotransferase							MA0166	lipoprotein, putative
MA0121	(R)-2-Hydroxy-acid:(acceptor) 2-oxidoreductase							MA0171	monomethylamine methyltransferase
MA0130	phosphoribosylaminoimidazole synthase							MA0172	monomethylamine corrinoid protein
MA0131	aspartate kinase, irreversible							MA0194	hypothetical protein
MA0132	TP:glycerone phosphotransferase							MA0201	conserved hypothetical protein
MA0135	gamma-F420-0:gamma-L-glutamate ligase							MA0202	copper P-type ATPase
MA0135	gamma-F420-1:gamma-L-glutamate ligase							MA0206	conserved protein
MA0135	gamma-F420-2:gamma-L-glutamate ligase							MA0208	hypothetical protein
MA0135	gamma-F420-3:gamma-L-glutamate ligase							MA0216	hypothetical protein
MA0135	gamma-F420-4:gamma-L-glutamate ligase							MA0217	transcriptional regulator, MarR family
MA0135	gamma-F420-5:gamma-L-glutamate ligase							MA0218	predicted protein
MA0135	gamma-F420-6:gamma-L-glutamate ligase							MA0219	transcriptional regulator, TetR family
MA0136	dCMP deaminase							MA0220	TATA-box binding protein 2 (TATA-box factor 2) (TATA sequence-bindingprotein 2) (TBP 2) (Box A binding protein 2) (BAP 2)
MA0137	dCMP deaminase							MA0236	hypothetical protein
MA0143	Dimethylamine symport							MA0239	predicted protein
MA0143	ethanolamine transport in/out via proton symport							MA0241	conserved protein
MA0143	Monomethylamine symport							MA0246	signal-transducing histidine kinase
MA0144	Monomethylamine methyltransferase							MA0249	hypothetical protein
MA0145	Monomethylamine methyltransferase							MA0250	conserved protein
MA0146	Methylthiol: coenzyme M methyltransferase							MA0255	predicted protein
MA0146	Monomethylamine methyltransferase							MA0261	predicted protein
MA0147	DPH2:quinone oxidoreductase							MA0263	ATP phosphoribosyltransferase
MA0152	5-Aminopentanoate:lipoate oxidoreductase (cyclizing)							MA0264	hypothetical protein
MA0154	biotin synthase							MA0269	predicted protein
MA0155	L-lysine:tRNAPyl ligase (AMP-forming)							MA0270	predicted protein
MA0166	cadmium transport in via ABC system							MA0271	Vng6441h
MA0166	cadmium transport out via ABC system							MA0272	predicted protein
MA0166	Copper export via ATPase							MA0273	predicted protein
MA0171	Phenylalanyl-tRNA synthetase							MA0274	predicted protein
MA0172	Tryptophanyl-tRNA synthetase							MA0275	predicted protein
MA0194	Alanyl-tRNA synthetase							MA0276	predicted protein
MA0201	3-isopropylmalate dehydrogenase							MA0279	predicted protein
MA0201	isocitrate dehydrogenase (NADP)							MA0282	type IV secretion system protein
MA0201	threo-iso(homo)2citrate dehydrogenase							MA0297	predicted protein
MA0201	threo-iso(homo)3citrate dehydrogenase							MA0298	citrate (si)-synthase
MA0201	threo-isohomocitrate dehydrogenase							MA0299	aconitate hydratase 1
MA0202	2-isopropylmalate hydratase							MA0300	predicted protein
MA0202	cis-(homo)2aconitate hydrolase							MA0301	hypothetical protein
MA0202	cis-(homo)3aconitate hydrolase							MA0302	predicted protein
MA0202	cis-homoaconitate hydrolase							MA0303	conserved hypothetical protein
MA0202	(R)-(homo)2citrate dehydratase							MA0304	hypothetical protein
MA0202	(R)-(homo)3citrate dehydratase							MA0305	MoxR-like ATPase
MA0206	5-formaminoimidazole-4-carboxamide-1-beta-D-ribofuranosyl							MA0306	hypothetical protein
MA0208	yUMP synthetase							MA0307	4-methyl-5-(beta-hydroxyethyl)thiazole monophosphate synthesis protein ThiF
MA0216	methionine adenosyltransferase							MA0308	predicted protein
MA0217	ATP phosphoribosyltransferase							MA0309	transposase IS200-like protein
MA0218	1-(5-phosphoribosyl)-5-[(5-phosphoribosylamino)methylideneamino)imidazole-4-carboxamide isomerase (irreversible)							MA0316	ThiC family
MA0219	histidinol-phosphatase							MA0322	hypothetical protein
MA0219	imidazoleglycerol-phosphate dehydratase							MA0323	predicted protein
MA0220	Pyruvaldehyde:NAD+ oxidoreductase;							MA0339	sulfate/molybdate ABC transporter, ATP-binding protein
MA0236	L-cysteine:[ThiI] sulfurtransferase							MA0346	predicted protein
MA0239	N-acetylglutamate synthase							MA0348	conserved protein
MA0241	phosphoglucosamine mutase							MA0372	formylmethanofuran dehydrogenase, subunit B
MA0241	phosphomannomutase							MA0381	hypothetical protein
MA0246	L-serine ammonia-lyase							MA0383	phosphoribosylglycinamide formyltransferase
MA0249	citrate synthase							MA0384	conserved hypothetical protein
MA0250	aconitase							MA0385	predicted hydrolase
MA0255	thiazole phosphate synthesis							MA0386	predicted protein-related protein
MA0261	4-amino-5-hydroxymethyl-2-methylpyrimidine synthetase							MA0393	quinone reductase
MA0263	L-fuculose 1-phosphate aldolase							MA0394	iron-sulfur flavoprotein
MA0264	CDP-alcohol phosphatidyltransferase (glycerol 1-phosphate)							MA0403	cell surface protein
MA0264	CDP-alcohol phosphatidyltransferase (glycerol 1-phosphate) (hydroxy)							MA0409	Nop56-like protein
MA0269	Methyl-H4SPT: coenzyme M methyltransferase							MA0415	conserved protein
MA0270	5-Methyl-5,6,7,8-tetrahydromethanopterin:2-mercaptoethanesulfonate							MA0417	predicted protein
MA0271	5-Methyl-5,6,7,8-tetrahydromethanopterin:2-mercaptoethanesulfonate							MA0428	conserved protein
MA0272	Methyl-H4SPT: coenzyme M methyltransferase							MA0430	Transcriptional activator
MA0273	Methyl-H4SPT: coenzyme M methyltransferase							MA0439	transcriptional regulator, TetR family
MA0274	Methyl-H4SPT: coenzyme M methyltransferase							MA0440	outer membrane protein expression inhibitor
MA0275	Methyl-H4SPT: coenzyme M methyltransferase							MA0451	ABC transporter, ATP-binding protein
MA0276	Methyl-H4SPT: coenzyme M methyltransferase							MA0455	hypothetical protein
MA0279	L-proline transport in via proton symport							MA0456	formylmethanofuran dehydrogenase, subunit E
MA0282	Glycine betaine transport via ABC system							MA0479	hypothetical protein
MA0282	L-proline transport via ABC system							MA0513	AIR carboxylase
MA0282	#N/A							MA0520	hypothetical protein
MA0282	sulfate transport via ABC system							MA0521	hypothetical protein
MA0282	thiosulfate transport via ABC system							MA0525	predicted phospho-2-dehydro-3-deoxyheptonate aldolase
MA0297	S-adenosyl-L-methionine:L-histidine N-methyltransferase							MA0526	3.6.1.23
MA0298	nickel transport via ABC system							MA0527	hypothetical protein
MA0299	nickel transport via ABC system							MA0528	conserved protein
MA0300	nickel transport via ABC system							MA0529	hypothetical protein
MA0301	nickel transport via ABC system							MA0530	hypothetical protein
MA0302	nickel transport via ABC system							MA0532	hypothetical protein
MA0303	S-adenosyl-L-methionine:L-histidine N-methyltransferase							MA0534	iron-sulfur flavoprotein
MA0304	formylmethanofuran dehydrogenase (b)							MA0541	methionine-R-sulfoxide reductase
MA0305	formylmethanofuran dehydrogenase (b)							MA0543	beta-phosphoglucomutase
MA0306	formylmethanofuran dehydrogenase (b)							MA0544	glycosyltransferase
MA0307	formylmethanofuran dehydrogenase (b)							MA0548	MtaB
MA0308	formylmethanofuran dehydrogenase (b)							MA0550	predicted protein-related protein
MA0309	formylmethanofuran dehydrogenase (b)							MA0576	hypothetical protein
MA0316	phosphoribosylglycinamide formyltransferase							MA0577	predicted protein
MA0322	nicotinate-nucleotide diphosphorylase (carboxylating)							MA0578	hypothetical protein
MA0323	Glycine betaine transport via ABC system							MA0581	predicted protein
MA0323	L-proline transport via ABC system							MA0582	predicted protein
MA0323	#N/A							MA0583	predicted protein-related protein
MA0323	sulfate transport via ABC system							MA0585	predicted protein
MA0323	thiosulfate transport via ABC system							MA0587	ortholog ygiD E.coli
MA0324	#N/A							MA0592	bacterial extracellular solute-binding family 3 protein
MA0324	sulfate transport via ABC system							MA0594	conserved hypothetical protein TIGR00044
MA0324	thiosulfate transport via ABC system							MA0602	predicted protein
MA0325	#N/A							MA0604	hypothetical protein
MA0325	sulfate transport via ABC system							MA0606	predicted protein
MA0325	thiosulfate transport via ABC system							MA0608	surface antigen gene
MA0339	7-mercaptoheptanoylthreonine synthase							MA0614	Bacterial transcription activator, effector binding domain superfamily
MA0339	beta-ribofuranosylaminobenzene 5'-phosphate synthase							MA0636	transmembrane protein MttP
MA0346	cobaltochelatase							MA0642	hypothetical protein
MA0346	Mg-protoporphyrin IX magnesium-lyase							MA0674	conserved protein
MA0348	cobaltochelatase							MA0675	conserved protein
MA0348	Mg-protoporphyrin IX magnesium-lyase							MA0676	predicted protein
MA0372	uridylate kinase (dUMP)							MA0678	conserved protein
MA0372	uridylate kinase (UMP)							MA0685	predicted protein
MA0381	formylmethanofuran dehydrogenase (b)							MA0687	predicted protein
MA0383	cobaltochelatase							MA0688	predicted protein
MA0383	Mg-protoporphyrin IX magnesium-lyase							MA0691	hypothetical protein
MA0384	cobaltochelatase							MA0692	heme d1 biosynthesis protein NirJ
MA0384	Mg-protoporphyrin IX magnesium-lyase							MA0697	delta-aminolevulinic acid dehydratase
MA0385	cobaltochelatase							MA0698	transposase
MA0385	Mg-protoporphyrin IX magnesium-lyase							MA0705	conserved protein
MA0386	cobaltochelatase							MA0707	cell surface protein
MA0386	Mg-protoporphyrin IX magnesium-lyase							MA0714	indolepyruvate decarboxylase
MA0393	Cobalt transport via ABC system							MA0717	ribosomal protein L13
MA0394	Cobalt transport via ABC system							MA0719	RNA polymerases K / 14 to 18 kDa subunit
MA0403	alcohol dehydrogenase (2-propanol) (NADP)							MA0722	mevalonate kinase
MA0403	alcohol dehydrogenase (ethanol, NADP)							MA0726	hypothetical protein
MA0409	4-Carboxymuconolactone carboxy-lyase							MA0728	bifunctional short chain isoprenyl diphosphate synthase
MA0415	UTP:alpha-D-hexose-1-phosphate uridylyltransferase							MA0749	predicted protein
MA0417	aldehyde dehydrogenase (formaldehyde, NAD)							MA0755	antigen
MA0428	phosphoribosylaminoimidazole carboxylase							MA0760	predicted protein
MA0428	phosphoribosylaminoimidazole carboxylase (mutase rxn)							MA0769	predicted protein
MA0430	aspartate-semialdehyde dehydrogenase, irreversible							MA0771	conserved protein
MA0439	6-deoxy-5-ketomannitol 1-phosphate:L-aspartate semialdehyde ligase							MA0773	Nucleolar RNA-binding protein, Nop10p family superfamily
MA0439	D-Fructose 1-phosphate D-glyceraldehyde-3-phosphate-lyase							MA0779	conserved protein
MA0439	fructose-bisphosphate aldolase							MA0788	membrane protein
MA0440	2,5-diamino-6-ribitylamino-4(3H)-pyrimidinone 5'-phosphate deaminase							MA0790	predicted protein
MA0440	2,5-diamino-6-ribosylamino-4(3H)-pyrimidinone 5'-phosphate reductase							MA0792	Na+-transporting NADH:ubiquinone oxidoreductase, subunit 2
MA0440	2,5-diamino-6-ribosylamino-4(3H)-pyrimidinone 5'-phosphate reductase (nadph)							MA0797	Uncharacterised protein family (UPF0132) superfamily
MA0440	dCTP deaminase							MA0798	conserved protein
MA0451	phosphoglucomutase							MA0815	conserved protein
MA0455	Methanol: coenzyme M methyltransferase							MA0819	hypothetical protein
MA0456	Methanol: coenzyme M methyltransferase							MA0821	sulfite reductase
MA0456	Methylthiol: coenzyme M methyltransferase							MA0832	conserved protein
MA0479	cyclohexanol:NAD+ oxidoreductase							MA0833	conserved hypothetical protein
MA0513	cetyl-CoA:maltose O-acetyltransferase							MA0834	flavoprotein
MA0520	precorrin-6Y C5,15-methyltransferase (decarboxylating)							MA0835	hypothetical protein
MA0521	precorrin-5 C1-methyltransferase							MA0844	conserved protein
MA0525	CDP-digeranyl-sn-glycero-myo-inositol 3-phosphatidyltransferase							MA0847	aldehyde dehydrogenase
MA0525	CDP-digeranyl-sn-glycero-myo-inositol 3-phosphatidyltransferase (3' hydroxy)							MA0858	predicted protein
MA0526	Heterodisulphide reductase							MA0859	hypothetical protein
MA0527	Dimethylamine methyltransferase							MA0870	conserved protein
MA0528	Trimethylamine methyltransferase							MA0872	hypothetical protein
MA0529	Trimethylamine methyltransferase							MA0877	predicted protein
MA0530	Trimethylamine symport							MA0878	transposase
MA0532	Dimethylamine methyltransferase							MA0879	transcriptional regulator, MerR family
MA0534	Lysyl-tRNA synthetase							MA0880	transcriptional regulator, MerR family
MA0541	Imidazole-glycerol-3-phosphate synthase							MA0881	transcriptional regulator, MerR family
MA0543	S-Adenosyl-L-methionine:protein-L-isoaspartate O-methyltransferase							MA0882	transcriptional regulator, MerR family
MA0544	S-Adenosyl-L-methionine:protein-L-isoaspartate O-methyltransferase							MA0883	Isoprenylcysteine carboxyl methyltransferase (ICMT) family family
MA0548	3,4-Dihydroxy-2-butanone-4-phosphate synthase							MA0887	membrane protein, putative
MA0550	chorismate synthase							MA0888	predicted protein
MA0576	sirohydrochlorin dehydrogenase (NAD)							MA0889	Pyridoxamine 5-phosphate oxidase family
MA0576	sirohydrochlorin ferrochetalase							MA0890	predicted protein
MA0576	uroporphyrinogen methyltransferase							MA0892	hypothetical protein
MA0577	glutamyl-tRNA reductase							MA0905	hypothetical protein
MA0578	porphobilinogen synthase							MA0908	predicted protein
MA0581	acetylornithine transaminase							MA0913	predicted protein
MA0581	glutamate-1-semialdehyde aminotransferase							MA0919	sensory transduction histidine kinase
MA0582	hydroxymethylbilane synthase							MA0925	ATP-dependent DNA helicase
MA0583	dihydroorotic acid dehydrogenase (f420)							MA0929	conserved hypothetical protein
MA0585	5-Oxopent-3-ene-1,2,5-tricarboxylate carboxy-lyase							MA0931	nucleotidyltransferase
MA0587	Glutamyl-tRNA synthetase							MA0932	nucleotidyltransferase
MA0587	Glutamyl-tRNA synthetase (Gln)							MA0933	predicted protein
MA0592	phosphoglycerate dehydrogenase							MA0934	phosphatidylethanolamine N-methyltransferase
MA0594	pyruvate decarboxylase							MA0938	hypothetical protein
MA0602	mevalonate kinase (atp)							MA0939	hypothetical protein
MA0604	isopentenyl diphosphate isomerase (type3)							MA0940	Protein of unknown function (DUF1232) family
MA0606	dimethylallyltranstransferase							MA0941	NADPH:quinone reductase
MA0606	dimethylallyltranstransferase (3-hydroxy)							MA0942	predicted protein
MA0606	farnesyltranstransferase							MA0943	phosphinothricin acetyltransferase
MA0606	farnesyltranstransferase (3-hyroxy)							MA0950	integral membrane protein
MA0606	geranyltranstransferase							MA0951	hypothetical protein
MA0606	geranyltranstransferase (3-hydroxy)							MA0952	predicted protein
MA0608	Pyruvate,phosphate dikinase.							MA0956	hypothetical protein
MA0614	3-Hydroxy-2-methylpropanoate:NAD+ oxidoreductase							MA0959	hypothetical protein
MA0636	L-alanine transaminase							MA0961	Glutamine transporter, ATP-binding protein
MA0636	phenylalanine transaminase							MA0962	Glutamine transporter, ATP-binding protein
MA0636	tryptophan transaminase							MA0968	hypothetical protein
MA0636	tyrosine transaminase							MA0969	arginine deiminase
MA0642	(R)-2-Methylmalate hydro-lyase							MA0972	Transporter
MA0674	pyruvate carboxylase							MA0975	N-acetylglucosaminyl-phosphatidylinositol biosynthetic protein
MA0675	pyruvate carboxylase							MA0976	integral membrane protein
MA0676	biotin-[acetyl-CoA-carboxylase] ligase							MA0977	predicted protein
MA0678	phosphoserine phosphatase (L-serine)							MA0978	conserved hypothetical protein
MA0685	nitrite Reductase (NADH)							MA0990	homocysteine desulfhydrase
MA0685	nitrite Reductase (NADPH)							MA0993	histidine triad protein
MA0687	Heterodisulphide reductase							MA1001	PRC-barrel domain superfamily
MA0688	Heterodisulphide reductase							MA1002	predicted protein
MA0691	archaetidylglycerol hydrogenase							MA1011	conserved protein
MA0691	archaetidylinositol hydrogenase							MA1012	hypothetical protein
MA0691	archaetidylserine hydrogenase							MA1014	predicted protein
MA0691	hydroxyarchaetidylglycerol hydrogenase							MA1015	hypothetical protein
MA0691	hydroxyarchaetidylinositol hydrogenase							MA1016	conserved protein
MA0691	hydroxyarchaetidylserine hydrogenase							MA1018	transposase
MA0692	archaetidylglycerol hydrogenase							MA1019	formylmethanofuran dehydrogenase, subunit C
MA0692	archaetidylinositol hydrogenase							MA1022	formylmethanofuran dehydrogenase, subunit D
MA0692	archaetidylserine hydrogenase							MA1023	hypothetical protein
MA0692	hydroxyarchaetidylglycerol hydrogenase							MA1028	conserved protein
MA0692	hydroxyarchaetidylinositol hydrogenase							MA1030	methyltransferase
MA0692	hydroxyarchaetidylserine hydrogenase							MA1032	dipeptide ABC transporter, permease
MA0697	nickel transport via ABC system							MA1067	ABC transporter, permease protein
MA0698	nickel transport via ABC system							MA1068	ABC transporter, ATP-binding protein
MA0705	aldehyde dehydrogenase (acetaldehyde, NAD)							MA1096	Translation initiation factor 1A-1 (aIF-1A-1)
MA0705	succinate-semialdehyde dehydrogenase (NAD)							MA1098	alpha-NAC-related protein
MA0705	succinate-semialdehyde dehydrogenase (NADP)							MA1104	proteinase
MA0707	S-Adenosyl-L-methionine:caffeoyl-CoA 3-O-methyltransferase							MA1105	Phosphoribosyl-AMP cyclohydrolase (PRA-CH)
MA0714	LPPG:Fo 2-phospho-L-lactate transferase							MA1120	hypothetical protein
MA0717	adenine phosphoribosyltransferase							MA1128	hypothetical protein
MA0717	guanine phosphoribosyltransferase							MA1130	archaeal transcriptional regulator
MA0719	S-adenosyl-L-methionine:L-histidine N-methyltransferase							MA1131	hypothetical protein
MA0722	O4-succinyl-L-homoserine:hydrogen sulfide							MA1132	predicted protein
MA0726	diaminopimelate decarboxylase							MA1141	hypothetical protein
MA0728	(Deoxyribonucleotide)n:(Deoxyribonucleotide)m ligase (AMP-forming)							MA1142	hypothetical protein
MA0749	Cysteinyl-tRNA synthetase							MA1143	dimethylamine methyltransferase
MA0755	Taurocholate amidohydrolase							MA1146	hypothetical protein
MA0760	Lysyl-tRNA synthetase							MA1147	predicted protein
MA0769	S-Adenosyl-L-methionine:phosphatidylethanolamine N-methyltransferase							MA1148	ABC transporter, ATP-binding protein
MA0771	DPH2:quinone oxidoreductase							MA1151	cobalamin 5-phosphate synthase
MA0773	DPH2:quinone oxidoreductase							MA1152	alpha-ribazole phosphatase CobZ
MA0779	Dimethylamine methyltransferase							MA1167	cell division protein FtsZ
MA0779	Methylthiol: coenzyme M methyltransferase							MA1172	6-pyruvoyltetrahydropterin synthase
MA0779	Trimethylamine methyltransferase							MA1173	conserved protein
MA0788	TP phosphohydrolase (protein-secreting)							MA1174	hypothetical protein
MA0790	O4-succinyl-L-homoserine:hydrogen sulfide							MA1183	Hypothetical UPF0278 protein
MA0792	arginine deiminase							MA1185	predicted protein
MA0797	N-Acetyl-D-galactosaminoglycan acetylhydrolase							MA1187	ABC transporter, ATP-binding protein
MA0798	archaeatidylinositol N-acetylglucosaminyltransferase							MA1190	ABC transporter, ATP-binding protein
MA0815	tyrosyl-tRNA synthetase							MA1198	coenzyme F420 hydrogenase, subunit alpha
MA0819	L-sulfolactate dehydrogenase (NAD+) (irreversible other direction)							MA1199	hydrogenase maturation protease
MA0819	L-sulfolactate dehydrogenase (NADP+)							MA1204	Protein of unknown function superfamily
MA0819	malate dehydrogenase (NADP+)							MA1209	DNA polymerase IV 2 (Pol IV 2)
MA0819	malate dehydrogenase (other direction)							MA1223	predicted protein
MA0821	glucose-6-phosphate isomerase							MA1225	Methyltransferase
MA0832	formylmethanofuran dehydrogenase (b)							MA1226	Isoprenylcysteine carboxyl methyltransferase (ICMT) family family
MA0833	formylmethanofuran dehydrogenase (b)							MA1227	hypothetical protein
MA0834	formylmethanofuran dehydrogenase (b)							MA1230	Fmn oxidoreductase protein
MA0835	Formylmethanofuran:(acceptor) oxidoreductase							MA1231	predicted protein
MA0844	nickel transport via ABC system							MA1232	ferric uptake regulation protein
MA0847	Dimethylamine methyltransferase							MA1233	cytochrome d ubiquinol oxidase, subunit I
MA0847	Trimethylamine methyltransferase							MA1234	cytochrome d ubiquinol oxidase, subunit II
MA0858	dihydropyrimidinase (5,6-dihydrouracil)							MA1235	peptide chain release factor eRF/aRF, subunit 1
MA0858	dihydropyrimidinase (dihydrothymine)							MA1241	CO dehydrogenase/acetyl-CoA synthase complex, beta subunit
MA0859	Dimethylamine methyltransferase							MA1244	HTH DNA-binding protein
MA0859	Methylthiol: coenzyme M methyltransferase							MA1245	glyceraldehyde-3-phosphate dehydrogenase, type II
MA0859	Trimethylamine methyltransferase							MA1246	glutathione reductase
MA0870	Cobalt transport via ABC system							MA1247	Mechanosensitive ion channel family
MA0872	cobaltochelatase							MA1249	acetyl-CoA decarbonylase/synthase accessory protein
MA0872	Mg-protoporphyrin IX magnesium-lyase							MA1250	hypothetical protein
MA0877	Mg-protoporphyrin IX magnesium-lyase							MA1262	serine O-acetyltransferase
MA0878	nickel transport via ABC system							MA1263	hypothetical protein
MA0879	nickel transport via ABC system							MA1264	predicted protein
MA0880	nickel transport via ABC system							MA1265	hypothetical protein
MA0881	nickel transport via ABC system							MA1266	transposase
MA0882	cobaltochelatase							MA1273	predicted protein
MA0882	Mg-protoporphyrin IX magnesium-lyase							MA1275	predicted protein
MA0883	nickel transport via ABC system							MA1276	transposase
MA0887	phosphate transport via ABC system							MA1278	InsA protein
MA0888	phosphate transport via ABC system							MA1279	transposase
MA0889	phosphate transport via ABC system							MA1280	Transposase
MA0890	phosphate transport via ABC system							MA1288	predicted protein
MA0892	dihydroorotase							MA1309	hypothetical protein
MA0905	glycogen phosphorylase							MA1316	50S ribosomal protein L2P
MA0908	phosphoribosyl-AMP cyclohydrolase							MA1317	ribosomal protein S19
MA0913	Imidazole-glycerol-3-phosphate synthase							MA1318	ribosomal protein L22
MA0919	orotate phosphoribosyltransferase							MA1319	30S ribosomal protein S3P
MA0925	L-alanine transaminase							MA1334	ribosomal protein S5
MA0925	phenylalanine transaminase							MA1335	ribosomal protein L30P
MA0925	tryptophan transaminase							MA1342	hypothetical protein
MA0925	tyrosine transaminase							MA1345	conserved hypothetical protein
MA0929	Trimethylamine symport							MA1354	30S ribosomal protein S4P
MA0931	Trimethylamine methyltransferase							MA1355	ribosomal protein S11
MA0932	Trimethylamine methyltransferase							MA1362	hypothetical protein
MA0933	Dimethylamine methyltransferase							MA1363	integrase
MA0934	Dimethylamine methyltransferase							MA1364	cation efflux system protein
MA0938	Adenosyl cobinamide phosphate guanyltransferase							MA1368	integral membrane protein
MA0938	LPPG synthetase							MA1370	predicted protein
MA0939	Adenosylcobalamin 5'-phosphate synthase							MA1373	cell surface protein
MA0940	alpha-ribazole 5-phosphate phosphatase							MA1376	Cytochrome C biogenesis protein transmembrane region family
MA0940	aminopropanol phosphorylase							MA1377	iron ABC transporter, solute-binding protein
MA0941	adenosylcobinamide-phosphate synthase							MA1378	hypothetical protein
MA0942	histidinol-phosphate transaminase							MA1385	hydrogenase accessory protein HypB
MA0942	threonine-phosphate decarboxylase							MA1389	hydrogenase expression/formation protein
MA0943	Histidyl-tRNA synthetase							MA1391	hypothetical protein
MA0950	iron (III) dicitrate transport via ABC system							MA1392	F420-nonreducing hydrogenase
MA0950	iron (III) transport via ABC system							MA1393	F420-nonreducing hydrogenase
MA0951	iron (III) dicitrate transport via ABC system							MA1409	predicted protein
MA0951	iron (III) transport via ABC system							MA1418	CAAX amino terminal protease family family
MA0952	iron (III) dicitrate transport via ABC system							MA1422	predicted protein
MA0956	6-pyruvoyltetrahydropterin synthase							MA1426	conserved protein
MA0959	quinolinate synthase							MA1436	glycosyltransferase
MA0961	O4-succinyl-L-homoserine:hydrogen sulfide							MA1437	hexosyltransferase
MA0962	methionine adenosyltransferase							MA1439	predicted protein
MA0968	Spermidine:eIF5A-lysine 4-aminobutyltransferase							MA1444	hexosyltransferase
MA0969	orotidine-5'-phosphate decarboxylase							MA1447	Flavoprotein wrbA
MA0972	hydrogen-peroxide:hydrogen-peroxide oxidoreductase							MA1455	conserved protein
MA0975	F420-Reducing Hydrogenase							MA1466	conserved hypothetical protein
MA0976	F420-Reducing Hydrogenase							MA1481	V-containing nitrogenase, beta subunit
MA0977	F420-Reducing Hydrogenase							MA1483	nitrogenase associated protein E
MA0978	F420 Deydrogenase							MA1484	nitrogenase associated protein N
MA0978	F420-Reducing Hydrogenase							MA1489	homocitrate synthase
MA0990	N-acetylglucosaminylarchaeatidylinositol deacetylase							MA1490	homocitrate synthase
MA0993	Chloride:hydrogen-peroxide oxidoreductase							MA1491	ABC transporter, ATP-binding protein
MA1001	fumarase							MA1495	iron
MA1002	(S)-Malate:NADP+ oxidoreductase(oxaloacetate-decarboxylating)							MA1496	iron
MA1011	carbon monoxide dehydrogenase / acetyl-CoA synthase							MA1497	iron
MA1012	carbon monoxide dehydrogenase / acetyl-CoA synthase							MA1498	iron
MA1014	carbon monoxide dehydrogenase / acetyl-CoA synthase							MA1499	molybdate ABC transporter, ATP-binding protein
MA1015	carbon monoxide dehydrogenase / acetyl-CoA synthase							MA1500	molybdate ABC transporter, permease protein
MA1016	carbon monoxide dehydrogenase / acetyl-CoA synthase							MA1501	molybdate ABC transporter, solute-binding protein
MA1018	glyceraldehyde-3-phosphate dehydrogenase							MA1502	molybdenum-pterin binding protein
MA1018	glyceraldehyde-3-phosphate dehydrogenase (NAD(P)+) (phosphorylating)							MA1503	molybdenum-pterin binding protein
MA1019	glutathione oxidoreductase							MA1504	predicted protein-related protein
MA1022	indolepyruvate ferredoxin oxidoreductase							MA1505	formylmethanofuran dehydrogenase, subunit B
MA1022	indolepyruvate ferredoxin oxidoreductase (hydroxyphenylpyvurate)							MA1506	predicted protein
MA1022	indolepyruvate ferredoxin oxidoreductase (phenylpyvurate)							MA1507	predicted protein
MA1023	indolepyruvate ferredoxin oxidoreductase							MA1509	oligopeptide ABC transporter, ATP-binding protein
MA1023	indolepyruvate ferredoxin oxidoreductase (hydroxyphenylpyvurate)							MA1524	ribosomal protein S10
MA1023	indolepyruvate ferredoxin oxidoreductase (phenylpyvurate)							MA1566	transposase
MA1028	Long-chain carboxylate:CoA ligase (AMP-forming)							MA1567	Predicted phosphatase of the PHP family
MA1030	NAD synthase (glutamine-hydrolysing)							MA1569	cell surface protein
MA1030	NAD synthase (nh3)							MA1574	type IV secretion system protein
MA1032	L-Serine:glyoxylate aminotransferase							MA1602	methyltransferase
MA1067	N-Acetyl-D-galactosaminoglycan acetylhydrolase							MA1610	conserved hypothetical protein
MA1068	GDPmannose:dolichyl-phosphate O-beta-D-mannosyltransferase							MA1611	amino acid transporter
MA1096	adenosine kinase							MA1613	predicted protein
MA1096	adentylate kinase (GTP)							MA1615	Domain of unknown function, putative
MA1096	adentylate kinase (ITP)							MA1616	hypothetical protein
MA1096	adenylate kinase							MA1617	predicted protein
MA1096	adenylate kinase (d form)							MA1623	heavy-metal-associated protein
MA1096	adenylate kinase (Inorganic triphosphate)							MA1636	hypothetical protein
MA1096	deoxyadenylate kinase							MA1652	copper binding protein, plastocyanin/azurin family
MA1098	Carbonic acid hydro-lyase							MA1661	response regulator receiver
MA1104	cytidylate kinase (CMP)							MA1665	diphthine synthase
MA1104	cytidylate kinase (dCMP)							MA1672	hypothetical protein
MA1104	UMP kinase							MA1678	predicted protein
MA1105	yUMP synthetase							MA1683	6-phospho-3-hexuloisomerase
MA1120	Glycine betaine transport via ABC system							MA1684	aspartate aminotransferase
MA1120	L-proline transport via ABC system							MA1686	predicted protein
MA1128	iron (III) transport via ABC system							MA1687	predicted protein
MA1130	iron (III) transport via ABC system							MA1703	conserved hypothetical protein
MA1131	iron (III) dicitrate transport via ABC system							MA1710	predicted protein
MA1131	iron (III) transport via ABC system							MA1712	hypothetical protein
MA1132	iron (III) dicitrate transport via ABC system							MA1714	predicted protein
MA1132	iron (III) transport via ABC system							MA1721	predicted protein
MA1141	F420-noneducing Hydrogenase							MA1725	conserved hypothetical protein
MA1142	F420-noneducing Hydrogenase							MA1726	Cobalt transport ATP-binding protein
MA1143	F420-noneducing Hydrogenase							MA1727	cobalt transport protein
MA1146	F420-noneducing Hydrogenase							MA1735	transposase
MA1147	F420-noneducing Hydrogenase							MA1747	divalent cation transporter
MA1148	F420-noneducing Hydrogenase							MA1776	universal stress protein
MA1151	GMP synthase							MA1790	amino acid kinase
MA1152	fructose-bisphosphatase							MA1801	hypothetical protein
MA1167	phosphoribosylpyrophosphate synthetase							MA1802	potassium uptake protein
MA1172	Dolichyl-diphosphooligosaccharide:protein-L-asparagine							MA1804	hypothetical protein
MA1173	GDP-D-mannose dehydratase							MA1805	hypothetical protein
MA1174	GDP-D-mannose dehydratase							MA1806	geranylgeranyl reductase
MA1183	UDPglucose:1,2-diacylglycerol 3-D-glucosyltransferase							MA1816	phytoene dehydrogenase family protein
MA1185	dTDPglucose 4,6-dehydratase							MA1817	Ferredoxin
MA1185	UDPglucose 4-epimerase							MA1818	predicted protein
MA1187	GDPmannose:dolichyl-phosphate O-beta-D-mannosyltransferase							MA1819	F420H2 dehydrogenase subunit
MA1190	glucan 1,4-alpha-glucosidase							MA1824	F
MA1198	iron (III) dicitrate transport via ABC system							MA1831	F
MA1198	iron (III) transport via ABC system							MA1840	hypothetical protein
MA1199	iron (III) dicitrate transport via ABC system							MA1847	hypothetical protein
MA1199	iron (III) transport via ABC system							MA1850	WD-domain containing protein
MA1204	2-phosphosulfolactate phosphatase							MA1855	Ribosomal protein L24e
MA1209	Reduced ferredoxin:dinitrogen oxidoreductase (ATP-hydrolysing)							MA1874	conserved hypothetical protein
MA1223	2-isopropylmalate hydratase							MA1901	predicted protein
MA1223	cis-(homo)2aconitate hydrolase							MA1909	predicted protein
MA1223	cis-(homo)3aconitate hydrolase							MA1919	hypothetical protein
MA1223	cis-homoaconitate hydrolase							MA1943	predicted protein
MA1223	(R)-(homo)2citrate dehydratase							MA1946	predicted protein
MA1223	(R)-(homo)3citrate dehydratase							MA1949	mutT/NUDIX family protein
MA1225	2-isopropylmalate synthase							MA1956	predicted protein
MA1225	alpha-ketoadipate:CoA ligase							MA1958	leucyl-tRNA synthetase
MA1225	alpha-ketoglutarate:CoA ligase							MA1962	appr-1-p processing enzyme domain protein
MA1225	alpha-ketopimelate:CoA ligase							MA1963	methylcobamide:CoM methyltransferase isozyme M
MA1225	homocitrate synthase							MA1964	methanol-5-hydroxybenzimidazolylcobamide co-methyltransferase, isozyme 3
MA1226	homocitrate synthase							MA1966	predicted protein-related protein
MA1227	iron (III) transport via ABC system							MA1982	homospermidine synthase
MA1230	iron (III) transport via ABC system							MA1989	transposase
MA1231	iron (III) transport via ABC system							MA1999	dihydrolipoamide dehydrogenase
MA1232	iron (III) transport via ABC system							MA2000	integral membrane protein
MA1233	iron (III) dicitrate transport via ABC system							MA2008	cell surface protein
MA1233	iron (III) transport via ABC system							MA2014	archaeal transcriptional regulator
MA1234	iron (III) dicitrate transport via ABC system							MA2059	kinesin light chain
MA1234	iron (III) transport via ABC system							MA2084	conserved protein
MA1235	Glycine betaine transport via ABC system							MA2108	sensory transduction histidine kinase
MA1235	L-proline transport via ABC system							MA2110	Probable brix-domain ribosomal biogenesis protein
MA1235	#N/A							MA2116	conserved protein
MA1235	sulfate transport via ABC system							MA2142	transcriptional regulator, CopG family
MA1235	thiosulfate transport via ABC system							MA2143	cell surface protein
MA1236	#N/A							MA2144	cell surface protein
MA1236	sulfate transport via ABC system							MA2145	hypothetical protein
MA1236	thiosulfate transport via ABC system							MA2146	cell surface protein
MA1237	#N/A							MA2147	cell surface protein
MA1237	sulfate transport via ABC system							MA2148	hypothetical protein
MA1237	thiosulfate transport via ABC system							MA2149	conserved protein
MA1241	formylmethanofuran dehydrogenase (b)							MA2150	hypothetical protein
MA1244	nickel transport via ABC system							MA2151	hypothetical protein
MA1245	nickel transport via ABC system							MA2152	hypothetical protein
MA1246	nickel transport via ABC system							MA2153	predicted protein
MA1247	nickel transport via ABC system							MA2156	Uncharacterized Fe-S protein
MA1249	nickel transport via ABC system							MA2163	ribonuclease PH
MA1250	nickel transport via ABC system							MA2169	ribonuclease P, subunit p30
MA1262	TP:polynucleotide adenylyltransferase							MA2172	predicted protein
MA1263	TP:polynucleotide adenylyltransferase							MA2174	transposase
MA1264	TP:polynucleotide adenylyltransferase							MA2183	predicted protein
MA1265	TP:polynucleotide adenylyltransferase							MA2186	hypothetical protein
MA1266	TP:polynucleotide adenylyltransferase							MA2209	hypothetical protein
MA1273	iron (III) transport via ABC system							MA2244	conserved protein
MA1275	adenosylhomocysteinase							MA2253	cell surface protein
MA1276	atrazine chlorohydrolase							MA2275	Archaeal ATPase superfamily
MA1278	pantothenate synthase							MA2282	hypothetical protein
MA1279	pantothenate kinase							MA2300	predicted protein-related protein
MA1280	phosphopantothenate-cysteine ligase							MA2304	sensory transduction histidine kinase
MA1280	phosphopantothenoylcysteine decarboxylase							MA2310	hypothetical protein
MA1288	S-adenosyl-L-methionine:L-histidine N-methyltransferase							MA2333	surface antigen
MA1309	carbon monoxide dehydrogenase / acetyl-CoA synthase							MA2341	Fmn-binding protein
MA1309	carbon monoxide dehydrogenase / acetyl-CoA synthase 2							MA2351	dipeptide ABC transporter, solute-binding protein
MA1316	L-proline transport in via proton symport							MA2381	conserved protein
MA1317	L-asparaginase							MA2400	ribonuclease HII
MA1318	argininosuccinate lyase							MA2407	hypothetical protein
MA1319	S-adenosyl-L-methionine:L-histidine N-methyltransferase							MA2408	asparagine synthase (glutamine-hydrolyzing)
MA1334	phosphoglycerate dehydrogenase							MA2410	O-linked GlcNAc transferase
MA1335	UTP:N-acetyl-alpha-D-glucosamine-1-phosphate uridylyltransferase							MA2414	predicted protein
MA1342	cadmium transport in via ABC system							MA2422	hypothetical protein
MA1342	cadmium transport out via ABC system							MA2424	conserved protein
MA1342	Copper export via ATPase							MA2425	conserved hypothetical protein
MA1345	beta-Lactamhydrolase							MA2431	conserved protein
MA1354	2-aceto-2-hydroxybutanoate synthase							MA2437	transposase
MA1354	acetolactate synthase							MA2458	hypothetical protein
MA1355	aldehyde dehydrogenase (acetaldehyde, NAD)							MA2474	sensory transduction histidine kinase
MA1355	succinate-semialdehyde dehydrogenase (NAD)							MA2478	hypothetical protein
MA1355	succinate-semialdehyde dehydrogenase (NADP)							MA2479	Transposase (IS4 family) domain protein
MA1362	GTP cyclohydrolase III							MA2497	predicted protein
MA1363	Phosphoglycolate phosphatase							MA2498	Putrescine-ornithine antiporter
MA1364	GTP cyclohydrolase III							MA2501	nitrogenase-related protein
MA1368	thioredoxin reductase (NADPH)							MA2520	predicted protein
MA1370	diphthine synthase							MA2532	conserved hypothetical protein
MA1373	ribokinase							MA2533	predicted protein
MA1376	phosphoribosylaminoimidazole carboxylase							MA2536	methyltransferase
MA1376	phosphoribosylaminoimidazole carboxylase (mutase rxn)							MA2559	predicted protein
MA1377	chorismate mutase							MA2571	conserved hypothetical protein
MA1378	shikimate kinase							MA2572	predicted protein
MA1385	L-alanine transaminase							MA2628	glycine betaine/L-proline ABC transporter, solute-binding protein
MA1385	phenylalanine transaminase							MA2629	Fe
MA1385	tryptophan transaminase							MA2630	Fe
MA1385	tyrosine transaminase							MA2633	ubiquinone/menaquinone biosynthesis methyltransferase
MA1389	Cytochrome c apocytochrome-c-lyase							MA2653	glycosyltransferase
MA1391	IMP:NAD+ oxidoreductase							MA2665	predicted protein
MA1392	phosphoribosyl-ATP pyrophosphatase							MA2666	hypothetical protein
MA1393	2-isopropylmalate hydratase							MA2667	glucose-1-phosphate thymidylyltransferase
MA1393	cis-(homo)2aconitate hydrolase							MA2669	predicted protein
MA1393	cis-(homo)3aconitate hydrolase							MA2671	dTDP-4-dehydrorhamnose 3,5-epimerase
MA1393	cis-homoaconitate hydrolase							MA2676	iron-sulfur flavoprotein
MA1393	(R)-(homo)2citrate dehydratase							MA2686	MoxR-like ATPase
MA1393	(R)-(homo)3citrate dehydratase							MA2696	Trk potassium uptake system protein, transmembrane component H
MA1409	5'-methylthioadenosine phosphorylase							MA2714	transposase A
MA1418	Cobalt transport via ABC system							MA2715	predicted protein
MA1422	Long-chain carboxylate:CoA ligase (AMP-forming)							MA2716	predicted protein
MA1426	n(II):hydrogen-peroxide oxidoreductase							MA2718	predicted protein
MA1436	cobalt transport in/out via permease (no H+)							MA2720	predicted protein
MA1436	magnesium transport in/out via permease (no H+)							MA2721	predicted protein
MA1437	cobalt transport in/out via permease (no H+)							MA2722	site-specific recombinase
MA1437	magnesium transport in/out via permease (no H+)							MA2723	hypothetical protein
MA1439	D+ phosphohydrolase							MA2728	conserved hypothetical protein
MA1444	TP:polynucleotide adenylyltransferase							MA2737	conserved hypothetical protein
MA1447	malonyl-CoA:isoflavone-7-O-beta-D-glucoside 6"-O-malonyltransferase							MA2772	methylpurine DNA glycosylase
MA1455	S-Adenosyl-L-methionine:tRNA (guanine-N2-)-methyltransferase							MA2774	conserved hypothetical protein
MA1466	thiazole phosphate synthesis							MA2776	predicted protein
MA1481	potassium reversible transport via proton symport							MA2777	predicted protein
MA1483	potassium reversible transport via proton symport							MA2778	ABC transporter, ATP-binding protein
MA1484	archaetidylglycerol hydrogenase							MA2813	hypothetical protein
MA1484	archaetidylinositol hydrogenase							MA2817	predicted protein
MA1484	archaetidylserine hydrogenase							MA2826	hypothetical protein
MA1484	hydroxyarchaetidylglycerol hydrogenase							MA2833	hypothetical protein
MA1484	hydroxyarchaetidylinositol hydrogenase							MA2837	metallo-beta-lactamase
MA1484	hydroxyarchaetidylserine hydrogenase							MA2851	hypothetical protein
MA1489	7,8-didemethyl-8-hydroxy-5-deazariboflavin synthetase							MA2859	conserved protein
MA1490	7,8-didemethyl-8-hydroxy-5-deazariboflavin synthetase							MA2860	acetyltransferase
MA1491	7,8-didemethyl-8-hydroxy-5-deazariboflavin synthetase							MA2862	predicted protein
MA1495	F420 Deydrogenase							MA2868	conserved protein
MA1496	F420 Deydrogenase							MA2877	Adenylate cyclase, putative
MA1497	F420 Deydrogenase							MA2878	exopolyphosphatase
MA1498	F420 Deydrogenase							MA2879	Polyphosphate kinase
MA1499	F420 Deydrogenase							MA2889	conserved hypothetical protein
MA1500	F420 Deydrogenase							MA2894	predicted protein
MA1501	F420 Deydrogenase							MA2896	ATP-dependent DNA helicase
MA1502	F420 Deydrogenase							MA2908	predicted protein
MA1503	F420 Deydrogenase							MA2909	predicted protein
MA1504	F420 Deydrogenase							MA2910	arylsulfatase
MA1505	F420 Deydrogenase							MA2911	nucleotidyltransferase
MA1506	F420 Deydrogenase							MA2912	predicted protein
MA1507	F420 Deydrogenase							MA2962	type I restriction enzym, M protein
MA1509	F420 Deydrogenase							MA2966	conserved protein
MA1524	nucleoside-diphosphate kinase (ATP:CDP)							MA2967	type I site-specific deoxyribonuclease protein R
MA1524	nucleoside-diphosphate kinase (ATP:dADP)							MA2968	predicted protein
MA1524	nucleoside-diphosphate kinase (ATP:dCDP)							MA2971	transcriptional regulator, ArsR family domain protein
MA1524	nucleoside-diphosphate kinase (ATP:dGDP)							MA2972	Copper/zinc superoxide dismutase
MA1524	nucleoside-diphosphate kinase (ATP:dTDP)							MA2986	hypothetical protein
MA1524	nucleoside-diphosphate kinase (ATP:dUDP)							MA2987	conserved protein
MA1524	nucleoside-diphosphate kinase (ATP:GDP)							MA2988	isoleucyl-tRNA synthetase
MA1524	nucleoside-diphosphate kinase (ATP:IDP)							MA2989	conserved protein
MA1524	nucleoside-diphosphate kinase (ATP:UDP)							MA2990	ATP synthase F1, gamma subunit
MA1566	(R)-2-Hydroxy-acid:(acceptor) 2-oxidoreductase							MA2991	ATP synthase F1, alpha subunit
MA1567	(R)-2-Hydroxy-acid:(acceptor) 2-oxidoreductase							MA2992	H(+)-transporting ATP synthase, subunit B
MA1569	digeranyl-sn-glycerol-1-phospho-3'-sn-glycerol phosphatase							MA3012	hypothetical protein
MA1569	digeranyl-sn-glycerol-1-phospho-3'-sn-glycerol phosphatase (hydroxy)							MA3013	Aspartate aminotransferase
MA1574	superoxide dismutase							MA3020	cell surface glycoprotein (S-layer protein)
MA1602	UDP-2,3-bis(3-hydroxytetradecanoyl)glucosamine diphosphatase							MA3022	transposase
MA1610	threonine synthase							MA3023	predicted protein
MA1611	Leucyl-tRNA synthetase							MA3024	predicted protein
MA1613	GTP cyclohydrolase III							MA3025	glucosaminyltransferase
MA1615	Dimethylamine methyltransferase							MA3033	Isoprenylcysteine carboxyl methyltransferase (ICMT) family family
MA1615	Methylthiol: coenzyme M methyltransferase							MA3034	MelK protein
MA1615	Trimethylamine methyltransferase							MA3046	peptide ABC transporter, permease protein
MA1616	Methanol: coenzyme M methyltransferase							MA3047	peptide ABC transporter, permease protein
MA1617	Methanol: coenzyme M methyltransferase							MA3048	peptide ABC transporter, solute-binding protein
MA1617	Methylthiol: coenzyme M methyltransferase							MA3049	predicted protein
MA1623	Adenosyl cobinamide amidohydrolase							MA3050	peptide ABC transporter, permease protein
MA1636	homospermidine synthase							MA3052	peptide ABC transporter, solute-binding protein
MA1641	#N/A							MA3063	iron-sulfur flavoprotein
MA1652	glutathione oxidoreductase							MA3067	conserved protein
MA1661	Peptidylproline cis-trans-isomerase							MA3073	hypothetical protein
MA1665	ribonucleoside-diphosphate reductase (ADP)							MA3075	conserved protein
MA1665	ribonucleoside-diphosphate reductase (CDP)							MA3076	cell surface protein
MA1665	ribonucleoside-diphosphate reductase (GDP)							MA3085	universal stress protein
MA1665	ribonucleoside-diphosphate reductase (UDP)							MA3094	Protein of unknown function (DUF460) family
MA1672	enolase							MA3103	hypothetical protein
MA1678	calcium transport via ABC system							MA3108	intracellular protease I
MA1678	H+-exporting ATPase							MA3126	transcriptional regulator
MA1678	magnesium transport via ABC system							MA3128	conserved protein
MA1678	Na+/K+-exchanging ATPase							MA3136	predicted protein
MA1683	ribose-5-phosphate isomerase							MA3137	sensory transduction histidine kinase
MA1684	Aspartyl-tRNA synthetase							MA3138	hypothetical protein
MA1684	Lysyl-tRNA synthetase							MA3140	sensory transduction histidine kinase
MA1686	denosine 3',5'-phosphate 5'-nucleotidohydrolase							MA3150	hypothetical protein
MA1687	guanine phosphoribosyltransferase							MA3165	predicted protein
MA1687	hypoxanthine phosphoribosyltransferase (Hypoxanthine)							MA3167	conserved hypothetical protein
MA1687	xanthine phosphoribosyltransferase							MA3168	predicted protein
MA1703	cetyl-CoA:chloramphenicol O3-acetyltransferase							MA3169	predicted protein
MA1710	Methenyl-H4SPt cyclohydrolase							MA3171	WD-domain containing protein
MA1712	L-alanine transaminase							MA3179	predicted protein
MA1712	phenylalanine transaminase							MA3193	predicted protein
MA1712	tryptophan transaminase							MA3197	predicted protein
MA1712	tyrosine transaminase							MA3198	predicted protein
MA1714	aldehyde:ferredoxin oxidoreductase							MA3201	hypothetical protein
MA1721	cobalt transport in/out via permease (no H+)							MA3212	predicted protein
MA1721	magnesium transport in/out via permease (no H+)							MA3235	transmembrane transport protein
MA1721	nickel transport in/out via permease (no H+)							MA3237	predicted protein
MA1725	coenzyme F390 synthetase (ATP)							MA3242	hypothetical protein
MA1725	coenzyme F390 synthetase (GTP)							MA3250	predicted protein
MA1725	phenylacetate-CoA ligase							MA3252	predicted protein-related protein
MA1725	phenylacetate-CoA ligase (hydroxyphenylacetate)							MA3259	arylsulfatase
MA1725	phenylacetate-CoA ligase (indoleacetate)							MA3264	aminoacyl-histidine dipeptidase
MA1726	indolepyruvate ferredoxin oxidoreductase							MA3268	Hypothetical UPF0228 protein
MA1726	indolepyruvate ferredoxin oxidoreductase (hydroxyphenylpyvurate)							MA3269	hypothetical protein
MA1726	indolepyruvate ferredoxin oxidoreductase (phenylpyvurate)							MA3271	ArsR, putative
MA1727	indolepyruvate ferredoxin oxidoreductase							MA3279	O-acetyl transferase
MA1727	indolepyruvate ferredoxin oxidoreductase (hydroxyphenylpyvurate)							MA3282	LemA protein
MA1727	indolepyruvate ferredoxin oxidoreductase (phenylpyvurate)							MA3283	phosphomannomutase
MA1735	malic enzyme							MA3297	hypothetical protein
MA1747	Cobalt transport via ABC system							MA3298	ATP-dependant helicase
MA1747	Glycine betaine transport via ABC system							MA3307	hypothetical protein
MA1747	L-proline transport via ABC system							MA3309	transposase
MA1776	tRNA:phosphate nucleotidyltransferase							MA3310	transposase
MA1790	4-amino-5-hydroxymethyl-2-methylpyrimidine synthetase							MA3342	hypothetical protein
MA1801	Trans-aconitate methyltransferase							MA3343	conserved protein
MA1802	dihydroxy-acid dehydratase (2,3-dihydroxy-3-methylbutanoate)							MA3344	conserved protein
MA1802	Dihydroxy-acid dehydratase (2,3-dihydroxy-3-methylpentanoate)							MA3345	predicted protein
MA1804	Methyl-H4SPT: coenzyme M methyltransferase							MA3357	predicted protein
MA1805	Methyl-H4SPT: coenzyme M methyltransferase							MA3358	cell surface protein
MA1806	5-Methyl-5,6,7,8-tetrahydromethanopterin:2-mercaptoethanesulfonate							MA3359	cell surface protein
MA1815	IMP dehydrogenase							MA3365	predicted protein
MA1816	aspartate transaminase							MA3367	hypothetical protein
MA1817	riboflavin synthase							MA3373	cysteine desulphurase
MA1818	riboflavin synthase							MA3381	predicted protein
MA1819	L-alanine transaminase							MA3382	predicted protein
MA1819	phenylalanine transaminase							MA3407	nitroreductase
MA1819	tryptophan transaminase							MA3408	hypothetical protein
MA1819	tyrosine transaminase							MA3419	hypothetical protein
MA1824	dihydrofolate synthase							MA3437	predicted protein-related protein
MA1824	thymidylate synthase							MA3438	predicted protein
MA1831	farnesyltranstransferase							MA3442	O-methyltransferase
MA1831	farnesyltranstransferase (3-hyroxy)							MA3448	hypothetical protein
MA1831	geranyltranstransferase							MA3452	menaquinone biosynthesis methyltransferase (2-heptaprenyl-1, 4-naphthoquinone methyltransferase)
MA1831	geranyltranstransferase (3-hydroxy)							MA3453	transcriptional regulator, TetR family
MA1840	hexokinase (D-fructose:ATP)							MA3455	sensory transduction histidine kinase
MA1847	iron (III) dicitrate transport via ABC system							MA3456	InsA protein
MA1847	iron (III) transport via ABC system							MA3457	Insertion element IS1 4 protein insB
MA1850	iron (III) transport via ABC system							MA3458	predicted protein
MA1855	L-lysine transport out via proton antiport reversible							MA3461	predicted protein
MA1874	glycogen phosphorylase							MA3462	predicted protein
MA1901	alcohol dehydrogenase (2-propanol) (NADP)							MA3463	hypothetical protein
MA1901	alcohol dehydrogenase (ethanol, NADP)							MA3464	hypothetical protein
MA1909	dTDP-4-dehydrorhamnose 3,5-epimerase							MA3477	predicted protein-related protein
MA1919	adenylosuccinate synthase							MA3482	predicted protein
MA1943	GTP cyclohydrolase III							MA3496	Acetyltransferase
MA1946	dihydropteroate synthase							MA3497	hypothetical protein
MA1949	aspartate 1-decarboxylase							MA3498	Acetyltransferase
MA1949	Glutamate Decarboxylase							MA3512	hypothetical protein
MA1956	Phenylalanyl-tRNA synthetase							MA3514	hypothetical protein
MA1958	2-aceto-2-hydroxybutanoate synthase							MA3516	hypothetical protein
MA1958	acetolactate synthase							MA3519	glycogen debranching enzyme
MA1962	7,8 dihydropteroate synthase (methanopterin)							MA3520	conserved protein
MA1963	phosphoribosylformylglycinamidine synthase							MA3522	plasma-membrane proton-efflux P-type ATPase
MA1964	5'-Phosphoribosylformylglycinamide:L-glutamine amido-ligase							MA3526	sodium/alanine symporter
MA1966	asparagine synthase (glutamine-hydrolysing)							MA3546	predicted protein
MA1982	indolepyruvate ferredoxin oxidoreductase							MA3549	thiazole biosynthesis enzyme
MA1982	indolepyruvate ferredoxin oxidoreductase (hydroxyphenylpyvurate)							MA3551	predicted protein
MA1982	indolepyruvate ferredoxin oxidoreductase (phenylpyvurate)							MA3552	predicted protein
MA1989	S-Adenosyl-L-methionine:protein-L-glutamate O-methyltransferase							MA3553	hypothetical protein
MA1999	sulfate transport in via proton symport							MA3559	hypothetical protein
MA2000	glucan 1,4-alpha-glucosidase							MA3562	acetylornithine aminotransferase
MA2008	calcium / sodium antiporter							MA3563	aldehyde dehydrogenase (NAD+)
MA2014	Alanyl-tRNA synthetase							MA3564	response regulator receiver
MA2059	4-Carboxymuconolactone carboxy-lyase							MA3566	predicted protein
MA2084	cob(I)alamin-HBI adenosyltransferase							MA3582	predicted protein-related protein
MA2084	Cobinamide adenyltransferase							MA3592	hypothetical protein
MA2084	cob(I)yrinic acid a,c-diamide adenosyltransferase							MA3602	glutamate dehydrogenase
MA2108	L-lysine transport out via proton antiport reversible							MA3606	hypothetical protein
MA2110	Glycine betaine transport via ABC system							MA3607	Domain of unknown function, putative
MA2110	L-proline transport via ABC system							MA3609	Helicase conserved C-terminal domain protein
MA2116	Lactoyl-CoA hydro-lyase							MA3610	hypothetical protein
MA2142	argininosuccinate synthase							MA3613	conserved protein
MA2143	carbamoyl-phosphate synthase (glutamine-hydrolysing)							MA3621	cytochrome c peroxidase
MA2144	carbamoyl-phosphate synthase (glutamine-hydrolysing)							MA3626	AMP-binding protein
MA2145	Glycine betaine transport via ABC system							MA3630	cell surface protein
MA2145	L-proline transport via ABC system							MA3631	predicted protein
MA2145	#N/A							MA3632	conserved hypothetical protein
MA2145	sulfate transport via ABC system							MA3640	cell surface protein
MA2145	thiosulfate transport via ABC system							MA3641	predicted protein
MA2146	Glycine betaine transport via ABC system							MA3642	predicted protein
MA2146	L-proline transport via ABC system							MA3655	predicted protein
MA2147	Glycine betaine transport via ABC system							MA3665	hypothetical protein
MA2147	L-proline transport via ABC system							MA3679	conserved hypothetical protein
MA2148	iron (III) dicitrate transport via ABC system							MA3680	transposase
MA2149	iron (III) dicitrate transport via ABC system							MA3686	predicted protein
MA2149	iron (III) transport via ABC system							MA3689	aldehyde ferredoxin oxidoreductase
MA2150	iron (III) dicitrate transport via ABC system							MA3692	transposase
MA2150	iron (III) transport via ABC system							MA3704	predicted protein
MA2151	UDP-L-rhamnose:flavonol-3-O-D-glucoside L-rhamnosyltransferase							MA3706	predicted protein
MA2152	S-adenosyl-L-methionine:L-histidine N-methyltransferase							MA3709	predicted protein
MA2153	iron (III) dicitrate transport via ABC system							MA3715	transposase
MA2156	iron (III) dicitrate transport via ABC system							MA3717	predicted protein
MA2163	Dimethylamine methyltransferase							MA3723	hypothetical protein
MA2163	Methylthiol: coenzyme M methyltransferase							MA3731	Protein of unknown function (DUF1016) superfamily
MA2163	Trimethylamine methyltransferase							MA3732	hypothetical protein
MA2169	GDPmannose:dolichyl-phosphate O-beta-D-mannosyltransferase							MA3733	conserved protein
MA2172	UDPgalactose:N-acetyl-beta-D-glucosaminylglycopeptide							MA3737	predicted protein
MA2174	acetyl-CoA:[acyl-carrier-protein] S-acetyltransferase							MA3740	hypothetical protein
MA2183	glucose-1-phosphate thymidylyltransferase							MA3743	predicted protein
MA2186	dTDPglucose 4,6-dehydratase							MA3744	Insertion element IS1 4 protein insB
MA2209	potassium reversible transport via proton symport							MA3746	formaldehyde-activating enzyme
MA2244	coenzyme F390 synthetase (ATP)							MA3747	predicted protein
MA2244	coenzyme F390 synthetase (GTP)							MA3748	hypothetical protein
MA2244	phenylacetate-CoA ligase							MA3751	predicted protein
MA2244	phenylacetate-CoA ligase (hydroxyphenylacetate)							MA3766	glucose-1-phosphate thymidylyltransferase
MA2244	phenylacetate-CoA ligase (indoleacetate)							MA3767	glucosamine--fructose-6-phosphate aminotransferase, isomerizing
MA2253	myo-Inositol-1-phosphate synthase							MA3777	alpha-amylase
MA2275	Glycine betaine transport via ABC system							MA3778	uroporphyrin-III C-methyltransferase
MA2275	L-proline transport via ABC system							MA3779	uroporphyrinogen-III synthase
MA2280	#N/A							MA3780	hypothetical protein
MA2280	sulfate transport via ABC system							MA3781	coenzyme PQQ synthesis protein E
MA2280	thiosulfate transport via ABC system							MA3783	zona pellucida protein alpha
MA2281	#N/A							MA3787	hypothetical protein
MA2281	sulfate transport via ABC system							MA3790	haloacid dehalogenase-like hydrolase
MA2281	thiosulfate transport via ABC system							MA3791	predicted protein
MA2282	Glycine betaine transport via ABC system							MA3792	predicted protein
MA2282	L-proline transport via ABC system							MA3793	oligopeptide ABC transporter, ATP-binding protein
MA2282	#N/A							MA3853	phosphate ABC transporter, permease protein PstC
MA2282	sulfate transport via ABC system							MA3854	phosphate ABC transporter, permease protein PtsA
MA2282	thiosulfate transport via ABC system							MA3860	cell surface protein
MA2300	5-Oxoproline amidohydrolase (ATP-hydrolysing)							MA3861	hypothetical protein
MA2304	phosphoserine transaminase							MA3862	conserved protein
MA2310	adenine deaminase							MA3864	arsenate reductase
MA2333	S-adenosyl-L-methionine:L-histidine N-methyltransferase							MA3865	PhoU family family
MA2341	Cytosine deaminase							MA3875	predicted protein
MA2351	Polyphosphate phosphohydrolase							MA3879	surface antigen gene
MA2381	mannose-6-phosphate isomerase							MA3880	Hypothetical UPF0228 protein
MA2400	2,3-bisphospho-D-glycerate 2-phosphohydrolase							MA3886	Hypothetical UPF0228 protein
MA2407	pyruvate synthase							MA3887	heterodisulfide reductase, subunit B
MA2408	S-adenosyl-L-methionine:L-histidine N-methyltransferase							MA3889	heterodisulfide reductase, subunit A
MA2410	Formate acetyltransferase-glycine							MA3890	hypothetical protein
MA2414	Lactoyl-CoA hydro-lyase							MA3894	hypothetical protein
MA2422	superoxide dismutase							MA3903	peptidylprolyl isomerase
MA2424	Dimethylamine methyltransferase							MA3905	tRNA synthetase domain
MA2425	Dimethylamine methyltransferase							MA3906	mannose-1-phosphate guanylyltransferase
MA2431	Isoleucyl-tRNA synthetase							MA3907	predicted protein
MA2431	Valyl-tRNA synthetase							MA3908	integral membrane protein
MA2437	ATP synthase (four protons for one ATP)							MA3909	phosphatidate cytidylyltransferase
MA2458	phosphoenolpyruvate synthase							MA3917	Sugar-specific transcriptional regulator TrmB superfamily
MA2474	nickel transport via ABC system							MA3918	carboxymuconolactone decarboxylase
MA2478	Glycine betaine transport via ABC system							MA3919	conserved protein
MA2478	L-proline transport via ABC system							MA3920	predicted protein
MA2478	nickel transport via ABC system							MA3921	predicted protein
MA2479	nickel transport via ABC system							MA3933	Sulfite reductase, assimilatory-type
MA2497	fumarase							MA3946	ABC transporter, permease protein
MA2498	fumarase							MA3953	rhodanese family protein
MA2501	calcium transport via ABC system							MA3957	predicted protein
MA2501	magnesium transport via ABC system							MA3960	conserved hypothetical protein
MA2501	Na+/K+-exchanging ATPase							MA3969	small nuclear ribonucleoprotein
MA2520	orotate phosphoribosyltransferase							MA3971	conserved hypothetical protein
MA2532	Cysteine Desulfhydrase							MA3978	RNase L inhibitor
MA2532	methionine g-lyase							MA3979	hypothetical protein
MA2532	O-acetylhomoserine (thiol)-lyase							MA3981	hypothetical protein
MA2533	NAPRTase (rev)							MA3986	conserved protein
MA2536	HCO3 equilibration reaction							MA3989	hypothetical protein
MA2559	Cytosine deaminase							MA3990	predicted protein
MA2571	(Deoxyribonucleotide)n:(Deoxyribonucleotide)m ligase (AMP-forming)							MA3991	hypothetical protein
MA2572	homoserine dehydrogenase (NADPH)							MA3994	hypothetical protein
MA2628	glycogen phosphorylase							MA3999	predicted protein
MA2629	6-Acetyl-D-glucose acetylhydrolase							MA4006	predicted protein
MA2630	alcohol dehydrogenase (2-propanol) (NADP)							MA4007	predicted protein
MA2630	alcohol dehydrogenase (ethanol, NADP)							MA4012	cell surface protein
MA2633	sodium proton antiporter (H:NA is 1:1)							MA4013	predicted protein
MA2653	Nalpha-(beta-alanyl)-L-histidine hydrolase							MA4020	shikimate kinase
MA2665	phosphoglucosamine mutase							MA4021	predicted protein
MA2665	phosphomannomutase							MA4041	conserved protein
MA2666	D-Fructose 1-phosphate D-glyceraldehyde-3-phosphate-lyase							MA4042	O-GlcNAc transferase, p110 subunit
MA2666	fructose-bisphosphate aldolase							MA4044	predicted protein
MA2667	phosphoenolpyruvate synthase							MA4046	hypothetical protein
MA2669	phosphoglycerate kinase							MA4048	serine/threonine specific protein phosphatase
MA2671	phosphoglycerate mutase							MA4050	FxsA protein
MA2676	inorganic diphosphatase							MA4055	nitrogen fixation protein
MA2686	(3R)-3-Hydroxyacyl-[acyl-carrier-protein]:NADP+ oxidoreductase							MA4063	predicted protein
MA2696	GMP synthase							MA4066	Phycocyanin alpha-subunit phycocyanobilin lyase
MA2714	homoserine O-trans-acetylase							MA4068	hypothetical protein
MA2715	Cysteine Desulfhydrase							MA4072	CTP synthase
MA2715	methionine g-lyase							MA4074	Protein of unknown function (DUF343) superfamily
MA2715	O-acetylhomoserine (thiol)-lyase							MA4079	conserved protein
MA2716	quinolinate synthase							MA4082	universal stress protein
MA2718	L-cysteine:[ThiI] sulfurtransferase							MA4083	PmbA/TldD family protein
MA2720	cysteine synthase (reversible)							MA4092	predicted protein
MA2721	serine O-acetyltransferase							MA4100	hypothetical protein
MA2722	thiamine-phosphate diphosphorylase							MA4101	hypothetical protein
MA2723	hydroxyethylthiazole kinase							MA4102	hypothetical protein
MA2728	Ornithine Decarboxylase							MA4103	predicted protein-related protein
MA2737	L-Serine:glyoxylate aminotransferase							MA4118	transposase
MA2772	iron (III) transport via ABC system							MA4144	transposase
MA2774	iron (III) transport via ABC system							MA4150	2-isopropylmalate synthase 1 (Alpha-isopropylmalatesynthase 1) (Alpha-IPM synthetase 1)
MA2776	iron (III) dicitrate transport via ABC system							MA4152	suppressor protein (SuhB homolog)
MA2776	iron (III) transport via ABC system							MA4153	glyceraldehyde-3-phosphate dehydrogenase, type II
MA2777	iron (III) transport via ABC system							MA4154	sensory transduction histidine kinase
MA2778	iron (III) transport via ABC system							MA4155	conserved hypothetical protein
MA2813	Peptidylproline cis-trans-isomerase							MA4156	ribosomal RNA adenine dimethylase
MA2817	calcium / sodium antiporter							MA4157	predicted protein
MA2826	GTP cyclohydrolase III							MA4158	predicted protein
MA2833	calcium transport via ABC system							MA4159	predicted protein
MA2833	Copper export via ATPase							MA4160	hypothetical protein
MA2833	H+-exporting ATPase							MA4165	predicted protein
MA2833	magnesium transport via ABC system							MA4174	predicted protein
MA2833	Na+/K+-exchanging ATPase							MA4175	predicted protein
MA2837	Alanine-Sodium symporter							MA4176	hypothetical protein
MA2837	glycine reversible transport via sodium symport							MA4177	hypothetical protein
MA2851	ribose 1,5-bisphosphate isomerase							MA4178	hypothetical protein
MA2859	4-aminobutyrate transaminase							MA4181	sensory transduction histidine kinase
MA2859	acetylornithine transaminase							MA4193	amino acid transporter
MA2860	aldehyde dehydrogenase (acetaldehyde, NAD)							MA4196	glutamate-ammonia ligase
MA2860	succinate-semialdehyde dehydrogenase (NAD)							MA4203	conserved protein
MA2860	succinate-semialdehyde dehydrogenase (NADP)							MA4207	conserved protein-related protein
MA2862	glutamyl-tRNA(Gln) amidotransferase							MA4216	conserved protein
MA2868	Heterodisulphide reductase							MA4217	predicted protein
MA2877	formylmethanofuran dehydrogenase (b)							MA4218	hypothetical protein
MA2878	formylmethanofuran dehydrogenase (b)							MA4219	conserved hypothetical protein
MA2879	formylmethanofuran dehydrogenase (b)							MA4235	ATPase involved in DNA repair
MA2889	dihydropyrimidinase (5,6-dihydrouracil)							MA4236	predicted protein
MA2889	dihydropyrimidinase (dihydrothymine)							MA4237	conserved hypothetical protein
MA2894	phosphoadenylyl-sulfate reductase (thioredoxin)							MA4247	DNA-binding protein, CopG family
MA2896	Threonyl-tRNA synthetase							MA4248	conserved protein
MA2908	Ferrocytochrome-c:hydrogen-peroxide oxidoreductase							MA4250	O-methyltransferase N-terminus family
MA2909	2-oxoisovalerate ferredoxin reductase							MA4251	Uncharacterised protein family (UPF0150) superfamily
MA2909	indolepyruvate ferredoxin oxidoreductase (phenylpyvurate)							MA4252	predicted protein
MA2909	pyruvate synthase							MA4253	predicted protein
MA2910	2-oxoisovalerate ferredoxin reductase							MA4258	hypothetical protein
MA2910	indolepyruvate ferredoxin oxidoreductase (phenylpyvurate)							MA4259	conserved protein
MA2910	pyruvate synthase							MA4261	transposase
MA2911	2-oxoisovalerate ferredoxin reductase							MA4262	hypothetical protein
MA2911	indolepyruvate ferredoxin oxidoreductase (phenylpyvurate)							MA4263	predicted protein-related protein
MA2911	pyruvate synthase							MA4264	conserved protein
MA2912	acetyl-CoA synthase (propionate)							MA4265	branched chain amino acid transport protein AzlC
MA2962	aldehyde:ferredoxin oxidoreductase							MA4295	nickel ABC transporter, permease protein
MA2966	GMP synthase							MA4306	methyltransferase
MA2967	Phosphoglycolate phosphatase							MA4321	ferrous iron transport protein B
MA2968	Protoporphyrinogen-IX:oxygen oxidoreductase							MA4322	Protein, probably involved in Fe2+ transport
MA2971	Monomethylamine methyltransferase							MA4329	moaA/nifB/pqqE family protein
MA2972	Monomethylamine methyltransferase							MA4330	predicted protein
MA2986	anthranilate synthase							MA4337	Sec-independent protein translocase TatC
MA2987	anthranilate synthase							MA4339	hypothetical protein
MA2988	phosphoribosylanthranilate isomerase (irreversible)							MA4341	conserved hypothetical protein
MA2989	anthranilate phosphoribosyltransferase							MA4342	conserved hypothetical protein
MA2990	tryptophan synthase (indoleglycerol phosphate)							MA4347	hypothetical protein
MA2991	tryptophan synthase (indole)							MA4349	hypothetical protein
MA2991	tryptophan synthase (indoleglycerol phosphate)							MA4354	predicted protein
MA2992	indole-3-glycerol-phosphate synthase							MA4355	hypothetical protein
MA3012	arginine decarboxylase							MA4367	hypothetical protein
MA3012	Glutamate Decarboxylase							MA4368	F420-dependent oxidoreductase, putative
MA3013	Spermidine:eIF5A-lysine 4-aminobutyltransferase							MA4369	predicted protein
MA3020	sodium proton antiporter (H:NA is 1:1)							MA4370	hypothetical protein
MA3022	glucosamine-1-phosphate N-acetyltransferase							MA4371	5,10-methylenetetrahydrofolate reductase
MA3022	mannose-1-phosphate guanylyltransferase (GDP) reversible							MA4372	predicted protein
MA3022	UDP-N-acetylglucosamine diphosphorylase							MA4378	phosphoribosylglycinamide formyltransferase
MA3023	glutamine-fructose-6-phosphate transaminase							MA4379	predicted protein
MA3024	phosphoglucosamine mutase							MA4384	conserved hypothetical protein
MA3024	phosphomannomutase							MA4391	phenazine biosynthesis protein
MA3025	glucosamine-1-phosphate N-acetyltransferase							MA4392	F15K9.19 protein
MA3025	mannose-1-phosphate guanylyltransferase (GDP) reversible							MA4395	conserved protein
MA3025	UDP-N-acetylglucosamine diphosphorylase							MA4396	predicted protein
MA3033	sirohydrochlorin dehydrogenase (NAD)							MA4399	predicted protein-related protein
MA3033	sirohydrochlorin ferrochetalase							MA4402	conserved hypothetical protein
MA3033	uroporphyrinogen methyltransferase							MA4410	hypothetical protein
MA3034	uroporphyrinogen-III synthase							MA4411	Phosphopantetheine adenylyltransferase (Pantetheine-phosphate adenylyltransferase) (PPAT) (Dephospho-CoApyrophosphorylase)
MA3046	nickel transport via ABC system							MA4419	cobalamin biosynthesis protein CbiM
MA3047	nickel transport via ABC system							MA4424	predicted protein
MA3048	nickel transport via ABC system							MA4428	hypothetical protein
MA3049	nickel transport via ABC system							MA4429	tRNA nucleotidyltransferase
MA3050	nickel transport via ABC system							MA4430	phosphorylase
MA3052	Isoleucyl-tRNA synthetase							MA4433	ADP-specific phosphofructokinase
MA3052	Valyl-tRNA synthetase							MA4435	conserved protein
MA3063	S-Adenosyl-L-methionine:protein-L-glutamate O-methyltransferase							MA4440	hypothetical protein
MA3067	Protein-L-glutamate-O4-methyl-ester acylhydrolase							MA4448	transposase
MA3073	Hydroxymethylglutaryl CoA reductase (ir)							MA4457	ABC transporter, ATP-binding protein
MA3075	2-oxoglutarate synthase (reversible)							MA4459	conserved hypothetical protein
MA3076	2-oxoglutarate synthase (reversible)							MA4460	hypothetical protein
MA3085	2-isopropylmalate hydratase							MA4464	protoporphyrinogen oxidase
MA3085	cis-(homo)2aconitate hydrolase							MA4473	multidrug resistance efflux pump
MA3085	cis-(homo)3aconitate hydrolase							MA4474	hypothetical protein
MA3085	cis-homoaconitate hydrolase							MA4502	Phycocyanin alpha-subunit phycocyanobilin lyase
MA3085	(R)-(homo)2citrate dehydratase							MA4511	Isoleucyl-tRNA synthetase
MA3085	(R)-(homo)3citrate dehydratase							MA4515	tRNA intron endonuclease
MA3094	phosphate transport via ABC system							MA4517	cobyrinic acid a,c-diamide synthase
MA3103	glutharedoxin:arsenate oxidoreductase							MA4520	UDP-N-acetylmuramoylalanine-D-glutamate ligase
MA3108	potassium reversible transport via proton symport							MA4522	cadmium-translocating P-type ATPase
MA3126	Heterodisulphide reductase							MA4523	conserved hypothetical protein
MA3128	Heterodisulphide reductase							MA4524	hypothetical protein
MA3136	Peptidylproline cis-trans-isomerase							MA4532	conserved protein
MA3137	Peptidylproline cis-trans-isomerase							MA4533	hypothetical protein
MA3138	Peptidylproline cis-trans-isomerase							MA4534	predicted protein
MA3140	glucosamine-1-phosphate N-acetyltransferase							MA4543	conserved protein
MA3140	mannose-1-phosphate guanylyltransferase (GDP) reversible							MA4544	predicted protein
MA3140	UDP-N-acetylglucosamine diphosphorylase							MA4546	hypothetical protein
MA3150	chorismate mutase							MA4547	hypothetical protein
MA3150	prephenate dehydratase							MA4550	predicted protein
MA3165	nitrite Reductase (NADH)							MA4555	ubiE/COQ5 methyltransferase
MA3165	nitrite Reductase (NADPH)							MA4558	polyglutamate synthase
MA3167	nitrite Reductase (NADH)							MA4559	iron-sulfur flavoprotein
MA3167	nitrite Reductase (NADPH)							MA4562	predicted protein
MA3168	acetate-CoA ligase (ADP-forming)							MA4563	conserved hypothetical protein
MA3169	glutamate dehydrogenase (NAD)							MA4564	predicted protein-related protein
MA3169	glutamate dehydrogenase (NADP)							MA4569	hypothetical protein
MA3171	Glycine betaine transport via ABC system							MA4572	CRISPR-associated protein Cas5, Tneap subtype
MA3171	L-proline transport via ABC system							MA4581	CRISPR-associated protein, TM1814 family
MA3179	potassium transport in via proton symport							MA4583	hypothetical protein
MA3193	glutamine phosphoribosyldiphosphate amidotransferase							MA4584	N-acetyltransferase
MA3197	hydroxymethylpyrimidine kinase (ATP)							MA4590	predicted protein
MA3197	phosphomethylpyrimidine kinase							MA4591	sulfate adenylyltransferase
MA3198	tryptophan synthase (indole)							MA4592	predicted protein-related protein
MA3198	tryptophan synthase (indoleglycerol phosphate)							MA4593	conserved protein
MA3201	histidinol dehydrogenase							MA4594	Fe-S oxidoreductase CAC0767
MA3212	thioredoxin reductase (NADPH)							MA4595	conserved protein
MA3235	phosphoserine phosphatase (L-serine)							MA4597	Glycerol-1-phosphate dehydrogenase [NAD(P)] (Sn-glycerol-1-phosphate dehydrogenase) (G-1-P dehydrogenase)(Enantiomeric glycerophosphate synthase)
MA3237	shikimate kinase							MA4598	Conserved membrane protein
MA3242	deoxyuridine phosphorylase							MA4602	conserved protein
MA3242	thymidine phosphorylase							MA4605	Protein of unknown function (DUF359) superfamily
MA3250	adenosylcobyric acid synthase (glutamine-hydrolysing)							MA4606	Ribosomal protein S24e
MA3252	ornithine cyclodeaminase							MA4607	Ribosomal protein S27a
MA3259	Phosphoprotein phosphohydrolase							MA4608	conserved hypothetical protein
MA3264	L-cysteine:[ThiI] sulfurtransferase							MA4615	predicted protein-related protein
MA3268	tetrahydromethanopterin glutamate lyase (ATP)							MA4630	conserved protein
MA3268	tetrahydromethanopterin glutamate lyase (GTP)							MA4631	hypothetical protein
MA3269	minoacyl-tRNA aminoacylhydrolase							MA4632	predicted protein-related protein
MA3271	3-Dehydroshikimate hydro-lyase							MA4643	predicted protein
MA3279	CTP synthase (glutamine)							MA4647	Undecaprenyl pyrophosphate synthetase (UPP synthetase)(Di-trans-poly-cis-decaprenylcistransferase) (Undecaprenyl diphosphatesynthase) (UDS)
MA3279	CTP synthase (NH3)							MA4660	desulfoferrodoxin FeS4 iron-binding domain, putative
MA3282	carbon monoxide dehydrogenase / acetyl-CoA synthase							MA4672	conserved hypothetical protein
MA3282	carbon monoxide dehydrogenase / acetyl-CoA synthase 2
MA3283	carbon monoxide dehydrogenase / acetyl-CoA synthase 2
MA3297	threonine synthase
MA3298	sulfopyruvate decarboxylase
MA3307	orotate phosphoribosyltransferase
MA3309	phosphoribosylglycinamide synthase
MA3310	ornithine carbamoyltransferase
MA3342	2-isopropylmalate synthase
MA3342	alpha-ketoadipate:CoA ligase
MA3342	alpha-ketoglutarate:CoA ligase
MA3342	alpha-ketopimelate:CoA ligase
MA3342	homocitrate synthase
MA3343	NAD kinase
MA3344	myo-inositol 1-phosphatase
MA3345	glyceraldehyde-3-phosphate dehydrogenase
MA3345	glyceraldehyde-3-phosphate dehydrogenase (NAD(P)+) (phosphorylating)
MA3357	iron (III) dicitrate transport via ABC system
MA3358	iron (III) dicitrate transport via ABC system
MA3358	iron (III) transport via ABC system
MA3359	iron (III) dicitrate transport via ABC system
MA3359	iron (III) transport via ABC system
MA3365	phosphoglycerate mutase
MA3367	acylphosphatase
MA3367	acylphosphatase (2)
MA3373	dihydroxy-acid dehydratase (2,3-dihydroxy-3-methylbutanoate)
MA3373	Dihydroxy-acid dehydratase (2,3-dihydroxy-3-methylpentanoate)
MA3381	F420H2 oxidase
MA3382	glutamine synthetase
MA3407	guanine deaminase
MA3408	phosphoenolpyruvate synthase
MA3419	7,8 dihydropteroate synthase (methanopterin)
MA3437	L-isoleucine reversible transport via proton symport
MA3437	L-leucine reversible transport via proton symport
MA3437	L-valine reversible transport via proton symport
MA3438	L-isoleucine reversible transport via proton symport
MA3438	L-leucine reversible transport via proton symport
MA3438	L-valine reversible transport via proton symport
MA3442	L-Serine:glyoxylate aminotransferase
MA3448	2-phosphosulfolactate phosphatase
MA3452	iron (III) dicitrate transport via ABC system
MA3452	iron (III) transport via ABC system
MA3453	iron (III) dicitrate transport via ABC system
MA3453	iron (III) transport via ABC system
MA3455	nickel transport via ABC system
MA3456	nickel transport via ABC system
MA3457	nickel transport via ABC system
MA3458	nickel transport via ABC system
MA3461	nickel transport via ABC system
MA3462	nickel transport via ABC system
MA3463	nickel transport via ABC system
MA3464	nickel transport via ABC system
MA3477	iron (II) transport via ABC system
MA3482	2-phosphosulfolactate phosphatase
MA3496	arginine decarboxylase
MA3496	Glutamate Decarboxylase
MA3497	dihydropyrimidinase (5,6-dihydrouracil)
MA3497	dihydropyrimidinase (dihydrothymine)
MA3498	dihydropyrimidinase (5,6-dihydrouracil)
MA3498	dihydropyrimidinase (dihydrothymine)
MA3512	gamma-F420-0:gamma-L-glutamate ligase
MA3512	gamma-F420-1:gamma-L-glutamate ligase
MA3512	gamma-F420-2:gamma-L-glutamate ligase
MA3512	gamma-F420-3:gamma-L-glutamate ligase
MA3512	gamma-F420-4:gamma-L-glutamate ligase
MA3512	gamma-F420-5:gamma-L-glutamate ligase
MA3512	gamma-F420-6:gamma-L-glutamate ligase
MA3514	5,10-methylenetetrahydrofolatereductase (NADPH)
MA3516	dihydropteroate synthase
MA3519	methenyltetrahydrofolate cyclohydrolase
MA3519	methylenetetrahydrofolate dehydrogenase (NAD)
MA3520	glycine hydroxymethyltransferase
MA3520	Threonine Aldolase
MA3522	phosphoribosylglycinamide formyltransferase
MA3526	NAD synthase (glutamine-hydrolysing)
MA3526	NAD synthase (nh3)
MA3546	pantetheine-phosphate adenylyltransferase
MA3549	methionine synthase
MA3551	Cobalt transport via ABC system
MA3552	Cobalt transport via ABC system
MA3553	Cobalt transport via ABC system
MA3559	TP:tRNA adenylyltransferase
MA3562	ADP-specific glucokinase
MA3562	ADP-specific phosphofructokinase
MA3563	ADP-specific glucokinase
MA3563	ADP-specific phosphofructokinase
MA3564	N-acetylglutamate synthase
MA3564	ornithine transacetylase
MA3566	N-acetyl-g-glutamyl-phosphate reductase
MA3582	Glycine betaine transport via ABC system
MA3582	L-proline transport via ABC system
MA3592	phosphoglycerate kinase
MA3602	cetate:CoA ligase (ADP-forming)
MA3606	acetate kinase
MA3606	Propionate kinase
MA3607	phosphotransacetylase
MA3609	chlorideion transport out via diffusion
MA3610	RX:glutathione R-transferase
MA3613	Dimethylamine methyltransferase
MA3613	Methylthiol: coenzyme M methyltransferase
MA3613	Trimethylamine methyltransferase
MA3621	Isoleucyl-tRNA synthetase
MA3626	Cob(II)yrinate a,c-diamide synthase (glutamine-hydrolysing)
MA3630	UDP-N-acetylmuramoyl-L-alanine:D-glutamate ligase(ADP-forming)
MA3631	sirohydrochlorin cobaltochelatase
MA3632	cadmium transport in via ABC system
MA3632	cadmium transport out via ABC system
MA3632	Copper export via ATPase
MA3640	iron (III) dicitrate transport via ABC system
MA3641	iron (III) dicitrate transport via ABC system
MA3641	iron (III) transport via ABC system
MA3642	iron (III) dicitrate transport via ABC system
MA3642	iron (III) transport via ABC system
MA3655	S-adenosyl-L-methionine:L-histidine N-methyltransferase
MA3665	L-sulfolactate dehydrogenase (NAD+)
MA3665	malate dehydrogenase
MA3665	(S)-alpha-hydroxyglutarate dehydrogenase
MA3679	glycogen synthase (UDPGlc)
MA3680	galactose-1-phosphate uridylyltransferase
MA3686	glycerol-1-phosphate dehydrogenase (NAD)
MA3689	5-formaminoimidazole-4-carboxamide-1-beta-D-ribofuranosyl
MA3692	TP:polynucleotide adenylyltransferase
MA3704	GTP cyclohydrolase III
MA3706	nucleoside-triphosphatase (ATP)
MA3706	nucleoside-triphosphatase (CTP)
MA3706	nucleoside-triphosphatase (dATP)
MA3706	nucleoside-triphosphatase (dCTP)
MA3706	nucleoside-triphosphatase (dGTP)
MA3706	nucleoside-triphosphatase (dTTP)
MA3706	nucleoside-triphosphatase (dUTP)
MA3706	nucleoside-triphosphatase (GTP)
MA3706	nucleoside-triphosphatase (UTP)
MA3709	N-succinyl-L-glutamate amidohydrolase
MA3715	NAD synthase (glutamine-hydrolysing)
MA3715	NAD synthase (nh3)
MA3717	Long-chain carboxylate:CoA ligase (AMP-forming)
MA3723	farnesyltranstransferase
MA3723	farnesyltranstransferase (3-hyroxy)
MA3723	geranyltranstransferase
MA3723	geranyltranstransferase (3-hydroxy)
MA3731	nicotinamide-nucleotide adenylyltransferase
MA3731	nicotinate-nucleotide adenylyltransferase
MA3732	F420 Deydrogenase
MA3732	F420-Reducing Hydrogenase
MA3733	coenzyme F420-dependent N(5) N(10)-methenyltetrahydrosarcinapterin reductase
MA3733	glucose 6-phosphate dehydrogenase (F420-Dependent)
MA3737	rubredoxin:superoxide oxidoreductase
MA3740	reduced-riboflavin:NADP+ oxidoreductase
MA3743	F420H2 oxidase
MA3744	acetolactate decarboxylase
MA3746	S-Adenosyl-L-methionine carboxy-lyase
MA3747	N-succinyl-L-glutamate amidohydrolase
MA3748	3-isopropylmalate dehydrogenase
MA3748	isocitrate dehydrogenase (NADP)
MA3748	threo-iso(homo)2citrate dehydrogenase
MA3748	threo-iso(homo)3citrate dehydrogenase
MA3748	threo-isohomocitrate dehydrogenase
MA3751	2-isopropylmalate hydratase
MA3751	cis-(homo)2aconitate hydrolase
MA3751	cis-(homo)3aconitate hydrolase
MA3751	cis-homoaconitate hydrolase
MA3751	(R)-(homo)2citrate dehydratase
MA3751	(R)-(homo)3citrate dehydratase
MA3766	CTP:N-acetylneuraminate cytidylyltransferase
MA3767	phosphoenolpyruvate:N-acetyl-D-mannosamine
MA3777	glucose-1-phosphate thymidylyltransferase
MA3778	dTDP-4-dehydrorhamnose reductase
MA3779	dTDPglucose 4,6-dehydratase
MA3780	dTDP-4-dehydrorhamnose 3,5-epimerase
MA3781	mannose-1-phosphate guanylyltransferase (GDP) reversible
MA3783	S-Adenosyl-L-methionine:tRNA (adenine-N1-)-methyltransferase
MA3787	glutamate synthase (F420)
MA3790	ketol-acid reductoisomerase (2,3-dihydroxy-3-methylbutanoate)
MA3790	ketol-acid reductoisomerase (2-Acetolactate)
MA3791	2-aceto-2-hydroxybutanoate synthase
MA3791	acetolactate synthase
MA3792	2-aceto-2-hydroxybutanoate synthase
MA3792	acetolactate synthase
MA3793	2-isopropylmalate synthase
MA3793	alpha-ketoadipate:CoA ligase
MA3793	alpha-ketoglutarate:CoA ligase
MA3793	alpha-ketopimelate:CoA ligase
MA3793	homocitrate synthase
MA3853	coenzyme F390 synthetase (ATP)
MA3853	coenzyme F390 synthetase (GTP)
MA3853	phenylacetate-CoA ligase
MA3853	phenylacetate-CoA ligase (hydroxyphenylacetate)
MA3853	phenylacetate-CoA ligase (indoleacetate)
MA3854	2-aceto-2-hydroxybutanoate synthase
MA3854	acetolactate synthase
MA3860	carbon monoxide dehydrogenase / acetyl-CoA synthase
MA3861	carbon monoxide dehydrogenase / acetyl-CoA synthase
MA3862	carbon monoxide dehydrogenase / acetyl-CoA synthase
MA3864	carbon monoxide dehydrogenase / acetyl-CoA synthase
MA3865	carbon monoxide dehydrogenase / acetyl-CoA synthase
MA3875	phosphoglucomutase
MA3879	inorganic diphosphatase (one proton translocation)
MA3880	inorganic diphosphatase (one proton translocation)
MA3886	Prolyl-tRNA synthetase
MA3887	Nicotinate-nucleotide 5-hydroxybenzimidazole phosphoribosyltransferase
MA3889	D-Fructose 1-phosphate D-glyceraldehyde-3-phosphate-lyase
MA3889	fructose-bisphosphate aldolase
MA3890	pyruvate kinase
MA3894	archaetidylglycerol hydrogenase
MA3894	archaetidylinositol hydrogenase
MA3894	archaetidylserine hydrogenase
MA3894	hydroxyarchaetidylglycerol hydrogenase
MA3894	hydroxyarchaetidylinositol hydrogenase
MA3894	hydroxyarchaetidylserine hydrogenase
MA3902	#N/A
MA3902	sulfate transport via ABC system
MA3902	thiosulfate transport via ABC system
MA3903	Glycine betaine transport via ABC system
MA3903	L-proline transport via ABC system
MA3903	#N/A
MA3903	sulfate transport via ABC system
MA3903	thiosulfate transport via ABC system
MA3905	nickel transport via ABC system
MA3906	nickel transport via ABC system
MA3907	nickel transport via ABC system
MA3908	nickel transport via ABC system
MA3909	nickel transport via ABC system
MA3917	ammonia reversible transport
MA3918	ammonia reversible transport
MA3919	iron (III) dicitrate transport via ABC system
MA3919	iron (III) transport via ABC system
MA3920	4-Carboxymethylenebut-2-en-4-olide lactonohydrolase
MA3921	iron (III) dicitrate transport via ABC system
MA3921	iron (III) transport via ABC system
MA3933	iron (III) transport via ABC system
MA3946	4-Carboxymuconolactone carboxy-lyase
MA3953	4-Carboxymuconolactone carboxy-lyase
MA3957	Glycine betaine transport via ABC system
MA3957	L-proline transport via ABC system
MA3960	Glycine betaine transport via ABC system
MA3960	L-proline transport via ABC system
MA3969	geranylgeranylglyceryl phosphate synthase
MA3971	adenylosuccinate lyase
MA3978	beta-lysine acetyltransferase
MA3979	lysine 2,3-aminomutase
MA3981	potassium reversible transport via proton symport
MA3986	agmatinase
MA3989	aldehyde:ferredoxin oxidoreductase
MA3990	UDP-2,3-bis(3-hydroxytetradecanoyl)glucosamine diphosphatase
MA3991	4-carboxymuconolactone decarboxylase
MA3994	3-Dehydroshikimate hydro-lyase
MA3999	Copper transport via ABC system
MA3999	H+/K+ gastric/non-gastric P-ATPase and ABC ATPase
MA4006	7-mercaptoheptanoylthreonine synthase
MA4006	beta-ribofuranosylaminobenzene 5'-phosphate synthase
MA4007	phosphoglycerate mutase
MA4012	IMP cyclohydrolase
MA4012	phosphoribosylaminoimidazolecarboxamide formyltransferase
MA4013	glutathione oxidoreductase
MA4020	Cobalt transport via ABC system
MA4021	Cobalt transport via ABC system
MA4041	Hydroxymethylglutaryl CoA synthase (ir)
MA4042	acetyl-CoA C-acetyltransferase
MA4044	adenylate cyclase
MA4046	Methionyl-tRNA synthetase
MA4048	Seryl-tRNA synthetase
MA4050	glucan 1,4-alpha-glucosidase
MA4055	phosphoribosylformylglycinamidine synthase
MA4063	phosphoribosylaminoimidazolesuccinocarboxamide synthase
MA4066	Cyclobutadipyrimidine (in DNA) pyrimidine-lyase
MA4068	thiol-containing-reductant:hydroperoxide oxidoreductase
MA4072	4-Carboxymuconolactone carboxy-lyase
MA4074	coenzyme F390 synthetase (ATP)
MA4074	coenzyme F390 synthetase (GTP)
MA4079	aldehyde dehydrogenase (acetaldehyde, NAD)
MA4079	succinate-semialdehyde dehydrogenase (NAD)
MA4079	succinate-semialdehyde dehydrogenase (NADP)
MA4082	calcium transport via ABC system
MA4082	H+-exporting ATPase
MA4082	magnesium transport via ABC system
MA4082	Na+/K+-exchanging ATPase
MA4083	sodium proton antiporter (H:NA is 1:1)
MA4092	2,5-diamino-6-ribitylamino-4(3H)-pyrimidinone 5'-phosphate deaminase
MA4092	2,5-diamino-6-ribosylamino-4(3H)-pyrimidinone 5'-phosphate reductase
MA4092	2,5-diamino-6-ribosylamino-4(3H)-pyrimidinone 5'-phosphate reductase (nadph)
MA4092	dCTP deaminase
MA4100	glutamate-5-semialdehyde dehydrogenase
MA4101	glutamate 5-kinase
MA4102	pyrroline-5-carboxylate reductase
MA4103	thiol-containing-reductant:hydroperoxide oxidoreductase
MA4118	adenylosuccinate synthase
MA4144	DP-D-ribosyl-[dinitrogen reductase] ADPribosylhydrolase
MA4150	farnesyltranstransferase
MA4150	farnesyltranstransferase (3-hyroxy)
MA4152	ATP synthase (four protons for one ATP)
MA4153	ATP synthase (four protons for one ATP)
MA4154	TP phosphohydrolase (protein-secreting)
MA4155	ATP synthase (four protons for one ATP)
MA4156	ATP synthase (four protons for one ATP)
MA4157	ATP synthase (four protons for one ATP)
MA4158	ATP synthase (four protons for one ATP)
MA4159	ATP synthase (four protons for one ATP)
MA4160	ATP synthase (four protons for one ATP)
MA4165	Dimethylamine methyltransferase
MA4165	Trimethylamine methyltransferase
MA4174	formylmethanofuran dehydrogenase (b)
MA4175	formylmethanofuran dehydrogenase (b)
MA4176	formylmethanofuran dehydrogenase (b)
MA4177	formylmethanofuran dehydrogenase (b)
MA4178	formylmethanofuran dehydrogenase (b)
MA4181	N-Acetyl-D-galactosaminoglycan acetylhydrolase
MA4193	thiamine-phosphate kinase
MA4196	6-pyruvoyltetrahydropterin synthase
MA4203	dihydropyrimidinase (5,6-dihydrouracil)
MA4203	dihydropyrimidinase (dihydrothymine)
MA4207	ammonia reversible transport
MA4216	glutamine synthetase
MA4217	glutamate synthase (F420)
MA4218	glutamate synthase (F420)
MA4219	glutamate synthase (F420)
MA4235	F420 dependent NADP reductase
MA4236	Heterodisulphide reductase
MA4237	Heterodisulphide reductase
MA4247	nickel transport via ABC system
MA4248	S-Adenosyl-L-methionine:phosphatidylethanolamine N-methyltransferase
MA4250	nickel transport via ABC system
MA4251	nickel transport via ABC system
MA4252	nickel transport via ABC system
MA4253	Glycine betaine transport via ABC system
MA4253	L-proline transport via ABC system
MA4253	nickel transport via ABC system
MA4258	precorrin-8X methylmutase
MA4259	precorrin-3B C17-methyltransferase
MA4261	precorrin-4 C11-methyltransferase
MA4262	precorrin-2 C20-methyltransferase
MA4263	precorrin-6Y C5,15-methyltransferase (decarboxylating)
MA4264	2-isopropylmalate synthase
MA4264	alpha-ketoadipate:CoA ligase
MA4264	alpha-ketoglutarate:CoA ligase
MA4264	alpha-ketopimelate:CoA ligase
MA4265	3-isopropylmalate dehydrogenase
MA4265	isocitrate dehydrogenase (NADP)
MA4265	threo-iso(homo)2citrate dehydrogenase
MA4265	threo-iso(homo)3citrate dehydrogenase
MA4265	threo-isohomocitrate dehydrogenase
MA4295	cobaltochelatase
MA4295	Mg-protoporphyrin IX magnesium-lyase
MA4306	GTP cyclohydrolase III
MA4321	Glycine betaine transport via ABC system
MA4321	L-proline transport via ABC system
MA4322	DNA-6-O-methylguanine:protein-L-cysteine S-methyltransferase
MA4329	4-amino-5-hydroxymethyl-2-methylpyrimidine synthetase
MA4330	GDPmannose:dolichyl-phosphate O-beta-D-mannosyltransferase
MA4337	iron (II) transport via ABC system
MA4339	N-acetylglutamate synthase
MA4341	Cobalt transport via ABC system
MA4342	Cobalt transport via ABC system
MA4347	S-adenosyl-L-methionine:L-histidine N-methyltransferase
MA4349	isoleucine transaminase
MA4349	leucine transaminase
MA4349	valine transaminase
MA4354	alkaline phosphatase
MA4354	alkaline phosphatase (Dihydroneopterin)
MA4355	Dimethylamine methyltransferase
MA4355	Trimethylamine methyltransferase
MA4367	meso-Tartaric acid:NAD+ oxidoreductase
MA4368	F420 Deydrogenase
MA4369	Pyruvaldehyde:NAD+ oxidoreductase;
MA4370	Bilirubin beta-diglucuronide glucuronosohydrolase
MA4371	Bilirubin beta-diglucuronide glucuronosohydrolase
MA4372	F420 Deydrogenase
MA4378	calcium transport via ABC system
MA4378	H+-exporting ATPase
MA4378	magnesium transport via ABC system
MA4378	Na+/K+-exchanging ATPase
MA4379	Methanol: coenzyme M methyltransferase
MA4379	Methylthiol: coenzyme M methyltransferase
MA4384	Dimethylamine methyltransferase
MA4384	Methylthiol: coenzyme M methyltransferase
MA4384	Trimethylamine methyltransferase
MA4391	Methanol: coenzyme M methyltransferase
MA4391	Methylthiol: coenzyme M methyltransferase
MA4392	Methanol: coenzyme M methyltransferase
MA4395	dihydropyrimidinase (5,6-dihydrouracil)
MA4395	dihydropyrimidinase (dihydrothymine)
MA4396	dihydropyrimidinase (5,6-dihydrouracil)
MA4396	dihydropyrimidinase (dihydrothymine)
MA4399	carbon monoxide dehydrogenase / acetyl-CoA synthase
MA4402	farnesyltranstransferase
MA4402	farnesyltranstransferase (3-hyroxy)
MA4402	geranyltranstransferase	geranyltranstransferase (3-hydroxy)
MA4402
MA4410	Heterodisulphide reductase
MA4411	epoxide hydrolase
MA4419	(R)-2-Hydroxy-acid:(acceptor) 2-oxidoreductase
MA4424	cobaltochelatase
MA4424	Mg-protoporphyrin IX magnesium-lyase
MA4428	phosphoserine phosphatase (L-serine)
MA4429	phosphoserine phosphatase (L-serine)
MA4430	coenzyme F420-dependent N(5) N(10)-methenyltetrahydrosarcinapterin dehydrogenase
MA4433	dTMP kinase
MA4433	thymidine kinase (ATP:thymidine)
MA4435	1-(5-phosphoribosyl)-5-[(5-phosphoribosylamino)methylideneamino)imidazole-4-carboxamide isomerase (irreversible)
MA4440	N-Acetyl-D-galactosaminoglycan acetylhydrolase
MA4448	inositol 2-dehydrogenase
MA4457	UDPglucose 6-dehydrogenase
MA4459	UTP-glucose-1-phosphate uridylyltransferase (irreversible)
MA4460	UDPglucose 4-epimerase
MA4464	dTDPglucose 4,6-dehydratase
MA4464	UDPglucose 4-epimerase
MA4473	dihydrodipicolinate synthase
MA4474	dihydrodipicolinate reductase (NADPH)
MA4502	aspartate carbamoyltransferase
MA4511	GMP synthase
MA4515	acetylglutamate kinase
MA4517	GTP 7,8-8,9-dihydrolase
MA4520	F420-Reducing Hydrogenase
MA4522	glutamyl-tRNA(Gln) amidotransferase
MA4523	glutamyl-tRNA(Gln) amidotransferase
MA4524	glutamyl-tRNA(Gln) amidotransferase
MA4532	iron (III) dicitrate transport via ABC system
MA4532	iron (III) transport via ABC system
MA4533	iron (III) transport via ABC system
MA4534	2-phosphosulfolactate phosphatase
MA4543	dihydrofolate synthase
MA4543	thymidylate synthase
MA4544	3-phosphoshikimate 1-carboxyvinyltransferase
MA4546	Methyl-coenzyme M reductase
MA4547	Methyl-coenzyme M reductase
MA4550	Methyl-coenzyme M reductase
MA4555	ribulose-bisphosphate carboxylase
MA4558	Dimethylamine methyltransferase
MA4558	Methylthiol: coenzyme M methyltransferase
MA4558	Trimethylamine methyltransferase
MA4559	Dimethylamine methyltransferase
MA4559	Methylthiol: coenzyme M methyltransferase
MA4559	Trimethylamine methyltransferase
MA4562	dihydropyrimidinase (5,6-dihydrouracil)
MA4562	dihydropyrimidinase (dihydrothymine)
MA4563	dihydropyrimidinase (5,6-dihydrouracil)
MA4563	dihydropyrimidinase (dihydrothymine)
MA4564	denosine 3',5'-phosphate 5'-nucleotidohydrolase
MA4569	F420 Deydrogenase
MA4572	F420 Deydrogenase
MA4581	guanine phosphoribosyltransferase
MA4581	hypoxanthine phosphoribosyltransferase (Hypoxanthine)
MA4581	xanthine phosphoribosyltransferase
MA4583	Methionyl-tRNA formyltransferase
MA4584	Methionyl-tRNA formyltransferase
MA4590	GMP synthase
MA4591	6-deoxy-5-ketomannitol 1-phosphate:L-aspartate semialdehyde ligase
MA4591	D-Fructose 1-phosphate D-glyceraldehyde-3-phosphate-lyase
MA4591	fructose-bisphosphate aldolase
MA4592	3,7-dideoxy-D-threo-hepto-2,6-diulosonate synthase
MA4592	3-dehydroquinate synthase
MA4593	3-dehydroquinate dehydratase
MA4594	shikimate dehydrogenase
MA4595	prephenate dehydrogenase
MA4597	nickel transport via ABC system
MA4598	nickel transport via ABC system
MA4602	formylmethanofuran dehydrogenase (b)
MA4605	iron (III) dicitrate transport via ABC system
MA4605	iron (III) transport via ABC system
MA4606	iron (III) dicitrate transport via ABC system
MA4606	iron (III) transport via ABC system
MA4607	triose-phosphate isomerase
MA4608	4-hydroxy-2-oxo-heptandioate succinate semialdehyde-lyase
MA4615	2-isopropylmalate synthase
MA4615	alpha-ketoadipate:CoA ligase
MA4615	alpha-ketoglutarate:CoA ligase
MA4615	alpha-ketopimelate:CoA ligase
MA4615	homocitrate synthase
MA4630	Heterodisulphide reductase
MA4631	(R)-Lactate:ferricytochrome-c 2-oxidoreductase
MA4632	(R)-2-Hydroxy-acid:(acceptor) 2-oxidoreductase
MA4643	cobaltochelatase
MA4643	Mg-protoporphyrin IX magnesium-lyase
MA4647	IMP dehydrogenase
MA4660	dephospho-CoA kinase
MA4672	TP:polynucleotide adenylyltransferase

## Sheet: minimal medium
Metabolites in minimal medium besides carbon source
4-Aminobenzoate
Co2+
H+
H2O
Hydrogen sulfide
nitrogen
sodium
Nicotinate
Ammonium
nickel
Phosphate
Sulfite

## Sheet: blocked metabolites
metabolite name	subsystem
2c25dho	Other
2pglyc	Central Metabolism
2ppoh	Central Metabolism
4mhetz	Vitamins & Cofactor Biosynthesis
56dthm	Other
56dura	Other
5mta	Nucleotide Metabolism
6pgl	Central Metabolism
acon-T	Central Metabolism
acon-T	Coenzyme B Biosynthesis
acon-T	Coenzyme B Biosynthesis
atrz	Other
C00017	Unknown
C00110	N-Glycan biosynthesis
C00128	Amino sugar and nucleotide sugar metabolism
C00208	Unknown
C00229	Fatty acid biosynthesis
C00312	Pentose and glucuronate interconversions
C00315	Unknown
C00323	Phenylpropanoid biosynthesis
C00347	Unknown
C00350	Glycerophospholipid metabolism
C00435	Unknown
C00524	Porphyrin and chlorophyll metabolism
C00552	Glyoxylate and dicarboxylate metabolism
C00632	Carbazole degradation
C00641	Glycerolipid metabolism
C00692	D-Glutamine and D-glutamate metabolism
C00763	Arginine and proline metabolism
C00821	Unknown
C00854	Caprolactam degradation
C00918	Unknown
C01188	Unknown
C01253	Unknown
C01271	Unknown
C01278	Benzoate degradation via hydroxylation
C01322	Glutathione metabolism
C01334	Unknown
C01335	Unknown
C02147	Arginine and proline metabolism
C02222	Unknown
C02612	Valine, leucine and isoleucine biosynthesis
C03021	Unknown
C03103	Unknown
C03106	Unknown
C03306	Unknown
C03523	Unknown
C03633	Unknown
C03800	Unknown
C03806	Unknown
C04052	Unknown
C04142	Unknown
C04213	Unknown
C04818	Unknown
C04824	Lipopolysaccharide biosynthesis
C05122	Primary bile acid biosynthesis
C05196	Unknown
C05197	Unknown
C05309	Unknown
C05787	Porphyrin and chlorophyll metabolism
C05811	Ubiquinone biosynthesis
C06697	Unknown
C07281	Unknown
C07293	Unknown
C11475	Unknown
C15496	Unknown
C15588	Unknown
C15811	Thiamine metabolism
C16139	Aminoacyl-tRNA biosynthesis
caphis	Amino Acid Metabolism
copre4	Vitamins & Cofactor Biosynthesis
copre4	Vitamins & Cofactor Biosynthesis
csn	Nucleotide Metabolism
csn	Pyrimidine metabolism
dxyl5p	Vitamins & Cofactor Biosynthesis
fald	Central Metabolism
fc1p	Central Metabolism
fmn	Vitamins & Cofactor Biosynthesis
fru	Central Metabolism
gthox	Glutamate metabolism
gua	Nucleotide Metabolism
gua	Nucleotide Metabolism
hgbam	Vitamins & Cofactor Biosynthesis
iasp	Vitamins & Cofactor Biosynthesis
no2	Nitrogen Metabolism
no2	Nitrogen Metabolism
paps	Cysteine Metabolism
ppp9	Vitamins & Cofactor Biosynthesis
ppp9	Porphyrin and chlorophyll metabolism
rib-D	Central Metabolism
thymd	Nucleotide Metabolism
thymd	Nucleotide Metabolism
