# Supplementary material for: Metabolic reconstruction of the archaeon methanogen Methanosarcina Acetivorans
Source: BMC Syst Biol. 2011 Feb 15;5:28. doi: 10.1186/1752-0509-5-28 (PMC3048526; doi:10.1186/1752-0509-5-28)
Supplement: Additional file 2 — The iVS941 model in SBML format. [file 1752-0509-5-28-S2.XML]

<?xml version="1.0" encoding="UTF-8"?>
<sbml xmlns="http://www.sbml.org/sbml/level2" level="2" version="1" xmlns:html="http://www.w3.org/1999/xhtml">
<model id="iVS941" name="iVS941">
<listOfCompartments>
	<compartment id="Extra_organism"/>
	<compartment id="Cytosol" outside="Extra_organism"/>
</listOfCompartments>
<listOfSpecies>
	<species id="M_10fthf_c" name="M_10_Formyltetrahydrofolate_C20H21N7O7" compartment="Cytosol" charge="-2" boundaryCondition="false"/>
	<species id="M_13dpg_c" name="M_3_Phospho_D_glyceroyl_phosphate_C3H4O10P2" compartment="Cytosol" charge="-4" boundaryCondition="false"/>
	<species id="M_1pyr5c_c" name="M_1_Pyrroline_5_carboxylate_C5H6NO2" compartment="Cytosol" charge="-1" boundaryCondition="false"/>
	<species id="M_23dhdp_c" name="M_2_3_Dihydrodipicolinate_C7H5NO4" compartment="Cytosol" charge="-2" boundaryCondition="false"/>
	<species id="M_23dhmb_c" name="M__R__2_3_Dihydroxy_3_methylbutanoate_C5H9O4" compartment="Cytosol" charge="-1" boundaryCondition="false"/>
	<species id="M_23dhmp_c" name="M__R__2_3_Dihydroxy_3_methylpentanoate_C6H11O4" compartment="Cytosol" charge="-1" boundaryCondition="false"/>
	<species id="M_23dpg_c" name="M_2_3_Disphospho_D_glycerate_C3H3O10P2" compartment="Cytosol" charge="-5" boundaryCondition="false"/>
	<species id="M_25aics_c" name="M__S__2_[5_Amino_1__5_phospho_D_ribosyl_imidazole_4_carboxamido]succinate_C13H15N4O12P" compartment="Cytosol" charge="-4" boundaryCondition="false"/>
	<species id="M_25dhpp_c" name="M_2_5_Diamino_6_hydroxy_4__5__phosphoribosylamino__pyrimidine_C9H14N5O8P" compartment="Cytosol" charge="-2" boundaryCondition="false"/>
	<species id="M_25dthpp_c" name="M_2_5_diamino_6_ribitylamino_4_3H__pyrimidinone_5__phosphate_C9H16N5O8P" compartment="Cytosol" charge="-2" boundaryCondition="false"/>
	<species id="M_26dap_M_c" name="M_meso_2_6_Diaminoheptanedioate_C7H14N2O4" compartment="Cytosol" charge="0" boundaryCondition="false"/>
	<species id="M_2ahbut_c" name="M__S__2_Aceto_2_hydroxybutanoate_C6H9O4" compartment="Cytosol" charge="-1" boundaryCondition="false"/>
	<species id="M_2c25dho_c" name="M_2_Carboxy_2_5_dihydro_5_oxofuran_2_acetate_C7H6O6" compartment="Cytosol" charge="0" boundaryCondition="false"/>
	<species id="M_acmana_c" name="M_acmana" compartment="Cytosol" boundaryCondition="false"/>
	<species id="M_2cpr5p_c" name="M_1__2_Carboxyphenylamino__1_deoxy_D_ribulose_5_phosphate_C12H13NO9P" compartment="Cytosol" charge="-3" boundaryCondition="false"/>
	<species id="M_2dhp_c" name="M_2_Dehydropantoate_C6H9O4" compartment="Cytosol" charge="-1" boundaryCondition="false"/>
	<species id="M_2dr1p_c" name="M_2_Deoxy_D_ribose_1_phosphate_C5H9O7P" compartment="Cytosol" charge="-2" boundaryCondition="false"/>
	<species id="M_2ins_c" name="M_2_Inosose_C6H10O6" compartment="Cytosol" charge="0" boundaryCondition="false"/>
	<species id="M_2ippm_c" name="M_2_Isopropylmaleate_C7H8O4" compartment="Cytosol" charge="-2" boundaryCondition="false"/>
	<species id="M_2mahmp_c" name="M_2_Methyl_4_amino_5_hydroxymethylpyrimidine_diphosphate_C6H8N3O7P2" compartment="Cytosol" charge="-3" boundaryCondition="false"/>
	<species id="M_2obut_c" name="M_2_Oxobutanoate_C4H5O3" compartment="Cytosol" charge="-1" boundaryCondition="false"/>
	<species id="M_2ood_c" name="M_2_oxooctanedioic_acid_C8H10O5" compartment="Cytosol" charge="-2" boundaryCondition="false"/>
	<species id="M_2pg_c" name="M_D_Glycerate_2_phosphate_C3H4O7P" compartment="Cytosol" charge="-3" boundaryCondition="false"/>
	<species id="M_2pglyc_c" name="M_2_Phosphoglycolate_C2H2O6P" compartment="Cytosol" charge="-3" boundaryCondition="false"/>
	<species id="M_2plac_L_c" name="M_2_phospho_L_lactate_C3H4O6P" compartment="Cytosol" charge="-3" boundaryCondition="false"/>
	<species id="M_2ppoh_c" name="M_2_Propanol_C3H8O" compartment="Cytosol" charge="0" boundaryCondition="false"/>
	<species id="M_2saa_c" name="M_2_sulfoacetaldehyde_C2H3O4S" compartment="Cytosol" charge="-1" boundaryCondition="false"/>
	<species id="M_2tcc_c" name="M_2__sulfomethyl_thiazolidine_4_carboxylic_acid_C5H8NO5S2" compartment="Cytosol" charge="-1" boundaryCondition="false"/>
	<species id="M_34hpp_c" name="M_3__4_Hydroxyphenyl_pyruvate_C9H7O4" compartment="Cytosol" charge="-1" boundaryCondition="false"/>
	<species id="M_36dahx_c" name="M__3S__3_6_Diaminohexanoate_C6H15N2O2" compartment="Cytosol" charge="1" boundaryCondition="false"/>
	<species id="M_3c2hmp_c" name="M_3_Carboxy_2_hydroxy_4_methylpentanoate_C7H10O5" compartment="Cytosol" charge="-2" boundaryCondition="false"/>
	<species id="M_3c3hmp_c" name="M_3_Carboxy_3_hydroxy_4_methylpentanoate_C7H10O5" compartment="Cytosol" charge="-2" boundaryCondition="false"/>
	<species id="M_3c4mop_c" name="M_3_Carboxy_4_methyl_2_oxopentanoate_C7H8O5" compartment="Cytosol" charge="-2" boundaryCondition="false"/>
	<species id="M_3dhq_c" name="M_3_Dehydroquinate_C7H9O6" compartment="Cytosol" charge="-1" boundaryCondition="false"/>
	<species id="M_3dhsk_c" name="M_3_Dehydroshikimate_C7H7O5" compartment="Cytosol" charge="-1" boundaryCondition="false"/>
	<species id="M_3hcdgggp_c" name="M_CDP_2_O__3’_hydroxy_geranyl_3_O_geranyl_sn_glycerol_C52H85N3O14P2" compartment="Cytosol" charge="-2" boundaryCondition="false"/>
	<species id="M_3hdgggp_c" name="M_2_O__3’_hydroxy_geranyl_3_O_geranyl_sn_glycerol_C43H73O7P1" compartment="Cytosol" charge="-2" boundaryCondition="false"/>
	<species id="M_3hdgggps_c" name="M_2_O__3’_hydroxy_geranyl_3_O_geranyl_sn_glyceroserine_C46H79N1O9P1" compartment="Cytosol" charge="-1" boundaryCondition="false"/>
	<species id="M_3hdggpg_c" name="M_2_O__3__hydroxy_geranyl_3_O_geranyl_sn_glycerol_1_phospho_3’_sn_glycerol_C46H80O9P1" compartment="Cytosol" charge="-1" boundaryCondition="false"/>
	<species id="M_3hdggpgp_c" name="M_2_O__3__hydroxy_geranyl_3_O_geranyl_sn_glycerol_1_phospho_3’_sn_glycerol_phosphate_C46H79O12P2" compartment="Cytosol" charge="-3" boundaryCondition="false"/>
	<species id="M_3hdggpi_c" name="M_2_O__3_hydroxy_geranyl_3_O_geranyl_sn_glycero_1_phospho_myo_inositol_C49H84O12P1" compartment="Cytosol" charge="-1" boundaryCondition="false"/>
	<species id="M_3hdpgpe_c" name="M_2_O__3’_hydroxy_phytanyl_3_O_phytanyl_sn_glycero_l_phosphoethanolamine_C45H94O7N1P1" compartment="Cytosol" charge="0" boundaryCondition="false"/>
	<species id="M_3hdpgpg_c" name="M_2_O__3’_hydroxy_phytanyl_3_O_phytanyl_sn_glycerol_1_phospho_3’’_sn_glycerol_C46H94O9P1" compartment="Cytosol" charge="-1" boundaryCondition="false"/>
	<species id="M_3hdpgpi_c" name="M_2_O__3__hydroxyl_phytanyl_3_O_phytanyl_sn_glycero_1_phospho_myo_inositol_C49H98O12P1" compartment="Cytosol" charge="-1" boundaryCondition="false"/>
	<species id="M_3hdpgps_c" name="M_2_O__3’_hydroxy_phytanyl_3_O_phytanyl_sn_glycero_l_phosphoserine_C46H93N1O9P1" compartment="Cytosol" charge="-1" boundaryCondition="false"/>
	<species id="M_3hfrdp_c" name="M_3_hydroxy_farnesyl_diphosphate_C15H27O8P2" compartment="Cytosol" charge="-3" boundaryCondition="false"/>
	<species id="M_3hggdp_c" name="M_3_hydroxy_geranylgeranyl_diphosphate_C20H35O8P2" compartment="Cytosol" charge="-3" boundaryCondition="false"/>
	<species id="M_3hgrdp_c" name="M_3_hydroxy_geranyl_diphsophate_C10H19O8P2" compartment="Cytosol" charge="-3" boundaryCondition="false"/>
	<species id="M_3ig3p_c" name="M_C___3_Indolyl__glycerol_3_phosphate_C11H12NO6P" compartment="Cytosol" charge="-2" boundaryCondition="false"/>
	<species id="M_3mob_c" name="M_3_Methyl_2_oxobutanoate_C5H7O3" compartment="Cytosol" charge="-1" boundaryCondition="false"/>
	<species id="M_3mop_c" name="M__S__3_Methyl_2_oxopentanoate_C6H9O3" compartment="Cytosol" charge="-1" boundaryCondition="false"/>
	<species id="M_3pg_c" name="M_3_Phospho_D_glycerate_C3H4O7P" compartment="Cytosol" charge="-3" boundaryCondition="false"/>
	<species id="M_3php_c" name="M_3_Phosphohydroxypyruvate_C3H2O7P" compartment="Cytosol" charge="-3" boundaryCondition="false"/>
	<species id="M_3psme_c" name="M_5_O__1_Carboxyvinyl__3_phosphoshikimate_C10H9O10P" compartment="Cytosol" charge="-4" boundaryCondition="false"/>
	<species id="M_3spyr_c" name="M_3_Sulfopyruvate_C3H2O6S" compartment="Cytosol" charge="-2" boundaryCondition="false"/>
	<species id="M_3uib_c" name="M_3_Ureidoisobutyrate_C5H9N2O3" compartment="Cytosol" charge="-1" boundaryCondition="false"/>
	<species id="M_4abut_c" name="M_4_Aminobutanoate_C4H9NO2" compartment="Cytosol" charge="0" boundaryCondition="false"/>
	<species id="M_4abz_c" name="M_4_Aminobenzoate_C7H6NO2" compartment="Cytosol" charge="-1" boundaryCondition="false"/>
	<species id="M_4abz_e" name="M_4_Aminobenzoate_C7H6NO2" compartment="Extra_organism" charge="-1" boundaryCondition="false"/>
	<species id="M_4ahmmp_c" name="M_4_Amino_5_hydroxymethyl_2_methylpyrimidine_C6H9N3O" compartment="Cytosol" charge="0" boundaryCondition="false"/>
	<species id="M_4ampm_c" name="M_4_Amino_2_methyl_5_phosphomethylpyrimidine_C6H8N3O4P" compartment="Cytosol" charge="-2" boundaryCondition="false"/>
	<species id="M_4hba_c" name="M_4_Hydroxy_benzyl_alcohol_C7H8O2" compartment="Cytosol" charge="0" boundaryCondition="false"/>
	<species id="M_4hphac_c" name="M_4_Hydroxyphenylacetate_C8H7O3" compartment="Cytosol" charge="-1" boundaryCondition="false"/>
	<species id="M_4hphac_e" name="M_4_Hydroxyphenylacetate_C8H7O3" compartment="Extra_organism" charge="-1" boundaryCondition="false"/>
	<species id="M_4kfbp_c" name="M_4_ketofructose_1_6_bisphosphate_C6H8O12P2" compartment="Cytosol" charge="-4" boundaryCondition="false"/>
	<species id="M_4mhetz_c" name="M_4_Methyl_5__2_hydroxyethyl__thiazole_C6H9NOS" compartment="Cytosol" charge="0" boundaryCondition="false"/>
	<species id="M_4mop_c" name="M_4_Methyl_2_oxopentanoate_C6H9O3" compartment="Cytosol" charge="-1" boundaryCondition="false"/>
	<species id="M_4mpetz_c" name="M_4_Methyl_5__2_phosphoethyl__thiazole_C6H8NO4PS" compartment="Cytosol" charge="-2" boundaryCondition="false"/>
	<species id="M_4pasp_c" name="M_4_Phospho_L_aspartate_C4H6NO7P" compartment="Cytosol" charge="-2" boundaryCondition="false"/>
	<species id="M_4ppan_c" name="M_D_4__Phosphopantothenate_C9H15NO8P" compartment="Cytosol" charge="-3" boundaryCondition="false"/>
	<species id="M_4ppcys_c" name="M_N___R__4_Phosphopantothenoyl__L_cysteine_C12H20N2O9PS" compartment="Cytosol" charge="-3" boundaryCondition="false"/>
	<species id="M_4r5au_c" name="M_4__1_D_Ribitylamino__5_aminouracil_C9H16N4O6" compartment="Cytosol" charge="0" boundaryCondition="false"/>
	<species id="M_56dthm_c" name="M_5_6_Dihydrothymine_C5H8N2O2" compartment="Cytosol" charge="0" boundaryCondition="false"/>
	<species id="M_56dura_c" name="M_5_6_dihydrouracil_C4H6N2O2" compartment="Cytosol" charge="0" boundaryCondition="false"/>
	<species id="M_5aizc_c" name="M_5_amino_1__5_phospho_D_ribosyl_imidazole_4_carboxylate_C9H11N3O9P" compartment="Cytosol" charge="-3" boundaryCondition="false"/>
	<species id="M_5aop_c" name="M_5_Amino_4_oxopentanoate_C5H9NO3" compartment="Cytosol" charge="0" boundaryCondition="false"/>
	<species id="M_5aprbu_c" name="M_5_Amino_6__5__phosphoribitylamino_uracil_C9H15N4O9P" compartment="Cytosol" charge="-2" boundaryCondition="false"/>
	<species id="M_5caiz_c" name="M_5_phosphoribosyl_5_carboxyaminoimidazole_C9H11N3O9P" compartment="Cytosol" charge="-3" boundaryCondition="false"/>
	<species id="M_5dpmev_c" name="M__R__5_Diphosphomevalonate_C6H10O10P2" compartment="Cytosol" charge="-4" boundaryCondition="false"/>
	<species id="M_5hbzid_c" name="M_5_hydroxybenzimidazole_C7H6N2O" compartment="Cytosol" charge="0" boundaryCondition="false"/>
	<species id="M_5mdr1p_c" name="M_5_Methylthio_5_deoxy_D_ribose_1_phosphate_C6H11O7PS" compartment="Cytosol" charge="-2" boundaryCondition="false"/>
	<species id="M_5mta_c" name="M_5_Methylthioadenosine_C11H15N5O3S" compartment="Cytosol" charge="0" boundaryCondition="false"/>
	<species id="M_5mthf_c" name="M_5_Methyltetrahydrofolate_C20H24N7O6" compartment="Cytosol" charge="-1" boundaryCondition="false"/>
	<species id="M_5odhf2a_c" name="M_5_Oxo_4_5_dihydrofuran_2_acetate_C6H5O4" compartment="Cytosol" charge="-1" boundaryCondition="false"/>
	<species id="M_5oxpro_c" name="M_5_Oxoproline_C5H6NO3" compartment="Cytosol" charge="-1" boundaryCondition="false"/>
	<species id="M_5pmev_c" name="M__R__5_Phosphomevalonate_C6H10O7P" compartment="Cytosol" charge="-3" boundaryCondition="false"/>
	<species id="M_5pr5hbz_c" name="M_N1__5_Phospho_alpha_D_ribosyl__5_hydroxybenzimidazole_C12H13N2O8P" compartment="Cytosol" charge="-2" boundaryCondition="false"/>
	<species id="M_6hmhpt_c" name="M_6_hydroxymethyl_dihydropterin_C7H9N5O2" compartment="Cytosol" charge="0" boundaryCondition="false"/>
	<species id="M_6hmhptpp_c" name="M_6_hydroxymethyl_dihydropterin_pyrophosphate_C7H8N5O8P2" compartment="Cytosol" charge="-3" boundaryCondition="false"/>
	<species id="M_6pgl_c" name="M_6_phospho_D_glucono_1_5_lactone_C6H9O9P" compartment="Cytosol" charge="-2" boundaryCondition="false"/>
	<species id="M_6pthp_c" name="M_6_Pyruvoyl_5_6_7_8_tetrahydropterin_C9H11N5O3" compartment="Cytosol" charge="0" boundaryCondition="false"/>
	<species id="M_7mhp_c" name="M_7_mercaptoheptanoic_acid_C7H13O2S" compartment="Cytosol" charge="-1" boundaryCondition="false"/>
	<species id="M_7mht_c" name="M_7_mercaptoheptanoylthreonine_C11H20NO4S" compartment="Cytosol" charge="-1" boundaryCondition="false"/>
	<species id="M_7ohp_c" name="M_7_oxoheptanoic_acid_C7H11O3" compartment="Cytosol" charge="-1" boundaryCondition="false"/>
	<species id="M_8aonn_c" name="M_8_Amino_7_oxononanoate_C9H17NO3" compartment="Cytosol" charge="0" boundaryCondition="false"/>
	<species id="M_Brfap_c" name="M_4__B_D_ribofuranosyl_aminobenzene_5__phosphate_C11H14NO7P" compartment="Cytosol" charge="-2" boundaryCondition="false"/>
	<species id="M_C00014_c" name="M_C00014" compartment="Cytosol" boundaryCondition="false"/>
	<species id="M_C00017_c" name="M_protein_C2H4NO2R_C2H2NOR_n" compartment="Cytosol" charge="0" boundaryCondition="false"/>
	<species id="M_C00028_c" name="M_C00028" compartment="Cytosol" boundaryCondition="false"/>
	<species id="M_C00030_c" name="M_C00030" compartment="Cytosol" boundaryCondition="false"/>
	<species id="M_C00032_c" name="M_Heme_C34H32FeN4O4" compartment="Cytosol" charge="0" boundaryCondition="false"/>
	<species id="M_C00039_m__c" name="M_C00039_m_" compartment="Cytosol" boundaryCondition="false"/>
	<species id="M_C00039_n_c" name="M_C00039_n" compartment="Cytosol" boundaryCondition="false"/>
	<species id="M_C00039_n__c" name="M_C00039_n_" compartment="Cytosol" boundaryCondition="false"/>
	<species id="M_C00040_c" name="M_Acyl_CoA_C22H35N7O17P3SR" compartment="Cytosol" charge="0" boundaryCondition="false"/>
	<species id="M_C00046_c" name="M_C00046" compartment="Cytosol" boundaryCondition="false"/>
	<species id="M_C00046__1_c" name="M_C00046__1" compartment="Cytosol" boundaryCondition="false"/>
	<species id="M_C00066_c" name="M_C00066" compartment="Cytosol" boundaryCondition="false"/>
	<species id="M_C00066__1_c" name="M_C00066__1" compartment="Cytosol" boundaryCondition="false"/>
	<species id="M_C00071_c" name="M_C00071" compartment="Cytosol" boundaryCondition="false"/>
	<species id="M_C00072_c" name="M_Ascorbate_C6H8O6" compartment="Cytosol" charge="0" boundaryCondition="false"/>
	<species id="M_C00110_c" name="M_Dolichyl_phosphate_C20H37O4P_C5H8_n" compartment="Cytosol" charge="0" boundaryCondition="false"/>
	<species id="M_C00125_c" name="M_Ferricytochrome_c_C42H44FeN8O8S2R4" compartment="Cytosol" charge="0" boundaryCondition="false"/>
	<species id="M_C00126_c" name="M_Ferrocytochrome_c_C42H44FeN8O8S2R4" compartment="Cytosol" charge="0" boundaryCondition="false"/>
	<species id="M_C00128_c" name="M_CMP_N_acetylneuraminate_C20H31N4O16P" compartment="Cytosol" charge="0" boundaryCondition="false"/>
	<species id="M_C00174_c" name="M_C00174" compartment="Cytosol" boundaryCondition="false"/>
	<species id="M_C00191_c" name="M_D_Glucuronate_C6H10O7" compartment="Cytosol" charge="0" boundaryCondition="false"/>
	<species id="M_C00208_c" name="M_Maltose_C12H22O11" compartment="Cytosol" charge="0" boundaryCondition="false"/>
	<species id="M_C00217_c" name="M_D_Glutamate_C5H9NO4" compartment="Cytosol" charge="0" boundaryCondition="false"/>
	<species id="M_C00229_c" name="M_Acyl_carrier_protein_HSR" compartment="Cytosol" charge="0" boundaryCondition="false"/>
	<species id="M_C00230_c" name="M_3_4_Dihydroxybenzoate_C7H6O4" compartment="Cytosol" charge="0" boundaryCondition="false"/>
	<species id="M_C00245_c" name="M_Taurine_C2H7NO3S" compartment="Cytosol" charge="0" boundaryCondition="false"/>
	<species id="M_C00256_c" name="M__R__Lactate_C3H6O3" compartment="Cytosol" charge="0" boundaryCondition="false"/>
	<species id="M_C00270_c" name="M_N_Acetylneuraminate_C11H19NO9" compartment="Cytosol" charge="0" boundaryCondition="false"/>
	<species id="M_C00297_c" name="M_Sulfide_SR2" compartment="Cytosol" charge="0" boundaryCondition="false"/>
	<species id="M_C00301_c" name="M_ADP_ribose_C15H23N5O14P2" compartment="Cytosol" charge="0" boundaryCondition="false"/>
	<species id="M_C00312_c" name="M_L_Xylulose_C5H10O5" compartment="Cytosol" charge="0" boundaryCondition="false"/>
	<species id="M_C00315_c" name="M_Spermidine_C7H19N3" compartment="Cytosol" charge="0" boundaryCondition="false"/>
	<species id="M_C00323_c" name="M_Caffeoyl_CoA_C30H42N7O19P3S" compartment="Cytosol" charge="0" boundaryCondition="false"/>
	<species id="M_C00340_c" name="M_Reduced_rubredoxin_NA" compartment="Cytosol" charge="0" boundaryCondition="false"/>
	<species id="M_C00347_c" name="M_Long_chain_carboxylate_C3H5O2R" compartment="Cytosol" charge="0" boundaryCondition="false"/>
	<species id="M_C00349_c" name="M_2_Methyl_3_oxopropanoate_C4H6O3" compartment="Cytosol" charge="0" boundaryCondition="false"/>
	<species id="M_C00350_c" name="M_Phosphatidylethanolamine_C7H12NO8PR2" compartment="Cytosol" charge="0" boundaryCondition="false"/>
	<species id="M_C00406_c" name="M_Feruloyl_CoA_C31H44N7O19P3S" compartment="Cytosol" charge="0" boundaryCondition="false"/>
	<species id="M_C00414_c" name="M_Cyclohexanone_C6H10O" compartment="Cytosol" charge="0" boundaryCondition="false"/>
	<species id="M_C00431_c" name="M_5_Aminopentanoate_C5H11NO2" compartment="Cytosol" charge="0" boundaryCondition="false"/>
	<species id="M_C00435_c" name="M_Oxidized_rubredoxin_NA" compartment="Cytosol" charge="0" boundaryCondition="false"/>
	<species id="M_C00454_c" name="M_NDP_C5H11O10P2R" compartment="Cytosol" charge="0" boundaryCondition="false"/>
	<species id="M_C00524_c" name="M_Cytochrome_c_C42H44FeN8O8S2R4" compartment="Cytosol" charge="0" boundaryCondition="false"/>
	<species id="M_C00546_c" name="M_Methylglyoxal_C3H4O2" compartment="Cytosol" charge="0" boundaryCondition="false"/>
	<species id="M_C00552_c" name="M_meso_Tartaric_acid_C4H6O6" compartment="Cytosol" charge="0" boundaryCondition="false"/>
	<species id="M_C00562_c" name="M_Phosphoprotein_NA" compartment="Cytosol" charge="0" boundaryCondition="false"/>
	<species id="M_C00614_c" name="M_Protein_glutamate_C6H8N2O4R2" compartment="Cytosol" charge="0" boundaryCondition="false"/>
	<species id="M_C00617_c" name="M_UDP_D_galacturonate_C15H22N2O18P2" compartment="Cytosol" charge="0" boundaryCondition="false"/>
	<species id="M_C00621_c" name="M_Dolichyl_diphosphate_C20H38O7P2_C5H8_n" compartment="Cytosol" charge="0" boundaryCondition="false"/>
	<species id="M_C00632_c" name="M_3_Hydroxyanthranilate_C7H7NO3" compartment="Cytosol" charge="0" boundaryCondition="false"/>
	<species id="M_C00641_c" name="M_1_2_Diacyl_sn_glycerol_C5H6O5R2" compartment="Cytosol" charge="0" boundaryCondition="false"/>
	<species id="M_C00685_c" name="M_3_Oxoacyl_[acyl_carrier_protein]_C3H2O2SR2" compartment="Cytosol" charge="0" boundaryCondition="false"/>
	<species id="M_C00692_c" name="M_UDP_N_acetylmuramoyl_L_alanyl_D_glutamate_C28H43N5O23P2" compartment="Cytosol" charge="0" boundaryCondition="false"/>
	<species id="M_C00695_c" name="M_3alpha_7alpha_12alpha_Trihydroxy_5beta_cholanate_C24H40O5" compartment="Cytosol" charge="0" boundaryCondition="false"/>
	<species id="M_C00698_c" name="M_Cl__Cl" compartment="Cytosol" charge="0" boundaryCondition="false"/>
	<species id="M_C00722_c" name="M_Epoxide_C2H2OR2" compartment="Cytosol" charge="0" boundaryCondition="false"/>
	<species id="M_C00725_c" name="M_Lipoate_C8H14O2S2" compartment="Cytosol" charge="0" boundaryCondition="false"/>
	<species id="M_C00763_c" name="M_D_Proline_C5H9NO2" compartment="Cytosol" charge="0" boundaryCondition="false"/>
	<species id="M_C00821_c" name="M_DNA_adenine_C10H14N5O6P_C5H8O5PR_n_C5H8O5PR_n" compartment="Cytosol" charge="0" boundaryCondition="false"/>
	<species id="M_C00854_c" name="M_Cyclohexanol_C6H12O" compartment="Cytosol" charge="0" boundaryCondition="false"/>
	<species id="M_C00890_c" name="M_Polyphosphate__PHO3_n" compartment="Cytosol" charge="0" boundaryCondition="false"/>
	<species id="M_C00890__1_c" name="M_C00890__1" compartment="Cytosol" boundaryCondition="false"/>
	<species id="M_C00918_c" name="M_Chloramphenicol_C11H12Cl2N2O5" compartment="Cytosol" charge="0" boundaryCondition="false"/>
	<species id="M_C00986_c" name="M_1_3_Diaminopropane_C3H10N2" compartment="Cytosol" charge="0" boundaryCondition="false"/>
	<species id="M_C01007_c" name="M_Reduced_riboflavin_C17H22N4O6" compartment="Cytosol" charge="0" boundaryCondition="false"/>
	<species id="M_C01062_c" name="M_5_Dehydro_D_gluconate_C6H10O7" compartment="Cytosol" charge="0" boundaryCondition="false"/>
	<species id="M_C01079_c" name="M_Protoporphyrinogen_IX_C34H40N4O4" compartment="Cytosol" charge="0" boundaryCondition="false"/>
	<species id="M_C01083_c" name="M_C01083" compartment="Cytosol" boundaryCondition="false"/>
	<species id="M_C01115_c" name="M_L_Galactono_1_4_lactone_C6H10O6" compartment="Cytosol" charge="0" boundaryCondition="false"/>
	<species id="M_C01118_c" name="M_O_Succinyl_L_homoserine_C8H13NO6" compartment="Cytosol" charge="0" boundaryCondition="false"/>
	<species id="M_C01137_c" name="M_S_Adenosylmethioninamine_C14H23N6O3S" compartment="Cytosol" charge="0" boundaryCondition="false"/>
	<species id="M_C01152_c" name="M_N_pi__Methyl_L_histidine_C7H11N3O2" compartment="Cytosol" charge="0" boundaryCondition="false"/>
	<species id="M_C01159_c" name="M_2_3_Bisphospho_D_glycerate_C3H8O10P2" compartment="Cytosol" charge="0" boundaryCondition="false"/>
	<species id="M_C01188_c" name="M_3_Hydroxy_2_methylpropanoate_C4H8O3" compartment="Cytosol" charge="0" boundaryCondition="false"/>
	<species id="M_C01212_c" name="M_UDP_N_acetylmuramoyl_L_alanine_C23H36N4O20P2" compartment="Cytosol" charge="0" boundaryCondition="false"/>
	<species id="M_C01241_c" name="M_Phosphatidyl_N_methylethanolamine_C8H14NO8PR2" compartment="Cytosol" charge="0" boundaryCondition="false"/>
	<species id="M_C01253_c" name="M_ADP_D_ribosyl_[dinitrogen_reductase]_C22H34N10O15P2R2" compartment="Cytosol" charge="0" boundaryCondition="false"/>
	<species id="M_C01271_c" name="M__3R__3_Hydroxyacyl_[acyl_carrier_protein]_C3H4O2SR2" compartment="Cytosol" charge="0" boundaryCondition="false"/>
	<species id="M_C01278_c" name="M_2_Carboxy_2_5_dihydro_5_oxofuran_2_acetate_C7H6O6" compartment="Cytosol" charge="0" boundaryCondition="false"/>
	<species id="M_C01318_c" name="M_C01318" compartment="Cytosol" boundaryCondition="false"/>
	<species id="M_C01322_c" name="M_RX_XR" compartment="Cytosol" charge="0" boundaryCondition="false"/>
	<species id="M_C01334_c" name="M_RCl_ClR" compartment="Cytosol" charge="0" boundaryCondition="false"/>
	<species id="M_C01335_c" name="M_ROH_HOR" compartment="Cytosol" charge="0" boundaryCondition="false"/>
	<species id="M_C01336_c" name="M_Aryl_thiol_HSR" compartment="Cytosol" charge="0" boundaryCondition="false"/>
	<species id="M_C01353_c" name="M_Carbonic_acid_H2CO3" compartment="Cytosol" charge="0" boundaryCondition="false"/>
	<species id="M_C01371_c" name="M_Alkane_HR" compartment="Cytosol" charge="0" boundaryCondition="false"/>
	<species id="M_C01508_c" name="M_L_Lyxose_C5H10O5" compartment="Cytosol" charge="0" boundaryCondition="false"/>
	<species id="M_C01866_c" name="M_beta_Lactam_NA" compartment="Cytosol" charge="0" boundaryCondition="false"/>
	<species id="M_C01882_c" name="M_ADP_D_ribose_C15H23N5O14P2" compartment="Cytosol" charge="0" boundaryCondition="false"/>
	<species id="M_C02130_c" name="M_Acetyl_maltose_C14H24O12" compartment="Cytosol" charge="0" boundaryCondition="false"/>
	<species id="M_C02147_c" name="M_Dihydrolipoate_C8H16O2S2" compartment="Cytosol" charge="0" boundaryCondition="false"/>
	<species id="M_C02222_c" name="M_2_Maleylacetate_C6H6O5" compartment="Cytosol" charge="0" boundaryCondition="false"/>
	<species id="M_C02226_c" name="M_2_Methylmaleate_C5H6O4" compartment="Cytosol" charge="0" boundaryCondition="false"/>
	<species id="M_C02248_c" name="M_Apocytochrome_c__C4H6N2O2SR2_2" compartment="Cytosol" charge="0" boundaryCondition="false"/>
	<species id="M_C02320_c" name="M_R_S_Glutathione_C10H16N3O6SR" compartment="Cytosol" charge="0" boundaryCondition="false"/>
	<species id="M_C02612_c" name="M__R__2_Methylmalate_C5H8O5" compartment="Cytosol" charge="0" boundaryCondition="false"/>
	<species id="M_C02655_c" name="M_6_Acetyl_D_glucose_C8H14O7" compartment="Cytosol" charge="0" boundaryCondition="false"/>
	<species id="M_C02743_c" name="M_Protein_L_cysteine_C4H6N2O2SR2" compartment="Cytosol" charge="0" boundaryCondition="false"/>
	<species id="M_C03021_c" name="M_Protein_asparagine_C5H7N3O3R2" compartment="Cytosol" charge="0" boundaryCondition="false"/>
	<species id="M_C03063_c" name="M_2_Oxohept_3_enedioate_C7H8O5" compartment="Cytosol" charge="0" boundaryCondition="false"/>
	<species id="M_C03103_c" name="M_Cyclobutadipyrimidine_NA" compartment="Cytosol" charge="0" boundaryCondition="false"/>
	<species id="M_C03106_c" name="M_D_Galactosaminoglycan_NA" compartment="Cytosol" charge="0" boundaryCondition="false"/>
	<species id="M_C03306_c" name="M_Protein_L_isoaspartate_C5H6N2O4R2" compartment="Cytosol" charge="0" boundaryCondition="false"/>
	<species id="M_C03315_c" name="M_[Dinitrogen_reductase]_C7H13N5O2R2" compartment="Cytosol" charge="0" boundaryCondition="false"/>
	<species id="M_C03391_c" name="M_DNA_6_methylaminopurine_C11H16N5O6P_C5H8O5PR_n_C5H8O5PR_n" compartment="Cytosol" charge="0" boundaryCondition="false"/>
	<species id="M_C03459_c" name="M_2_Hydroxy_3_oxosuccinate_C4H4O6" compartment="Cytosol" charge="0" boundaryCondition="false"/>
	<species id="M_C03523_c" name="M_N_Substituted_amino_acid_C3H3NO3R2" compartment="Cytosol" charge="0" boundaryCondition="false"/>
	<species id="M_C03586_c" name="M_2_Oxo_2_3_dihydrofuran_5_acetate_C6H6O4" compartment="Cytosol" charge="0" boundaryCondition="false"/>
	<species id="M_C03601_c" name="M_Chloramphenicol_3_acetate_C13H14Cl2N2O6" compartment="Cytosol" charge="0" boundaryCondition="false"/>
	<species id="M_C03633_c" name="M_Peptidylproline__omega=0__C6H8N2O2R2" compartment="Cytosol" charge="0" boundaryCondition="false"/>
	<species id="M_C03798_c" name="M_Peptidylproline__omega=180__C6H8N2O2R2" compartment="Cytosol" charge="0" boundaryCondition="false"/>
	<species id="M_C03800_c" name="M_Protein_S_methyl_L_cysteine_C5H8N2O2SR2" compartment="Cytosol" charge="0" boundaryCondition="false"/>
	<species id="M_C03806_c" name="M_Substituted_beta_amino_acid_NA" compartment="Cytosol" charge="0" boundaryCondition="false"/>
	<species id="M_C03862_c" name="M_Dolichyl_phosphate_D_mannose_C26H47O9P_C5H8_n" compartment="Cytosol" charge="0" boundaryCondition="false"/>
	<species id="M_C03880_c" name="M_N_Substituted_aminoacyl_tRNA_C13H18NO12PR4_C5H8O6PR_n" compartment="Cytosol" charge="0" boundaryCondition="false"/>
	<species id="M_C03939_c" name="M_Acetyl_[acyl_carrier_protein]_C2H3OSR" compartment="Cytosol" charge="0" boundaryCondition="false"/>
	<species id="M_C03981_c" name="M_2_Hydroxyethylenedicarboxylate_C4H4O5" compartment="Cytosol" charge="0" boundaryCondition="false"/>
	<species id="M_C04018_c" name="M_N_Acetyl_D_galactosaminoglycan_NA" compartment="Cytosol" charge="0" boundaryCondition="false"/>
	<species id="M_C04046_c" name="M_3_D_Glucosyl_1_2_diacylglycerol_C11H16O10R2" compartment="Cytosol" charge="0" boundaryCondition="false"/>
	<species id="M_C04052_c" name="M_5_Carboxy_2_oxohept_3_enedioate_C8H8O7" compartment="Cytosol" charge="0" boundaryCondition="false"/>
	<species id="M_C04142_c" name="M_Protein_glutamate_methyl_ester_C7H10N2O4R2" compartment="Cytosol" charge="0" boundaryCondition="false"/>
	<species id="M_C04156_c" name="M_tRNA_containing_N1_methyladenine_C11H16N5O7P_C5H8O6PR_n_C5H8O6PR_n" compartment="Cytosol" charge="0" boundaryCondition="false"/>
	<species id="M_C04158_c" name="M_tRNA_containing_N2_methylguanine_C11H16N5O8P_C5H8O6PR_n_C5H8O6PR_n" compartment="Cytosol" charge="0" boundaryCondition="false"/>
	<species id="M_C04213_c" name="M_Dolichyl_diphosphooligosaccharide_C36H63N2O17P2R_C5H8_n" compartment="Cytosol" charge="0" boundaryCondition="false"/>
	<species id="M_C04250_c" name="M_DNA_containing_6_O_methylguanine_C11H16N5O7P_C5H8O5PR_n_C5H8O5PR_n" compartment="Cytosol" charge="0" boundaryCondition="false"/>
	<species id="M_C04310_c" name="M_C04310" compartment="Cytosol" boundaryCondition="false"/>
	<species id="M_C04311_c" name="M_Protein_L_isoaspartate_methyl_ester_C6H8N2O4R2" compartment="Cytosol" charge="0" boundaryCondition="false"/>
	<species id="M_C04431_c" name="M_cis_4_Carboxymethylenebut_2_en_4_olide_C6H4O4" compartment="Cytosol" charge="0" boundaryCondition="false"/>
	<species id="M_C04488_c" name="M_5_Methyl_5_6_7_8_tetrahydromethanopterin_C31H47N6O16P" compartment="Cytosol" charge="0" boundaryCondition="false"/>
	<species id="M_C04501_c" name="M_N_Acetyl_alpha_D_glucosamine_1_phosphate_C8H16NO9P" compartment="Cytosol" charge="0" boundaryCondition="false"/>
	<species id="M_C04502_c" name="M_N_Acetyl_beta_D_glucosaminyl_glycopeptide_C8H14NO6R" compartment="Cytosol" charge="0" boundaryCondition="false"/>
	<species id="M_C04652_c" name="M_UDP_2_3_bis_3_hydroxytetradecanoyl_glucosamine_C43H77N3O20P2" compartment="Cytosol" charge="0" boundaryCondition="false"/>
	<species id="M_C04818_c" name="M_beta_D_Galactosyl_1_4_N_acetyl_beta_D_glucosaminylglycopeptide_C14H24NO11R" compartment="Cytosol" charge="0" boundaryCondition="false"/>
	<species id="M_C04824_c" name="M_2_3_Bis_3_hydroxytetradecanoyl__beta_D_glucosaminyl_1_phosphate_C34H66NO12P" compartment="Cytosol" charge="0" boundaryCondition="false"/>
	<species id="M_C05122_c" name="M_Taurocholate_C26H45NO7S" compartment="Cytosol" charge="0" boundaryCondition="false"/>
	<species id="M_C05196_c" name="M_Dihydroflavodoxin_NA" compartment="Cytosol" charge="0" boundaryCondition="false"/>
	<species id="M_C05197_c" name="M_[Formate_C_acetyltransferase]_glycine_C3H4N2O2R2" compartment="Cytosol" charge="0" boundaryCondition="false"/>
	<species id="M_C05198_c" name="M_5__Deoxyadenosine_C10H13N5O3" compartment="Cytosol" charge="0" boundaryCondition="false"/>
	<species id="M_C05199_c" name="M_Flavodoxin_semiquinone_NA" compartment="Cytosol" charge="0" boundaryCondition="false"/>
	<species id="M_C05309_c" name="M_Semiquinone_NA" compartment="Cytosol" charge="0" boundaryCondition="false"/>
	<species id="M_C05312_c" name="M_[Formate_C_acetyltransferase]_glycin_2_yl_radical_C3H3N2O2R2" compartment="Cytosol" charge="0" boundaryCondition="false"/>
	<species id="M_C05359_c" name="M_C05359" compartment="Cytosol" boundaryCondition="false"/>
	<species id="M_C05787_c" name="M_Bilirubin_beta_diglucuronide_C45H52N4O18" compartment="Cytosol" charge="0" boundaryCondition="false"/>
	<species id="M_C05791_c" name="M_D_Urobilinogen_C33H42N4O6" compartment="Cytosol" charge="0" boundaryCondition="false"/>
	<species id="M_C05811_c" name="M_2_Octaprenyl_6_hydroxyphenol_C46H70O2" compartment="Cytosol" charge="0" boundaryCondition="false"/>
	<species id="M_C05812_c" name="M_2_Octaprenyl_6_methoxyphenol_C47H72O2" compartment="Cytosol" charge="0" boundaryCondition="false"/>
	<species id="M_C05931_c" name="M_N_Succinyl_L_glutamate_C9H13NO7" compartment="Cytosol" charge="0" boundaryCondition="false"/>
	<species id="M_C06697_c" name="M_Arsenite_AsO3" compartment="Cytosol" charge="0" boundaryCondition="false"/>
	<species id="M_C07281_c" name="M_[eIF5A_precursor]_lysine_C7H13N3O2R2" compartment="Cytosol" charge="0" boundaryCondition="false"/>
	<species id="M_C07282_c" name="M_[eIF5A_precursor]_deoxyhypusine_C11H22N4O2R2" compartment="Cytosol" charge="0" boundaryCondition="false"/>
	<species id="M_C07292_c" name="M_Glutaredoxin_NA" compartment="Cytosol" charge="0" boundaryCondition="false"/>
	<species id="M_C07293_c" name="M_Glutaredoxin_disulfide_NA" compartment="Cytosol" charge="0" boundaryCondition="false"/>
	<species id="M_C08249_c" name="M_Pyrimidine_5__deoxynucleotide_C9H14N2O6P" compartment="Cytosol" charge="0" boundaryCondition="false"/>
	<species id="M_C11215_c" name="M_Arsenate_ion_AsO4" compartment="Cytosol" charge="0" boundaryCondition="false"/>
	<species id="M_C11475_c" name="M_DNA_containing_guanine_C10H14N5O7P_C5H8O5PR_n_C5H8O5PR_n" compartment="Cytosol" charge="0" boundaryCondition="false"/>
	<species id="M_C11572_c" name="M_Glycoprotein_with_the_oligosaccharide_chain_attached_by_N_glycosyl_C21H32N5O13R3" compartment="Cytosol" charge="0" boundaryCondition="false"/>
	<species id="M_C15496_c" name="M_Oxidized_thiol_containing_reductant_S2R2" compartment="Cytosol" charge="0" boundaryCondition="false"/>
	<species id="M_C15498_c" name="M_ROOH_HO2R" compartment="Cytosol" charge="0" boundaryCondition="false"/>
	<species id="M_C15588_c" name="M_Glycol_C2H6O2" compartment="Cytosol" charge="0" boundaryCondition="false"/>
	<species id="M_C15602_c" name="M_Quinone_NA" compartment="Cytosol" charge="0" boundaryCondition="false"/>
	<species id="M_C15811_c" name="M_[Enzyme]_cysteine_C4H6N2O2SR2" compartment="Cytosol" charge="0" boundaryCondition="false"/>
	<species id="M_C15812_c" name="M_[Enzyme]_S_sulfanylcysteine_C4H6N2O2S2R2" compartment="Cytosol" charge="0" boundaryCondition="false"/>
	<species id="M_C16139_c" name="M_tRNA_Pyl__C10H17O10PR2_C5H8O6PR_n" compartment="Cytosol" charge="0" boundaryCondition="false"/>
	<species id="M_C16140_c" name="M_L_Lysyl_tRNA_Pyl__C16H29N2O11PR2_C5H8O6PR_n" compartment="Cytosol" charge="0" boundaryCondition="false"/>
	<species id="M_C16235_c" name="M_o_Hydroxylaminobenzoate_C7H7NO3" compartment="Cytosol" charge="0" boundaryCondition="false"/>
	<species id="M_CO2_e" name="M_CO2" compartment="Extra_organism" boundaryCondition="false"/>
	<species id="M_H2CO3_e" name="M_H2CO3" compartment="Extra_organism" boundaryCondition="false"/>
	<species id="M_Rh2cit_c" name="M__R___homo_2citrate_C8H9O7" compartment="Cytosol" charge="-3" boundaryCondition="false"/>
	<species id="M_Rh3cit_c" name="M__R___homo_3citrate_C9H11O7" compartment="Cytosol" charge="-3" boundaryCondition="false"/>
	<species id="M_S2hglut_c" name="M__S__2_Hydroxyglutarate_C5H6O5" compartment="Cytosol" charge="-2" boundaryCondition="false"/>
	<species id="M_Shcit_c" name="M_S_homocitrate_C7H7O7" compartment="Cytosol" charge="-3" boundaryCondition="false"/>
	<species id="M_aacoa_c" name="M_Acetoacetyl_CoA_C25H36N7O18P3S" compartment="Cytosol" charge="-4" boundaryCondition="false"/>
	<species id="M_ac_c" name="M_Acetate_C2H3O2" compartment="Cytosol" charge="-1" boundaryCondition="false"/>
	<species id="M_ac_e" name="M_Acetate_C2H3O2" compartment="Extra_organism" charge="-1" boundaryCondition="false"/>
	<species id="M_acald_c" name="M_Acetaldehyde_C2H4O" compartment="Cytosol" charge="0" boundaryCondition="false"/>
	<species id="M_accoa_c" name="M_Acetyl_CoA_C23H34N7O17P3S" compartment="Cytosol" charge="-4" boundaryCondition="false"/>
	<species id="M_acetone_c" name="M_Acetone_C3H6O" compartment="Cytosol" charge="0" boundaryCondition="false"/>
	<species id="M_acg5p_c" name="M_N_Acetyl_L_glutamyl_5_phosphate_C7H9NO8P" compartment="Cytosol" charge="-3" boundaryCondition="false"/>
	<species id="M_acg5sa_c" name="M_N_Acetyl_L_glutamate_5_semialdehyde_C7H10NO4" compartment="Cytosol" charge="-1" boundaryCondition="false"/>
	<species id="M_acgam1p_c" name="M_N_Acetyl_D_glucosamine_1_phosphate_C8H14NO9P" compartment="Cytosol" charge="-2" boundaryCondition="false"/>
	<species id="M_acglu_c" name="M_N_Acetyl_L_glutamate_C7H9NO5" compartment="Cytosol" charge="-2" boundaryCondition="false"/>
	<species id="M_achms_c" name="M_O_Acetyl_L_homoserine_C6H11NO4" compartment="Cytosol" charge="0" boundaryCondition="false"/>
	<species id="M_acon_T_c" name="M_trans_Aconitate_C6H3O6" compartment="Cytosol" charge="-3" boundaryCondition="false"/>
	<species id="M_aconm_c" name="M_E_3_carboxy_2_pentenedioate_6_methyl_ester_C7H6O6" compartment="Cytosol" charge="-2" boundaryCondition="false"/>
	<species id="M_acorn_c" name="M_N2_Acetyl_L_ornithine_C7H14N2O3" compartment="Cytosol" charge="0" boundaryCondition="false"/>
	<species id="M_acser_c" name="M_O_Acetyl_L_serine_C5H9NO4" compartment="Cytosol" charge="0" boundaryCondition="false"/>
	<species id="M_actn_R_c" name="M__R__Acetoin_C4H8O2" compartment="Cytosol" charge="0" boundaryCondition="false"/>
	<species id="M_actn_R_e" name="M__R__Acetoin_C4H8O2" compartment="Extra_organism" charge="0" boundaryCondition="false"/>
	<species id="M_actp_c" name="M_Acetyl_phosphate_C2H3O5P" compartment="Cytosol" charge="-2" boundaryCondition="false"/>
	<species id="M_adcobdam_c" name="M_Adenosyl_cobyrinate_diamide_C55H68CoN11O15" compartment="Cytosol" charge="-4" boundaryCondition="false"/>
	<species id="M_adcobhex_c" name="M_adenosyl_cobyric_acid_C55H76CoN15O11" compartment="Cytosol" charge="0" boundaryCondition="false"/>
	<species id="M_ade_c" name="M_Adenine_C5H5N5" compartment="Cytosol" charge="0" boundaryCondition="false"/>
	<species id="M_adn_c" name="M_Adenosine_C10H13N5O4" compartment="Cytosol" charge="0" boundaryCondition="false"/>
	<species id="M_adocbi_c" name="M_Adenosyl_cobinamide_C58H84CoN16O11" compartment="Cytosol" charge="1" boundaryCondition="false"/>
	<species id="M_adocbip_c" name="M_Adenosyl_cobinamide_phosphate_C58H83CoN16O14P" compartment="Cytosol" charge="-1" boundaryCondition="false"/>
	<species id="M_adocblhbi_c" name="M_Adenosylcobalamin_HBI_C70H96CoN18O18P" compartment="Cytosol" charge="0" boundaryCondition="false"/>
	<species id="M_adp_c" name="M_ADP_C10H12N5O10P2" compartment="Cytosol" charge="-3" boundaryCondition="false"/>
	<species id="M_agdpcbi_c" name="M_Adenosine_GDP_cobinamide_C68H95CoN21O21P2" compartment="Cytosol" charge="-1" boundaryCondition="false"/>
	<species id="M_agdpgpi_c" name="M_N_Acetyl_D_glucosaminyl_archaetidylinositol_C57H111N1O16P1" compartment="Cytosol" charge="-1" boundaryCondition="false"/>
	<species id="M_agm_c" name="M_Agmatine_C5H16N4" compartment="Cytosol" charge="2" boundaryCondition="false"/>
	<species id="M_ahcys_c" name="M_S_Adenosyl_L_homocysteine_C14H20N6O5S" compartment="Cytosol" charge="0" boundaryCondition="false"/>
	<species id="M_ahdt_c" name="M_2_Amino_4_hydroxy_6__erythro_1_2_3_trihydroxypropyl_dihydropteridine_triphosphate_C9H12N5O13P3" compartment="Cytosol" charge="-4" boundaryCondition="false"/>
	<species id="M_aicar_c" name="M_5_Amino_1__5_Phospho_D_ribosyl_imidazole_4_carboxamide_C9H13N4O8P" compartment="Cytosol" charge="-2" boundaryCondition="false"/>
	<species id="M_air_c" name="M_5_amino_1__5_phospho_D_ribosyl_imidazole_C8H12N3O7P" compartment="Cytosol" charge="-2" boundaryCondition="false"/>
	<species id="M_akg_c" name="M_2_Oxoglutarate_C5H4O5" compartment="Cytosol" charge="-2" boundaryCondition="false"/>
	<species id="M_ala_B_c" name="M_beta_Alanine_C3H7NO2" compartment="Cytosol" charge="0" boundaryCondition="false"/>
	<species id="M_ala_L_c" name="M_L_Alanine_C3H7NO2" compartment="Cytosol" charge="0" boundaryCondition="false"/>
	<species id="M_ala_L_e" name="M_L_Alanine_C3H7NO2" compartment="Extra_organism" charge="0" boundaryCondition="false"/>
	<species id="M_alac_S_c" name="M__S__2_Acetolactate_C5H7O4" compartment="Cytosol" charge="-1" boundaryCondition="false"/>
	<species id="M_alac_S_e" name="M__S__2_Acetolactate_C5H7O4" compartment="Extra_organism" charge="-1" boundaryCondition="false"/>
	<species id="M_alatrna_c" name="M_L_Alanyl_tRNA_Ala__C3H6NOR" compartment="Cytosol" charge="1" boundaryCondition="false"/>
	<species id="M_amet_c" name="M_S_Adenosyl_L_methionine_C15H23N6O5S" compartment="Cytosol" charge="1" boundaryCondition="false"/>
	<species id="M_amob_c" name="M_S_Adenosyl_4_methylthio_2_oxobutanoate_C15H19N5O6S" compartment="Cytosol" charge="0" boundaryCondition="false"/>
	<species id="M_amp_c" name="M_AMP_C10H12N5O7P" compartment="Cytosol" charge="-2" boundaryCondition="false"/>
	<species id="M_anth_c" name="M_Anthranilate_C7H6NO2" compartment="Cytosol" charge="-1" boundaryCondition="false"/>
	<species id="M_appl_c" name="M_1_Aminopropan_2_ol_C3H10NO" compartment="Cytosol" charge="1" boundaryCondition="false"/>
	<species id="M_applp_c" name="M_D_1_Aminopropan_2_ol_O_phosphate_C3H9NO4P" compartment="Cytosol" charge="-1" boundaryCondition="false"/>
	<species id="M_arg_L_c" name="M_L_Arginine_C6H15N4O2" compartment="Cytosol" charge="1" boundaryCondition="false"/>
	<species id="M_argsuc_c" name="M_N_omega___L_Arginino_succinate_C10H17N4O6" compartment="Cytosol" charge="-1" boundaryCondition="false"/>
	<species id="M_argtrna_c" name="M_L_Arginyl_tRNA_Arg__C6H14N4OR" compartment="Cytosol" charge="2" boundaryCondition="false"/>
	<species id="M_asn_L_c" name="M_L_Asparagine_C4H8N2O3" compartment="Cytosol" charge="0" boundaryCondition="false"/>
	<species id="M_asp_L_c" name="M_L_Aspartate_C4H6NO4" compartment="Cytosol" charge="-1" boundaryCondition="false"/>
	<species id="M_aspsa_c" name="M_L_Aspartate_4_semialdehyde_C4H7NO3" compartment="Cytosol" charge="0" boundaryCondition="false"/>
	<species id="M_asptrna_c" name="M_L_Aspartyl_tRNA_Asp__C4H5NO3R" compartment="Cytosol" charge="0" boundaryCondition="false"/>
	<species id="M_atp_c" name="M_ATP_C10H12N5O13P3" compartment="Cytosol" charge="-4" boundaryCondition="false"/>
	<species id="M_atrz_c" name="M_Atrazine_C8H16ClN5" compartment="Cytosol" charge="2" boundaryCondition="false"/>
	<species id="M_btamp_c" name="M_Biotinyl_5__AMP_C20H27N7O9PS" compartment="Cytosol" charge="-1" boundaryCondition="false"/>
	<species id="M_btn_c" name="M_Biotin_C10H15N2O3S" compartment="Cytosol" charge="-1" boundaryCondition="false"/>
	<species id="M_btn_e" name="M_Biotin_C10H15N2O3S" compartment="Extra_organism" charge="-1" boundaryCondition="false"/>
	<species id="M_ca2_c" name="M_Calcium_Ca" compartment="Cytosol" charge="2" boundaryCondition="false"/>
	<species id="M_ca2_e" name="M_Calcium_Ca" compartment="Extra_organism" charge="2" boundaryCondition="false"/>
	<species id="M_cala_c" name="M_N_Carbamoyl_beta_alanine_C4H7N2O3" compartment="Cytosol" charge="-1" boundaryCondition="false"/>
	<species id="M_camp_c" name="M_cAMP_C10H11N5O6P" compartment="Cytosol" charge="-1" boundaryCondition="false"/>
	<species id="M_caphis_c" name="M_2__3_Carboxy_3_aminopropyl__L_histidine_C10H16N4O4" compartment="Cytosol" charge="0" boundaryCondition="false"/>
	<species id="M_carn_c" name="M_L_Carnosine_C9H14N4O3" compartment="Cytosol" charge="0" boundaryCondition="false"/>
	<species id="M_cbasp_c" name="M_N_Carbamoyl_L_aspartate_C5H6N2O5" compartment="Cytosol" charge="-2" boundaryCondition="false"/>
	<species id="M_cbi_c" name="M_Cobinamide_C48H72CoN11O8" compartment="Cytosol" charge="0" boundaryCondition="false"/>
	<species id="M_cbi_e" name="M_Cobinamide_C48H72CoN11O8" compartment="Extra_organism" charge="0" boundaryCondition="false"/>
	<species id="M_cbl1_c" name="M_Cob_I_alamin_C62H88CoN13O14P" compartment="Cytosol" charge="-1" boundaryCondition="false"/>
	<species id="M_cbl1_e" name="M_Cob_I_alamin_C62H88CoN13O14P" compartment="Extra_organism" charge="-1" boundaryCondition="false"/>
	<species id="M_cbl1hbi_c" name="M_Cob_I_alamin_HBI_C60H84CoN13O15P" compartment="Cytosol" charge="-1" boundaryCondition="false"/>
	<species id="M_cbl1hbi_e" name="M_Cob_I_alamin_HBI_C60H84CoN13O15P" compartment="Extra_organism" charge="-1" boundaryCondition="false"/>
	<species id="M_cbp_c" name="M_Carbamoyl_phosphate_CH2NO5P" compartment="Cytosol" charge="-2" boundaryCondition="false"/>
	<species id="M_cd2_c" name="M_Cadmium_Cd" compartment="Cytosol" charge="2" boundaryCondition="false"/>
	<species id="M_cd2_e" name="M_Cadmium_Cd" compartment="Extra_organism" charge="2" boundaryCondition="false"/>
	<species id="M_cdgggp_c" name="M_CDP_2_3_digeranylgeranyl_sn_glycerol_C52H83N3O13P2" compartment="Cytosol" charge="-2" boundaryCondition="false"/>
	<species id="M_cdp_c" name="M_CDP_C9H12N3O11P2" compartment="Cytosol" charge="-3" boundaryCondition="false"/>
	<species id="M_cdpg_c" name="M_Cyclic_2_3_bisphospho_D_glycerate_C3H3O9P2" compartment="Cytosol" charge="-3" boundaryCondition="false"/>
	<species id="M_ch4_c" name="M_methane_CH4" compartment="Cytosol" charge="0" boundaryCondition="false"/>
	<species id="M_ch4_e" name="M_methane_CH4" compartment="Extra_organism" charge="0" boundaryCondition="false"/>
	<species id="M_ch4s_c" name="M_Methanethiol_CH4S" compartment="Cytosol" charge="0" boundaryCondition="false"/>
	<species id="M_ch4s_e" name="M_Methanethiol_CH4S" compartment="Extra_organism" charge="0" boundaryCondition="false"/>
	<species id="M_chor_c" name="M_chorismate_C10H8O6" compartment="Cytosol" charge="-2" boundaryCondition="false"/>
	<species id="M_cit_c" name="M_Citrate_C6H5O7" compartment="Cytosol" charge="-3" boundaryCondition="false"/>
	<species id="M_cit_e" name="M_Citrate_C6H5O7" compartment="Extra_organism" charge="-3" boundaryCondition="false"/>
	<species id="M_citr_L_c" name="M_L_Citrulline_C6H13N3O3" compartment="Cytosol" charge="0" boundaryCondition="false"/>
	<species id="M_cl_c" name="M_Chloride_Cl" compartment="Cytosol" charge="-1" boundaryCondition="false"/>
	<species id="M_cl_e" name="M_Chloride_Cl" compartment="Extra_organism" charge="-1" boundaryCondition="false"/>
	<species id="M_cmaphis_c" name="M_2_[3_Carboxy_3__methylammonio_propyl]_L_histidine_C11H18N4O4" compartment="Cytosol" charge="0" boundaryCondition="false"/>
	<species id="M_cmp_c" name="M_CMP_C9H12N3O8P" compartment="Cytosol" charge="-2" boundaryCondition="false"/>
	<species id="M_co1dam_c" name="M_Cob_I_yrinate_a_c_diamide_C45H56CoN6O12" compartment="Cytosol" charge="-5" boundaryCondition="false"/>
	<species id="M_co2_c" name="M_CO2_CO2" compartment="Cytosol" charge="0" boundaryCondition="false"/>
	<species id="M_co2_e" name="M_CO2_CO2" compartment="Extra_organism" charge="0" boundaryCondition="false"/>
	<species id="M_co2dam_c" name="M_Cob_II_yrinate_a_c_diamide_C45H56CoN6O12" compartment="Cytosol" charge="-4" boundaryCondition="false"/>
	<species id="M_co_c" name="M_Carbon_monoxide_CO" compartment="Cytosol" charge="0" boundaryCondition="false"/>
	<species id="M_co_e" name="M_Carbon_monoxide_CO" compartment="Extra_organism" charge="0" boundaryCondition="false"/>
	<species id="M_coa_c" name="M_Coenzyme_A_C21H32N7O16P3S" compartment="Cytosol" charge="-4" boundaryCondition="false"/>
	<species id="M_cob_c" name="M_coenzyme_b_C11H19N1O7P1S1" compartment="Cytosol" charge="-3" boundaryCondition="false"/>
	<species id="M_cobalt2_c" name="M_Co2__Co" compartment="Cytosol" charge="2" boundaryCondition="false"/>
	<species id="M_cobalt2_e" name="M_Co2__Co" compartment="Extra_organism" charge="2" boundaryCondition="false"/>
	<species id="M_cobya_c" name="M_Cobyrinate_C45H52N4O14Co" compartment="Cytosol" charge="-6" boundaryCondition="false"/>
	<species id="M_codhpre6_c" name="M_cobalt_dihydro_precorrin_6_C44H47N4O16Co" compartment="Cytosol" charge="-7" boundaryCondition="false"/>
	<species id="M_com_c" name="M_coenzyme_m_C2H5O3S2" compartment="Cytosol" charge="-1" boundaryCondition="false"/>
	<species id="M_copre2_c" name="M_cobalt_precorrin_2_C42H38N4O16Co" compartment="Cytosol" charge="-8" boundaryCondition="false"/>
	<species id="M_copre3_c" name="M_cobalt_precorrin_3_C43H40N4O16Co" compartment="Cytosol" charge="-8" boundaryCondition="false"/>
	<species id="M_copre4_c" name="M_cobalt_precorrin_4_C44H43N4O16Co" compartment="Cytosol" charge="-7" boundaryCondition="false"/>
	<species id="M_copre5_c" name="M_cobalt_precorrin_5_C45H45N4O16Co" compartment="Cytosol" charge="-7" boundaryCondition="false"/>
	<species id="M_copre6_c" name="M_cobalt_precorrin_6_C44H45N4O16Co" compartment="Cytosol" charge="-7" boundaryCondition="false"/>
	<species id="M_copre8_c" name="M_cobalt_precorrin_8_C45H52N4O14Co" compartment="Cytosol" charge="-6" boundaryCondition="false"/>
	<species id="M_csn_c" name="M_Cytosine_C4H5N3O" compartment="Cytosol" charge="0" boundaryCondition="false"/>
	<species id="M_ctp_c" name="M_CTP_C9H12N3O14P3" compartment="Cytosol" charge="-4" boundaryCondition="false"/>
	<species id="M_cu2_c" name="M_Cu2__Cu" compartment="Cytosol" charge="2" boundaryCondition="false"/>
	<species id="M_cu2_e" name="M_Cu2__Cu" compartment="Extra_organism" charge="2" boundaryCondition="false"/>
	<species id="M_cys_L_c" name="M_L_Cysteine_C3H7NO2S" compartment="Cytosol" charge="0" boundaryCondition="false"/>
	<species id="M_cys_L_e" name="M_L_Cysteine_C3H7NO2S" compartment="Extra_organism" charge="0" boundaryCondition="false"/>
	<species id="M_cystrna_c" name="M_L_Cysteinyl_tRNA_Cys__C3H6NOSR" compartment="Cytosol" charge="1" boundaryCondition="false"/>
	<species id="M_dadp_c" name="M_dADP_C10H12N5O9P2" compartment="Cytosol" charge="-3" boundaryCondition="false"/>
	<species id="M_damp_c" name="M_dAMP_C10H12N5O6P" compartment="Cytosol" charge="-2" boundaryCondition="false"/>
	<species id="M_dann_c" name="M_7_8_Diaminononanoate_C9H21N2O2" compartment="Cytosol" charge="1" boundaryCondition="false"/>
	<species id="M_datp_c" name="M_dATP_C10H12N5O12P3" compartment="Cytosol" charge="-4" boundaryCondition="false"/>
	<species id="M_db4p_c" name="M_3_4_dihydroxy_2_butanone_4_phosphate_C4H7O6P" compartment="Cytosol" charge="-2" boundaryCondition="false"/>
	<species id="M_dcamp_c" name="M_N6__1_2_Dicarboxyethyl__AMP_C14H14N5O11P" compartment="Cytosol" charge="-4" boundaryCondition="false"/>
	<species id="M_dcdp_c" name="M_dCDP_C9H12N3O10P2" compartment="Cytosol" charge="-3" boundaryCondition="false"/>
	<species id="M_dcmp_c" name="M_dCMP_C9H12N3O7P" compartment="Cytosol" charge="-2" boundaryCondition="false"/>
	<species id="M_dctp_c" name="M_dCTP_C9H12N3O13P3" compartment="Cytosol" charge="-4" boundaryCondition="false"/>
	<species id="M_ddhrb_c" name="M_7_8_didemethyl_8_hydroxy_5_deazariboflavin_C16H17N3O7" compartment="Cytosol" charge="0" boundaryCondition="false"/>
	<species id="M_dgdp_c" name="M_dGDP_C10H12N5O10P2" compartment="Cytosol" charge="-3" boundaryCondition="false"/>
	<species id="M_dgggp_c" name="M_digeranylgeranylglyceryl_phosphate_C43H71O6P1" compartment="Cytosol" charge="-2" boundaryCondition="false"/>
	<species id="M_dgggps_c" name="M_2_3_di_O_geranylgeranyl_sn_glyceroserine_C46H77N1O8P1" compartment="Cytosol" charge="-1" boundaryCondition="false"/>
	<species id="M_dggpg_c" name="M_2_3_di_O_geranyl_sn_glycerol_1_phospho_3’_sn_glycerol_C46H78O8P1" compartment="Cytosol" charge="-1" boundaryCondition="false"/>
	<species id="M_dggpgp_c" name="M_2_3_di_O_geranyl_sn_glycerol_1_phospho_3’_sn_glycerol_phosphate_C46H77O11P2" compartment="Cytosol" charge="-3" boundaryCondition="false"/>
	<species id="M_dggpi_c" name="M_2_3_di_O_geranyl_sn_glycero_1_phospho_myo_inositol_C49H82O11P1" compartment="Cytosol" charge="-1" boundaryCondition="false"/>
	<species id="M_dgtp_c" name="M_dGTP_C10H12N5O13P3" compartment="Cytosol" charge="-4" boundaryCondition="false"/>
	<species id="M_dha_c" name="M_Dihydroxyacetone_C3H6O3" compartment="Cytosol" charge="0" boundaryCondition="false"/>
	<species id="M_dhadr_c" name="M_7_8_dihydropterin_6_ylmethyl_1__4_aminophenyl__1_deoxy_D_ribitol_C18H24N6O5" compartment="Cytosol" charge="0" boundaryCondition="false"/>
	<species id="M_dhadrdpr_c" name="M_7_8_dihydropterin_6_ylmethyl_1__4_aminophenyl__1_deoxy_5_[1_A_D_ribofuranosyl_5__diphosphate]_D_ribitol_C23H31N6O15P2" compartment="Cytosol" charge="-3" boundaryCondition="false"/>
	<species id="M_dhadrp_c" name="M_7_8_dihydropterin_6_ylmethyl_1__4_aminophenyl__1_deoxy_D_ribitol_5__phosphate_C18H23N6O8P" compartment="Cytosol" charge="-2" boundaryCondition="false"/>
	<species id="M_dhadrpr_c" name="M_7_8_dihydropterin_6_ylmethyl_1__4_aminophenyl__1_deoxy_5_[1_A_D_ribofuranosyl_5__phosphate]_D_ribitol_C23H31N6O12P" compartment="Cytosol" charge="-2" boundaryCondition="false"/>
	<species id="M_dhadrtpr_c" name="M_7_8_dihydropterin_6_ylmethyl_1__4_aminophenyl__1_deoxy_5_[1_A_D_ribofuranosyl_5__triphosphate]_D_ribitol_C23H31N6O18P3" compartment="Cytosol" charge="-4" boundaryCondition="false"/>
	<species id="M_dhap_c" name="M_Dihydroxyacetone_phosphate_C3H5O6P" compartment="Cytosol" charge="-2" boundaryCondition="false"/>
	<species id="M_dhf_c" name="M_7_8_Dihydrofolate_C19H19N7O6" compartment="Cytosol" charge="-2" boundaryCondition="false"/>
	<species id="M_dhnpt_c" name="M_Dihydroneopterin_C9H13N5O4" compartment="Cytosol" charge="0" boundaryCondition="false"/>
	<species id="M_dhor_S_c" name="M__S__Dihydroorotate_C5H5N2O4" compartment="Cytosol" charge="-1" boundaryCondition="false"/>
	<species id="M_dhp23cp_c" name="M_7_8_dihydronepterin_2___3__cyclicphosphate_C9H11N5O6P" compartment="Cytosol" charge="-1" boundaryCondition="false"/>
	<species id="M_dhpmp_c" name="M_Dihydroneopterin_monophosphate_C9H12N5O7P" compartment="Cytosol" charge="-2" boundaryCondition="false"/>
	<species id="M_dhpt_c" name="M_Dihydropteroate_C14H13N6O3" compartment="Cytosol" charge="-1" boundaryCondition="false"/>
	<species id="M_dhrfap_c" name="M_7_8_dihydropterin_6_ylmethyl_4__B_D_ribofuranosyl__aminobenzene_5__phosphate_C18H21N6O8P" compartment="Cytosol" charge="-2" boundaryCondition="false"/>
	<species id="M_dkdofp_c" name="M_4_5_diketo_6_deoxyfructose_1_phosphate_C6H7O8P1" compartment="Cytosol" charge="-2" boundaryCondition="false"/>
	<species id="M_dkfp_c" name="M_6_deoxy_5_ketofructose_1_phosphate_C6H9O8P" compartment="Cytosol" charge="-2" boundaryCondition="false"/>
	<species id="M_dkmp_c" name="M_6_deoxy_5_ketomannitol_1_phosphate_C6H11O8P" compartment="Cytosol" charge="-2" boundaryCondition="false"/>
	<species id="M_dma_c" name="M_dimethylamine_C2H8N" compartment="Cytosol" charge="1" boundaryCondition="false"/>
	<species id="M_dma_e" name="M_dimethylamine_C2H8N" compartment="Extra_organism" charge="1" boundaryCondition="false"/>
	<species id="M_dmh2mpt_c" name="M_didemethylated_7_8_dihydromethanopterin_C28H36N6O16P" compartment="Cytosol" charge="-3" boundaryCondition="false"/>
	<species id="M_dmlz_c" name="M_6_7_Dimethyl_8__1_D_ribityl_lumazine_C13H18N4O6" compartment="Cytosol" charge="0" boundaryCondition="false"/>
	<species id="M_dmpp_c" name="M_Dimethylallyl_diphosphate_C5H9O7P2" compartment="Cytosol" charge="-3" boundaryCondition="false"/>
	<species id="M_dms_c" name="M_Dimethyl_sulfide_C2H6S" compartment="Cytosol" charge="0" boundaryCondition="false"/>
	<species id="M_dms_e" name="M_Dimethyl_sulfide_C2H6S" compartment="Extra_organism" charge="0" boundaryCondition="false"/>
	<species id="M_dnad_c" name="M_Deamino_NAD__C21H24N6O15P2" compartment="Cytosol" charge="-2" boundaryCondition="false"/>
	<species id="M_dohau_c" name="M_3_7_dideoxy_D_threo_hepto_2_amino_6_ulosonate_C7H13O5N" compartment="Cytosol" charge="0" boundaryCondition="false"/>
	<species id="M_dohdu_c" name="M_3_7_dideoxy_D_threo_hepto_2_6_diulosonate_C7H9O6" compartment="Cytosol" charge="-1" boundaryCondition="false"/>
	<species id="M_dpcoa_c" name="M_Dephospho_CoA_C21H33N7O13P2S" compartment="Cytosol" charge="-2" boundaryCondition="false"/>
	<species id="M_dpgpe_c" name="M_2_3_O_phytanyl_sn_glycero_1_phosphoethanolamine_C45H94O6N1P1" compartment="Cytosol" charge="0" boundaryCondition="false"/>
	<species id="M_dpgpg_c" name="M_2_3_di_O_phytanyl_sn_glycerol_1_phospho_3’_sn_glycerol_C46H94O8P1" compartment="Cytosol" charge="-1" boundaryCondition="false"/>
	<species id="M_dpgpi_c" name="M_2_3_O_phytanyl_sn_glycero_1_phospho_myo_inositol_C49H98O11P1" compartment="Cytosol" charge="-1" boundaryCondition="false"/>
	<species id="M_dpgps_c" name="M_2_3_O_phytanyl_sn_glycero_1_phosphoserine_C46H93N1O8P1" compartment="Cytosol" charge="-1" boundaryCondition="false"/>
	<species id="M_dscl_c" name="M_dihydrosirohydrochlorin_C42H41N4O16" compartment="Cytosol" charge="-7" boundaryCondition="false"/>
	<species id="M_dtbt_c" name="M_Dethiobiotin_C10H17N2O3" compartment="Cytosol" charge="-1" boundaryCondition="false"/>
	<species id="M_dtdp4d6dg_c" name="M_dTDP_4_dehydro_6_deoxy_D_glucose_C16H22N2O15P2" compartment="Cytosol" charge="-2" boundaryCondition="false"/>
	<species id="M_dtdp4d6dm_c" name="M_dTDP_4_dehydro_6_deoxy_L_mannose_C16H22N2O15P2" compartment="Cytosol" charge="-2" boundaryCondition="false"/>
	<species id="M_dtdp_c" name="M_dTDP_C10H13N2O11P2" compartment="Cytosol" charge="-3" boundaryCondition="false"/>
	<species id="M_dtdpglu_c" name="M_dTDPglucose_C16H24N2O16P2" compartment="Cytosol" charge="-2" boundaryCondition="false"/>
	<species id="M_dtdprmn_c" name="M_dTDP_L_rhamnose_C16H24N2O15P2" compartment="Cytosol" charge="-2" boundaryCondition="false"/>
	<species id="M_dtmp_c" name="M_dTMP_C10H13N2O8P" compartment="Cytosol" charge="-2" boundaryCondition="false"/>
	<species id="M_dttp_c" name="M_dTTP_C10H13N2O14P3" compartment="Cytosol" charge="-4" boundaryCondition="false"/>
	<species id="M_dudp_c" name="M_dUDP_C9H11N2O11P2" compartment="Cytosol" charge="-3" boundaryCondition="false"/>
	<species id="M_dump_c" name="M_dUMP_C9H11N2O8P" compartment="Cytosol" charge="-2" boundaryCondition="false"/>
	<species id="M_duri_c" name="M_Deoxyuridine_C9H12N2O5" compartment="Cytosol" charge="0" boundaryCondition="false"/>
	<species id="M_dutp_c" name="M_dUTP_C9H11N2O14P3" compartment="Cytosol" charge="-4" boundaryCondition="false"/>
	<species id="M_dxyl5p_c" name="M_1_deoxy_D_xylulose_5_phosphate_C5H9O7P" compartment="Cytosol" charge="-2" boundaryCondition="false"/>
	<species id="M_e4p_c" name="M_D_Erythrose_4_phosphate_C4H7O7P" compartment="Cytosol" charge="-2" boundaryCondition="false"/>
	<species id="M_eig3p_c" name="M_D_erythro_1__Imidazol_4_yl_glycerol_3_phosphate_C6H9N2O6P" compartment="Cytosol" charge="-2" boundaryCondition="false"/>
	<species id="M_etha_c" name="M_Ethanolamine_C2H8NO" compartment="Cytosol" charge="1" boundaryCondition="false"/>
	<species id="M_etha_e" name="M_Ethanolamine_C2H8NO" compartment="Extra_organism" charge="1" boundaryCondition="false"/>
	<species id="M_etoh_c" name="M_Ethanol_C2H6O" compartment="Cytosol" charge="0" boundaryCondition="false"/>
	<species id="M_f1p_c" name="M_D_Fructose_1_phosphate_C6H11O9P" compartment="Cytosol" charge="-2" boundaryCondition="false"/>
	<species id="M_f390a_c" name="M_coenzyme_F390__adenosine__C39H43N10O24P2" compartment="Cytosol" charge="-5" boundaryCondition="false"/>
	<species id="M_f390g_c" name="M_coenzyme_F390__guanosine__C39H43N10O25P2" compartment="Cytosol" charge="-5" boundaryCondition="false"/>
	<species id="M_f420_0_c" name="M_coenzyme_ferredoxin_420_0_C19H20N3O12P" compartment="Cytosol" charge="-2" boundaryCondition="false"/>
	<species id="M_f420_1_c" name="M_coenzyme_ferredoxin_420_1_C24H26N4O15P" compartment="Cytosol" charge="-3" boundaryCondition="false"/>
	<species id="M_f420_2_c" name="M_coenzyme_ferredoxin_420_2__oxidized__C29H32O18N5P1" compartment="Cytosol" charge="-4" boundaryCondition="false"/>
	<species id="M_f420_2h2_c" name="M_coenzyme_ferredoxin_420_2__reduced__C29H34O18N5P1" compartment="Cytosol" charge="-4" boundaryCondition="false"/>
	<species id="M_f420_3_c" name="M_coenzyme_ferredoxin_420_3_C34H38N6O21P" compartment="Cytosol" charge="-5" boundaryCondition="false"/>
	<species id="M_f420_4_c" name="M_coenzyme_ferredoxin_420_4_C39H44N7O24P" compartment="Cytosol" charge="-6" boundaryCondition="false"/>
	<species id="M_f420_5_c" name="M_coenzyme_ferredoxin_420_5_C44H50N8O27P" compartment="Cytosol" charge="-7" boundaryCondition="false"/>
	<species id="M_f420_6_c" name="M_coenzyme_ferredoxin_420_6_C49H56N9O30P" compartment="Cytosol" charge="-8" boundaryCondition="false"/>
	<species id="M_f420_7_c" name="M_coenzyme_ferredoxin_420_7_C54H62N10O33P" compartment="Cytosol" charge="-9" boundaryCondition="false"/>
	<species id="M_f430_c" name="M_coenzyme_F430_C42H46N6NiO13" compartment="Cytosol" charge="-4" boundaryCondition="false"/>
	<species id="M_f430p1_c" name="M_coenzyme_F390_precursor_1_C42H42N6NiO14" compartment="Cytosol" charge="-6" boundaryCondition="false"/>
	<species id="M_f430p2_c" name="M_coenzyme_F430_precursor_2_C42H45N6NiO14" compartment="Cytosol" charge="-5" boundaryCondition="false"/>
	<species id="M_f430p3_c" name="M_coenzyme_f430_precursor_3_C42H47N6NiO14" compartment="Cytosol" charge="-5" boundaryCondition="false"/>
	<species id="M_f6p_c" name="M_D_Fructose_6_phosphate_C6H11O9P" compartment="Cytosol" charge="-2" boundaryCondition="false"/>
	<species id="M_fald_c" name="M_Formaldehyde_CH2O" compartment="Cytosol" charge="0" boundaryCondition="false"/>
	<species id="M_fc1p_c" name="M_L_Fuculose_1_phosphate_C6H11O8P" compartment="Cytosol" charge="-2" boundaryCondition="false"/>
	<species id="M_fdox_c" name="M_ferredoxin__oxidized__2[4Fe_4S]_Fe8S8X" compartment="Cytosol" charge="3" boundaryCondition="false"/>
	<species id="M_fdp_c" name="M_D_Fructose_1_6_bisphosphate_C6H10O12P2" compartment="Cytosol" charge="-4" boundaryCondition="false"/>
	<species id="M_fdred_c" name="M_ferredoxin__reduced__2[4Fe_4S]_Fe8S8X" compartment="Cytosol" charge="2" boundaryCondition="false"/>
	<species id="M_fe2_c" name="M_Fe2__Fe" compartment="Cytosol" charge="2" boundaryCondition="false"/>
	<species id="M_fe2_e" name="M_Fe2__Fe" compartment="Extra_organism" charge="2" boundaryCondition="false"/>
	<species id="M_fe3_c" name="M_Fe3__Fe" compartment="Cytosol" charge="3" boundaryCondition="false"/>
	<species id="M_fe3_e" name="M_Fe3__Fe" compartment="Extra_organism" charge="3" boundaryCondition="false"/>
	<species id="M_fgam_c" name="M_N2_Formyl_N1__5_phospho_D_ribosyl_glycinamide_C8H13N2O9P" compartment="Cytosol" charge="-2" boundaryCondition="false"/>
	<species id="M_fmettrna_c" name="M_N_Formylmethionyl_tRNA_C6H9NO2SR" compartment="Cytosol" charge="0" boundaryCondition="false"/>
	<species id="M_fmn_c" name="M_FMN_C17H19N4O9P" compartment="Cytosol" charge="-2" boundaryCondition="false"/>
	<species id="M_fol_c" name="M_Folate_C19H18N7O6" compartment="Cytosol" charge="-1" boundaryCondition="false"/>
	<species id="M_fol_e" name="M_Folate_C19H18N7O6" compartment="Extra_organism" charge="-1" boundaryCondition="false"/>
	<species id="M_for_c" name="M_Formate_CH1O2" compartment="Cytosol" charge="-1" boundaryCondition="false"/>
	<species id="M_formh4spt_c" name="M_formyltetrahydrosarcinapterin_C36H48N7O20P1" compartment="Cytosol" charge="-4" boundaryCondition="false"/>
	<species id="M_formmfr_b__c" name="M_formylmethanofuran_b_C35H43N6O15" compartment="Cytosol" charge="-3" boundaryCondition="false"/>
	<species id="M_fpram_c" name="M_2__Formamido__N1__5_phospho_D_ribosyl_acetamidine_C8H15N3O8P" compartment="Cytosol" charge="-1" boundaryCondition="false"/>
	<species id="M_fprica_c" name="M_5_Formamido_1__5_phospho_D_ribosyl_imidazole_4_carboxamide_C10H13N4O9P" compartment="Cytosol" charge="-2" boundaryCondition="false"/>
	<species id="M_frdp_c" name="M_Farnesyl_diphosphate_C15H25O7P2" compartment="Cytosol" charge="-3" boundaryCondition="false"/>
	<species id="M_fru_c" name="M_D_Fructose_C6H12O6" compartment="Cytosol" charge="0" boundaryCondition="false"/>
	<species id="M_fum_c" name="M_Fumarate_C4H2O4" compartment="Cytosol" charge="-2" boundaryCondition="false"/>
	<species id="M_g1p_c" name="M_D_Glucose_1_phosphate_C6H11O9P" compartment="Cytosol" charge="-2" boundaryCondition="false"/>
	<species id="M_g3p_c" name="M_Glyceraldehyde_3_phosphate_C3H5O6P" compartment="Cytosol" charge="-2" boundaryCondition="false"/>
	<species id="M_g6p_c" name="M_D_Glucose_6_phosphate_C6H11O9P" compartment="Cytosol" charge="-2" boundaryCondition="false"/>
	<species id="M_gal1p_c" name="M_alpha_D_Galactose_1_phosphate_C6H11O9P" compartment="Cytosol" charge="-2" boundaryCondition="false"/>
	<species id="M_gam1p_c" name="M_D_Glucosamine_1_phosphate_C6H13NO8P" compartment="Cytosol" charge="-1" boundaryCondition="false"/>
	<species id="M_gam6p_c" name="M_D_Glucosamine_6_phosphate_C6H13NO8P" compartment="Cytosol" charge="-1" boundaryCondition="false"/>
	<species id="M_gar_c" name="M_N1__5_Phospho_D_ribosyl_glycinamide_C7H14N2O8P" compartment="Cytosol" charge="-1" boundaryCondition="false"/>
	<species id="M_gcald_c" name="M_Glycolaldehyde_C2H4O2" compartment="Cytosol" charge="0" boundaryCondition="false"/>
	<species id="M_gcald_e" name="M_Glycolaldehyde_C2H4O2" compartment="Extra_organism" charge="0" boundaryCondition="false"/>
	<species id="M_gdp_c" name="M_GDP_C10H12N5O11P2" compartment="Cytosol" charge="-3" boundaryCondition="false"/>
	<species id="M_gdpddman_c" name="M_GDP_4_dehydro_6_deoxy_D_mannose_C16H21N5O15P2" compartment="Cytosol" charge="-2" boundaryCondition="false"/>
	<species id="M_gdpgpi_c" name="M_glucosaminyl_archaetidyl_myo_inositol_C55H110N1O15P1" compartment="Cytosol" charge="0" boundaryCondition="false"/>
	<species id="M_gdpmann_c" name="M_GDP_D_mannose_C16H23N5O16P2" compartment="Cytosol" charge="-2" boundaryCondition="false"/>
	<species id="M_ggdp_c" name="M_Geranylgeranyl_diphosphate_C20H33O7P2" compartment="Cytosol" charge="-3" boundaryCondition="false"/>
	<species id="M_gggp_c" name="M__S__3_O_geranylgeranylglyceryl_phosphate_C23H39O6P1" compartment="Cytosol" charge="-2" boundaryCondition="false"/>
	<species id="M_glc_D_c" name="M_D_Glucose_C6H12O6" compartment="Cytosol" charge="0" boundaryCondition="false"/>
	<species id="M_glcn_c" name="M_D_Gluconate_C6H11O7" compartment="Cytosol" charge="-1" boundaryCondition="false"/>
	<species id="M_glcn_e" name="M_D_Gluconate_C6H11O7" compartment="Extra_organism" charge="-1" boundaryCondition="false"/>
	<species id="M_gln_L_c" name="M_L_Glutamine_C5H10N2O3" compartment="Cytosol" charge="0" boundaryCondition="false"/>
	<species id="M_glntrna_c" name="M_L_Glutaminyl_tRNA_Gln__C5H9N2O2R" compartment="Cytosol" charge="1" boundaryCondition="false"/>
	<species id="M_glu_L_c" name="M_L_Glutamate_C5H8NO4" compartment="Cytosol" charge="-1" boundaryCondition="false"/>
	<species id="M_glu_L_e" name="M_L_Glutamate_C5H8NO4" compartment="Extra_organism" charge="-1" boundaryCondition="false"/>
	<species id="M_glu1sa_c" name="M_L_Glutamate_1_semialdehyde_C5H9NO3" compartment="Cytosol" charge="0" boundaryCondition="false"/>
	<species id="M_glu5p_c" name="M_L_Glutamate_5_phosphate_C5H8NO7P" compartment="Cytosol" charge="-2" boundaryCondition="false"/>
	<species id="M_glu5sa_c" name="M_L_Glutamate_5_semialdehyde_C5H9NO3" compartment="Cytosol" charge="0" boundaryCondition="false"/>
	<species id="M_glutrna_gln__c" name="M_L_Glutamyl_tRNA_Gln__C5H7NO3R" compartment="Cytosol" charge="0" boundaryCondition="false"/>
	<species id="M_glutrna_c" name="M_L_Glutamyl_tRNA_Glu__C5H7NO3R" compartment="Cytosol" charge="0" boundaryCondition="false"/>
	<species id="M_gly_c" name="M_Glycine_C2H5NO2" compartment="Cytosol" charge="0" boundaryCondition="false"/>
	<species id="M_gly_e" name="M_Glycine_C2H5NO2" compartment="Extra_organism" charge="0" boundaryCondition="false"/>
	<species id="M_glyald_c" name="M_D_Glyceraldehyde_C3H6O3" compartment="Cytosol" charge="0" boundaryCondition="false"/>
	<species id="M_glyb_c" name="M_Glycine_betaine_C5H11NO2" compartment="Cytosol" charge="0" boundaryCondition="false"/>
	<species id="M_glyb_e" name="M_Glycine_betaine_C5H11NO2" compartment="Extra_organism" charge="0" boundaryCondition="false"/>
	<species id="M_glyc_R_c" name="M__R__Glycerate_C3H5O4" compartment="Cytosol" charge="-1" boundaryCondition="false"/>
	<species id="M_glyc1p_c" name="M_Glycerol_1_phosphate_C3H7O6P" compartment="Cytosol" charge="-2" boundaryCondition="false"/>
	<species id="M_glyclt_c" name="M_Glycolate_C2H3O3" compartment="Cytosol" charge="-1" boundaryCondition="false"/>
	<species id="M_glycogen_c" name="M_glycogen_C6H10O5" compartment="Cytosol" charge="0" boundaryCondition="false"/>
	<species id="M_glytrna_c" name="M_Glycyl_tRNA_Gly__C2H4NOR" compartment="Cytosol" charge="1" boundaryCondition="false"/>
	<species id="M_gmp_c" name="M_GMP_C10H12N5O8P" compartment="Cytosol" charge="-2" boundaryCondition="false"/>
	<species id="M_grdp_c" name="M_Geranyl_diphosphate_C10H17O7P2" compartment="Cytosol" charge="-3" boundaryCondition="false"/>
	<species id="M_gthox_c" name="M_Oxidized_glutathione_C20H30N6O12S2" compartment="Cytosol" charge="-2" boundaryCondition="false"/>
	<species id="M_gthrd_c" name="M_Reduced_glutathione_C10H16N3O6S" compartment="Cytosol" charge="-1" boundaryCondition="false"/>
	<species id="M_gtp_c" name="M_GTP_C10H12N5O14P3" compartment="Cytosol" charge="-4" boundaryCondition="false"/>
	<species id="M_gua_c" name="M_Guanine_C5H5N5O" compartment="Cytosol" charge="0" boundaryCondition="false"/>
	<species id="M_h_c" name="M_H__H" compartment="Cytosol" charge="1" boundaryCondition="false"/>
	<species id="M_h2_c" name="M_H2_H2" compartment="Cytosol" charge="0" boundaryCondition="false"/>
	<species id="M_h2_e" name="M_H2_H2" compartment="Extra_organism" charge="0" boundaryCondition="false"/>
	<species id="M_h2acon_C_c" name="M_cis__homo_2aconitate_C8H7O6" compartment="Cytosol" charge="-3" boundaryCondition="false"/>
	<species id="M_h2mpt_c" name="M_7_8_dihydromethanopterin_C30H40N6O16P" compartment="Cytosol" charge="-3" boundaryCondition="false"/>
	<species id="M_h2o2_c" name="M_Hydrogen_peroxide_H2O2" compartment="Cytosol" charge="0" boundaryCondition="false"/>
	<species id="M_h2o_c" name="M_H2O_H2O" compartment="Cytosol" charge="0" boundaryCondition="false"/>
	<species id="M_h2o_e" name="M_H2O_H2O" compartment="Extra_organism" charge="0" boundaryCondition="false"/>
	<species id="M_h2s_c" name="M_Hydrogen_sulfide_H2S" compartment="Cytosol" charge="0" boundaryCondition="false"/>
	<species id="M_h2s_e" name="M_Hydrogen_sulfide_H2S" compartment="Extra_organism" charge="0" boundaryCondition="false"/>
	<species id="M_h3acon_C_c" name="M_cis__homo_3aconitate_C9H9O6" compartment="Cytosol" charge="-3" boundaryCondition="false"/>
	<species id="M_h4mpt_c" name="M_5_6_7_8_tetrahydromethanopterin_C30H42N6O16P" compartment="Cytosol" charge="-3" boundaryCondition="false"/>
	<species id="M_h4spt_c" name="M_tetrahydrosarcinapterin_C35H48N7O19P1" compartment="Cytosol" charge="-4" boundaryCondition="false"/>
	<species id="M_h_e" name="M_H__H" compartment="Extra_organism" charge="1" boundaryCondition="false"/>
	<species id="M_hacon_C_c" name="M_cis_homoaconitate_C7H5O6" compartment="Cytosol" charge="-3" boundaryCondition="false"/>
	<species id="M_hacon_T_c" name="M_trans_homoaconitate_C7H5O6" compartment="Cytosol" charge="-3" boundaryCondition="false"/>
	<species id="M_hatrz_c" name="M_Hydroxyatrazine_C8H17N5O" compartment="Cytosol" charge="2" boundaryCondition="false"/>
	<species id="M_hcit_c" name="M_2_Hydroxybutane_1_2_4_tricarboxylate_C7H7O7" compartment="Cytosol" charge="-3" boundaryCondition="false"/>
	<species id="M_hco3_c" name="M_Bicarbonate_CHO3" compartment="Cytosol" charge="-1" boundaryCondition="false"/>
	<species id="M_hcys_L_c" name="M_L_Homocysteine_C4H9NO2S" compartment="Cytosol" charge="0" boundaryCondition="false"/>
	<species id="M_hgbam_c" name="M_Hydrogenobyrinate_a_c_diamide_C45H57N6O12" compartment="Cytosol" charge="-5" boundaryCondition="false"/>
	<species id="M_his_L_c" name="M_L_Histidine_C6H9N3O2" compartment="Cytosol" charge="0" boundaryCondition="false"/>
	<species id="M_hisp_c" name="M_L_Histidinol_phosphate_C6H11N3O4P" compartment="Cytosol" charge="-1" boundaryCondition="false"/>
	<species id="M_histd_c" name="M_L_Histidinol_C6H12N3O" compartment="Cytosol" charge="1" boundaryCondition="false"/>
	<species id="M_histrna_c" name="M_L_Histidyl_tRNA_His__C6H8N3OR" compartment="Cytosol" charge="1" boundaryCondition="false"/>
	<species id="M_hmbil_c" name="M_Hydroxymethylbilane_C40H38N4O17" compartment="Cytosol" charge="-8" boundaryCondition="false"/>
	<species id="M_hmgcoa_c" name="M_Hydroxymethylglutaryl_CoA_C27H39N7O20P3S" compartment="Cytosol" charge="-5" boundaryCondition="false"/>
	<species id="M_hom_L_c" name="M_L_Homoserine_C4H9NO3" compartment="Cytosol" charge="0" boundaryCondition="false"/>
	<species id="M_hphaccoa_c" name="M_4_Hydroxyphenylacetyl_CoA_C29H38N7O18P3S" compartment="Cytosol" charge="-4" boundaryCondition="false"/>
	<species id="M_hsfd_c" name="M_heterodisulfide_C13H22N1O10P1S3" compartment="Cytosol" charge="-4" boundaryCondition="false"/>
	<species id="M_hspmd_c" name="M_sym_Homospermidine_C8H24N3" compartment="Cytosol" charge="3" boundaryCondition="false"/>
	<species id="M_hxan_c" name="M_Hypoxanthine_C5H4N4O" compartment="Cytosol" charge="0" boundaryCondition="false"/>
	<species id="M_iasp_c" name="M_Iminoaspartate_C4H3NO4" compartment="Cytosol" charge="-2" boundaryCondition="false"/>
	<species id="M_ibcoa_c" name="M_Isobutyryl_CoA_C25H38N7O17P3S" compartment="Cytosol" charge="-4" boundaryCondition="false"/>
	<species id="M_icit_c" name="M_Isocitrate_C6H5O7" compartment="Cytosol" charge="-3" boundaryCondition="false"/>
	<species id="M_idp_c" name="M_IDP_C10H11N4O11P2" compartment="Cytosol" charge="-3" boundaryCondition="false"/>
	<species id="M_ihcit_T_c" name="M_threo_isohomocitrate_C7H7O7" compartment="Cytosol" charge="-3" boundaryCondition="false"/>
	<species id="M_ile_L_c" name="M_L_Isoleucine_C6H13NO2" compartment="Cytosol" charge="0" boundaryCondition="false"/>
	<species id="M_ile_L_e" name="M_L_Isoleucine_C6H13NO2" compartment="Extra_organism" charge="0" boundaryCondition="false"/>
	<species id="M_iletrna_c" name="M_L_Isoleucyl_tRNA_Ile__C6H12NOR" compartment="Cytosol" charge="1" boundaryCondition="false"/>
	<species id="M_imacp_c" name="M_3__Imidazol_4_yl__2_oxopropyl_phosphate_C6H7N2O5P" compartment="Cytosol" charge="-2" boundaryCondition="false"/>
	<species id="M_imp_c" name="M_IMP_C10H11N4O8P" compartment="Cytosol" charge="-2" boundaryCondition="false"/>
	<species id="M_ind3ac_c" name="M_Indole_3_acetate_C10H8NO2" compartment="Cytosol" charge="-1" boundaryCondition="false"/>
	<species id="M_ind3ac_e" name="M_Indole_3_acetate_C10H8NO2" compartment="Extra_organism" charge="-1" boundaryCondition="false"/>
	<species id="M_indaccoa_c" name="M_S_2__indol_3_yl_acetyl_CoA_C31H39N8O17P3S" compartment="Cytosol" charge="-4" boundaryCondition="false"/>
	<species id="M_indole_c" name="M_Indole_C8H7N" compartment="Cytosol" charge="0" boundaryCondition="false"/>
	<species id="M_indpyr_c" name="M_Indolepyruvate_C11H8NO3" compartment="Cytosol" charge="-1" boundaryCondition="false"/>
	<species id="M_inost_c" name="M_myo_Inositol_C6H12O6" compartment="Cytosol" charge="0" boundaryCondition="false"/>
	<species id="M_ipdp_c" name="M_Isopentenyl_diphosphate_C5H9O7P2" compartment="Cytosol" charge="-3" boundaryCondition="false"/>
	<species id="M_itp_c" name="M_ITP_C10H11N4O14P3" compartment="Cytosol" charge="-4" boundaryCondition="false"/>
	<species id="M_k_c" name="M_potassium_K" compartment="Cytosol" charge="1" boundaryCondition="false"/>
	<species id="M_k_e" name="M_potassium_K" compartment="Extra_organism" charge="1" boundaryCondition="false"/>
	<species id="M_lac_L_c" name="M_L_Lactate_C3H5O3" compartment="Cytosol" charge="-1" boundaryCondition="false"/>
	<species id="M_lald_L_c" name="M_L_Lactaldehyde_C3H6O2" compartment="Cytosol" charge="0" boundaryCondition="false"/>
	<species id="M_leu_L_c" name="M_L_Leucine_C6H13NO2" compartment="Cytosol" charge="0" boundaryCondition="false"/>
	<species id="M_leu_L_e" name="M_L_Leucine_C6H13NO2" compartment="Extra_organism" charge="0" boundaryCondition="false"/>
	<species id="M_leutrna_c" name="M_L_Leucyl_tRNA_Leu__C6H12NOR" compartment="Cytosol" charge="1" boundaryCondition="false"/>
	<species id="M_lppg_c" name="M_lactyl__2__diphospho__5___guanosine_C13H16N5O13P2" compartment="Cytosol" charge="-3" boundaryCondition="false"/>
	<species id="M_lys_L_c" name="M_L_Lysine_C6H15N2O2" compartment="Cytosol" charge="1" boundaryCondition="false"/>
	<species id="M_lys_L_e" name="M_L_Lysine_C6H15N2O2" compartment="Extra_organism" charge="1" boundaryCondition="false"/>
	<species id="M_lystrna_c" name="M_L_Lysine_tRNA__Lys__C6H14N2OR" compartment="Cytosol" charge="2" boundaryCondition="false"/>
	<species id="M_m__c" name="M_m_" compartment="Cytosol" boundaryCondition="false"/>
	<species id="M_m3hdp_c" name="M_methyl_3_hydroxyl_diphosphate_C5H11O8P2" compartment="Cytosol" charge="-3" boundaryCondition="false"/>
	<species id="M_mal_L_c" name="M_L_Malate_C4H4O5" compartment="Cytosol" charge="-2" boundaryCondition="false"/>
	<species id="M_man1p_c" name="M_D_Mannose_1_phosphate_C6H11O9P" compartment="Cytosol" charge="-2" boundaryCondition="false"/>
	<species id="M_man6p_c" name="M_D_Mannose_6_phosphate_C6H11O9P" compartment="Cytosol" charge="-2" boundaryCondition="false"/>
	<species id="M_mcom_c" name="M_methylcoenzyme_m_C3O3S2H7" compartment="Cytosol" charge="-1" boundaryCondition="false"/>
	<species id="M_menylh4spt_c" name="M_methenyl_tetrahydrosarcinapterin_C36H47N7O19P1" compartment="Cytosol" charge="-3" boundaryCondition="false"/>
	<species id="M_meoh_c" name="M_Methanol_CH4O1" compartment="Cytosol" charge="0" boundaryCondition="false"/>
	<species id="M_meoh_e" name="M_Methanol_CH4O1" compartment="Extra_organism" charge="0" boundaryCondition="false"/>
	<species id="M_met_L_c" name="M_L_Methionine_C5H11NO2S" compartment="Cytosol" charge="0" boundaryCondition="false"/>
	<species id="M_methf_c" name="M_5_10_Methenyltetrahydrofolate_C20H20N7O6" compartment="Cytosol" charge="-1" boundaryCondition="false"/>
	<species id="M_mettrna_c" name="M_L_Methionyl_tRNA__Met__C5H10NOSR" compartment="Cytosol" charge="1" boundaryCondition="false"/>
	<species id="M_mev_R_c" name="M__R__Mevalonate_C6H11O4" compartment="Cytosol" charge="-1" boundaryCondition="false"/>
	<species id="M_mfr_b__c" name="M_methanofuran_b_C34H44N6O14" compartment="Cytosol" charge="-2" boundaryCondition="false"/>
	<species id="M_mg2_c" name="M_magnesium_Mg" compartment="Cytosol" charge="2" boundaryCondition="false"/>
	<species id="M_mg2_e" name="M_magnesium_Mg" compartment="Extra_organism" charge="2" boundaryCondition="false"/>
	<species id="M_mh4spt_c" name="M_N5_methyl_tetrahydrosarcinapterin_C36H50N7O19P1" compartment="Cytosol" charge="-4" boundaryCondition="false"/>
	<species id="M_mi1p_D_c" name="M_1D_myo_Inositol_1_phosphate_C6H11O9P" compartment="Cytosol" charge="-2" boundaryCondition="false"/>
	<species id="M_mleneh4spt_c" name="M_N5_N10_methylene_5_6_7_8_tetrahydromethanopterin_C36H48N7O19P1" compartment="Cytosol" charge="-4" boundaryCondition="false"/>
	<species id="M_mlthf_c" name="M_5_10_Methylenetetrahydrofolate_C20H21N7O6" compartment="Cytosol" charge="-2" boundaryCondition="false"/>
	<species id="M_mma_c" name="M_monomethylamine_C1H6N" compartment="Cytosol" charge="1" boundaryCondition="false"/>
	<species id="M_mma_e" name="M_monomethylamine_C1H6N" compartment="Extra_organism" charge="1" boundaryCondition="false"/>
	<species id="M_mmh2mpt_c" name="M_monomethylated_7_8_dihydromethanoterin_C29H38N6O16P" compartment="Cytosol" charge="-3" boundaryCondition="false"/>
	<species id="M_mn2_c" name="M_Mn2__Mn" compartment="Cytosol" charge="2" boundaryCondition="false"/>
	<species id="M_mn2_e" name="M_Mn2__Mn" compartment="Extra_organism" charge="2" boundaryCondition="false"/>
	<species id="M_mphen_e" name="M_methanophenazine__oxidized__C37N2O1H50" compartment="Extra_organism" charge="0" boundaryCondition="false"/>
	<species id="M_mphenh2_e" name="M_mphenh2" compartment="Extra_organism" boundaryCondition="false"/>
	<species id="M_mphen_c" name="M_methanophenazine__oxidized__C37N2O1H50" compartment="Cytosol" charge="0" boundaryCondition="false"/>
	<species id="M_mphenh2_c" name="M_methanophenazine__reduced__C37N2O1H52" compartment="Cytosol" charge="0" boundaryCondition="false"/>
	<species id="M_mppp9_c" name="M_Magnesium_protoporphyrin_C34H30MgN4O4" compartment="Cytosol" charge="-2" boundaryCondition="false"/>
	<species id="M_n2_c" name="M_nitrogen_N2" compartment="Cytosol" charge="0" boundaryCondition="false"/>
	<species id="M_n2_e" name="M_nitrogen_N2" compartment="Extra_organism" charge="0" boundaryCondition="false"/>
	<species id="M_na1_e" name="M_Sodium_Na" compartment="Extra_organism" charge="1" boundaryCondition="false"/>
	<species id="M_na1_c" name="M_Sodium_Na" compartment="Cytosol" charge="1" boundaryCondition="false"/>
	<species id="M_nabl_c" name="M_N_epsilon_acetyl_beta_lysine_C8H16N2O3" compartment="Cytosol" charge="0" boundaryCondition="false"/>
	<species id="M_nac_c" name="M_Nicotinate_C6H4NO2" compartment="Cytosol" charge="-1" boundaryCondition="false"/>
	<species id="M_nac_e" name="M_Nicotinate_C6H4NO2" compartment="Extra_organism" charge="-1" boundaryCondition="false"/>
	<species id="M_nad_c" name="M_Nicotinamide_adenine_dinucleotide_C21H26N7O14P2" compartment="Cytosol" charge="-1" boundaryCondition="false"/>
	<species id="M_nadh_c" name="M_Nicotinamide_adenine_dinucleotide___reduced_C21H27N7O14P2" compartment="Cytosol" charge="-2" boundaryCondition="false"/>
	<species id="M_nadp_c" name="M_Nicotinamide_adenine_dinucleotide_phosphate_C21H25N7O17P3" compartment="Cytosol" charge="-3" boundaryCondition="false"/>
	<species id="M_nadph_c" name="M_Nicotinamide_adenine_dinucleotide_phosphate___reduced_C21H26N7O17P3" compartment="Cytosol" charge="-4" boundaryCondition="false"/>
	<species id="M_nh4_c" name="M_Ammonium_H4N" compartment="Cytosol" charge="1" boundaryCondition="false"/>
	<species id="M_nh4_e" name="M_Ammonium_H4N" compartment="Extra_organism" charge="1" boundaryCondition="false"/>
	<species id="M_ni2_c" name="M_nickel_Ni" compartment="Cytosol" charge="2" boundaryCondition="false"/>
	<species id="M_ni2_e" name="M_nickel_Ni" compartment="Extra_organism" charge="2" boundaryCondition="false"/>
	<species id="M_nicrnt_c" name="M_Nicotinate_D_ribonucleotide_C11H12NO9P" compartment="Cytosol" charge="-2" boundaryCondition="false"/>
	<species id="M_nmn_c" name="M_NMN_C11H14N2O8P" compartment="Cytosol" charge="-1" boundaryCondition="false"/>
	<species id="M_no2_c" name="M_Nitrite_NO2" compartment="Cytosol" charge="-1" boundaryCondition="false"/>
	<species id="M_o2__c" name="M_Superoxide_anion_O2" compartment="Cytosol" charge="-1" boundaryCondition="false"/>
	<species id="M_o2_c" name="M_O2_O2" compartment="Cytosol" charge="0" boundaryCondition="false"/>
	<species id="M_oaa_c" name="M_Oxaloacetate_C4H2O5" compartment="Cytosol" charge="-2" boundaryCondition="false"/>
	<species id="M_ohepa_c" name="M_2_oxoheptanedioic_acid_C7H8O5" compartment="Cytosol" charge="-2" boundaryCondition="false"/>
	<species id="M_ohexa_c" name="M_2_oxohexanedioic_acid_C6H6O5" compartment="Cytosol" charge="-2" boundaryCondition="false"/>
	<species id="M_orn_c" name="M_Ornithine_C5H13N2O2" compartment="Cytosol" charge="1" boundaryCondition="false"/>
	<species id="M_orot5p_c" name="M_Orotidine_5__phosphate_C10H10N2O11P" compartment="Cytosol" charge="-3" boundaryCondition="false"/>
	<species id="M_orot_c" name="M_Orotate_C5H3N2O4" compartment="Cytosol" charge="-1" boundaryCondition="false"/>
	<species id="M_oxa_c" name="M_Oxalate_C2O4" compartment="Cytosol" charge="-2" boundaryCondition="false"/>
	<species id="M_pac_c" name="M_Phenylacetic_acid_C8H7O2" compartment="Cytosol" charge="-1" boundaryCondition="false"/>
	<species id="M_pac_e" name="M_Phenylacetic_acid_C8H7O2" compartment="Extra_organism" charge="-1" boundaryCondition="false"/>
	<species id="M_pan4p_c" name="M_Pantetheine_4__phosphate_C11H21N2O7PS" compartment="Cytosol" charge="-2" boundaryCondition="false"/>
	<species id="M_pant_R_c" name="M__R__Pantoate_C6H11O4" compartment="Cytosol" charge="-1" boundaryCondition="false"/>
	<species id="M_pap_c" name="M_Adenosine_3__5__bisphosphate_C10H11N5O10P2" compartment="Cytosol" charge="-4" boundaryCondition="false"/>
	<species id="M_paps_c" name="M_3__Phosphoadenylyl_sulfate_C10H11N5O13P2S" compartment="Cytosol" charge="-4" boundaryCondition="false"/>
	<species id="M_pep_c" name="M_Phosphoenolpyruvate_C3H2O6P" compartment="Cytosol" charge="-3" boundaryCondition="false"/>
	<species id="M_phaccoa_c" name="M_Phenylacetyl_CoA_C29H38N7O17P3S" compartment="Cytosol" charge="-4" boundaryCondition="false"/>
	<species id="M_phe_L_c" name="M_L_Phenylalanine_C9H11NO2" compartment="Cytosol" charge="0" boundaryCondition="false"/>
	<species id="M_phetrna_c" name="M_L_Phenylalanyl_tRNA_Phe__C9H10NOR" compartment="Cytosol" charge="1" boundaryCondition="false"/>
	<species id="M_phom_c" name="M_O_Phospho_L_homoserine_C4H8NO6P" compartment="Cytosol" charge="-2" boundaryCondition="false"/>
	<species id="M_phpyr_c" name="M_Phenylpyruvate_C9H7O3" compartment="Cytosol" charge="-1" boundaryCondition="false"/>
	<species id="M_pi_c" name="M_Phosphate_HO4P" compartment="Cytosol" charge="-2" boundaryCondition="false"/>
	<species id="M_pi_e" name="M_Phosphate_HO4P" compartment="Extra_organism" charge="-2" boundaryCondition="false"/>
	<species id="M_pmcoa_c" name="M_Pimeloyl_CoA_C28H41N7O19P3S" compartment="Cytosol" charge="-5" boundaryCondition="false"/>
	<species id="M_pnto_R_c" name="M__R__Pantothenate_C9H16NO5" compartment="Cytosol" charge="-1" boundaryCondition="false"/>
	<species id="M_pnto_R_e" name="M__R__Pantothenate_C9H16NO5" compartment="Extra_organism" charge="-1" boundaryCondition="false"/>
	<species id="M_ppa_c" name="M_Propionate__n_C3_0__C3H5O2" compartment="Cytosol" charge="-1" boundaryCondition="false"/>
	<species id="M_ppap_c" name="M_Propanoyl_phosphate_C3H5O5P" compartment="Cytosol" charge="-2" boundaryCondition="false"/>
	<species id="M_ppbng_c" name="M_Porphobilinogen_C10H13N2O4" compartment="Cytosol" charge="-1" boundaryCondition="false"/>
	<species id="M_ppcoa_c" name="M_Propanoyl_CoA_C24H36N7O17P3S" compartment="Cytosol" charge="-4" boundaryCondition="false"/>
	<species id="M_pphn_c" name="M_Prephenate_C10H8O6" compartment="Cytosol" charge="-2" boundaryCondition="false"/>
	<species id="M_ppi_c" name="M_Diphosphate_HO7P2" compartment="Cytosol" charge="-3" boundaryCondition="false"/>
	<species id="M_ppp9_c" name="M_Protoporphyrin_C34H32N4O4" compartment="Cytosol" charge="-2" boundaryCondition="false"/>
	<species id="M_pppi_c" name="M_Inorganic_triphosphate_HO10P3" compartment="Cytosol" charge="-4" boundaryCondition="false"/>
	<species id="M_pram_c" name="M_5_Phospho_beta_D_ribosylamine_C5H11NO7P" compartment="Cytosol" charge="-1" boundaryCondition="false"/>
	<species id="M_pran_c" name="M_N__5_Phospho_D_ribosyl_anthranilate_C12H13NO9P" compartment="Cytosol" charge="-3" boundaryCondition="false"/>
	<species id="M_prbamp_c" name="M_1__5_Phosphoribosyl__AMP_C15H19N5O14P2" compartment="Cytosol" charge="-4" boundaryCondition="false"/>
	<species id="M_prbatp_c" name="M_1__5_Phosphoribosyl__ATP_C15H19N5O20P4" compartment="Cytosol" charge="-6" boundaryCondition="false"/>
	<species id="M_prfp_c" name="M_1__5_Phosphoribosyl__5_[_5_phosphoribosylamino_methylideneamino]imidazole_4_carboxamide_C15H21N5O15P2" compartment="Cytosol" charge="-4" boundaryCondition="false"/>
	<species id="M_prlp_c" name="M_5_[_5_phospho_1_deoxyribulos_1_ylamino_methylideneamino]_1__5_phosphoribosyl_imidazole_4_carboxamide_C15H21N5O15P2" compartment="Cytosol" charge="-4" boundaryCondition="false"/>
	<species id="M_pro_L_c" name="M_L_Proline_C5H9NO2" compartment="Cytosol" charge="0" boundaryCondition="false"/>
	<species id="M_pro_L_e" name="M_L_Proline_C5H9NO2" compartment="Extra_organism" charge="0" boundaryCondition="false"/>
	<species id="M_protrna_c" name="M_L_Prolyl_tRNA_Pro__C5H8NOR" compartment="Cytosol" charge="1" boundaryCondition="false"/>
	<species id="M_prpp_c" name="M_5_Phospho_alpha_D_ribose_1_diphosphate_C5H8O14P3" compartment="Cytosol" charge="-5" boundaryCondition="false"/>
	<species id="M_psd5p_c" name="M_Pseudouridine_5__phosphate_C9H11N2O9P" compartment="Cytosol" charge="-2" boundaryCondition="false"/>
	<species id="M_pser_L_c" name="M_O_Phospho_L_serine_C3H6NO6P" compartment="Cytosol" charge="-2" boundaryCondition="false"/>
	<species id="M_ptp_c" name="M_triaminopyrimidine_triphosphate_C9H14N5O14P3" compartment="Cytosol" charge="-4" boundaryCondition="false"/>
	<species id="M_ptrc_c" name="M_Putrescine_C4H14N2" compartment="Cytosol" charge="2" boundaryCondition="false"/>
	<species id="M_pyr_c" name="M_Pyruvate_C3H3O3" compartment="Cytosol" charge="-1" boundaryCondition="false"/>
	<species id="M_pyr_e" name="M_Pyruvate_C3H3O3" compartment="Extra_organism" charge="-1" boundaryCondition="false"/>
	<species id="M_quln_c" name="M_Quinolinate_C7H3NO4" compartment="Cytosol" charge="-2" boundaryCondition="false"/>
	<species id="M_r15bp_c" name="M_D_Ribose_1_5_bisphosphate_C5H8O11P2" compartment="Cytosol" charge="-4" boundaryCondition="false"/>
	<species id="M_r5hbzi_c" name="M_N1__alpha_D_ribosyl__5_hydroxybenzimidazole_C12H14N2O5" compartment="Cytosol" charge="0" boundaryCondition="false"/>
	<species id="M_r5p_c" name="M_alpha_D_Ribose_5_phosphate_C5H9O8P" compartment="Cytosol" charge="-2" boundaryCondition="false"/>
	<species id="M_rb15bp_c" name="M_D_Ribulose_1_5_bisphosphate_C5H8O11P2" compartment="Cytosol" charge="-4" boundaryCondition="false"/>
	<species id="M_rib_D_c" name="M_D_Ribose_C5H10O5" compartment="Cytosol" charge="0" boundaryCondition="false"/>
	<species id="M_ribflv_c" name="M_Riboflavin_C17H20N4O6" compartment="Cytosol" charge="0" boundaryCondition="false"/>
	<species id="M_ribflv_e" name="M_Riboflavin_C17H20N4O6" compartment="Extra_organism" charge="0" boundaryCondition="false"/>
	<species id="M_ru5p_D_c" name="M_D_Ribulose_5_phosphate_C5H9O8P" compartment="Cytosol" charge="-2" boundaryCondition="false"/>
	<species id="M_s7p_c" name="M_Sedoheptulose_7_phosphate_C7H13O10P" compartment="Cytosol" charge="-2" boundaryCondition="false"/>
	<species id="M_s_c" name="M_Sulfur_S" compartment="Cytosol" charge="0" boundaryCondition="false"/>
	<species id="M_s_e" name="M_Sulfur_S" compartment="Extra_organism" charge="0" boundaryCondition="false"/>
	<species id="M_scl_c" name="M_sirohydrochlorin_C42H39N4O16" compartment="Cytosol" charge="-7" boundaryCondition="false"/>
	<species id="M_sec_c" name="M_sulfoethylcysteine_C5H10NO5S2" compartment="Cytosol" charge="-1" boundaryCondition="false"/>
	<species id="M_ser_L_c" name="M_L_Serine_C3H7NO3" compartment="Cytosol" charge="0" boundaryCondition="false"/>
	<species id="M_sertrna_c" name="M_L_Seryl_tRNA_Ser__C3H6NO2R" compartment="Cytosol" charge="1" boundaryCondition="false"/>
	<species id="M_sf430a_c" name="M_15_17_seco_F430_17_acid_C42H47N6NiO14" compartment="Cytosol" charge="-5" boundaryCondition="false"/>
	<species id="M_sheme_c" name="M_Siroheme_C42H36FeN4O16" compartment="Cytosol" charge="-8" boundaryCondition="false"/>
	<species id="M_skm5p_c" name="M_Shikimate_5_phosphate_C7H8O8P" compartment="Cytosol" charge="-3" boundaryCondition="false"/>
	<species id="M_skm_c" name="M_Shikimate_C7H9O5" compartment="Cytosol" charge="-1" boundaryCondition="false"/>
	<species id="M_sl_L_c" name="M_L_sulfolactate_C3H4O6S" compartment="Cytosol" charge="-2" boundaryCondition="false"/>
	<species id="M_slp_L_c" name="M_L_sulfolactyl_phosphate_C3H3O9PS" compartment="Cytosol" charge="-4" boundaryCondition="false"/>
	<species id="M_so3_c" name="M_Sulfite_O3S" compartment="Cytosol" charge="-2" boundaryCondition="false"/>
	<species id="M_so3_e" name="M_Sulfite_O3S" compartment="Extra_organism" charge="-2" boundaryCondition="false"/>
	<species id="M_so4_c" name="M_Sulfate_O4S" compartment="Cytosol" charge="-2" boundaryCondition="false"/>
	<species id="M_so4_e" name="M_Sulfate_O4S" compartment="Extra_organism" charge="-2" boundaryCondition="false"/>
	<species id="M_succ_c" name="M_Succinate_C4H4O4" compartment="Cytosol" charge="-2" boundaryCondition="false"/>
	<species id="M_succoa_c" name="M_Succinyl_CoA_C25H35N7O19P3S" compartment="Cytosol" charge="-5" boundaryCondition="false"/>
	<species id="M_sucsal_c" name="M_Succinic_semialdehyde_C4H5O3" compartment="Cytosol" charge="-1" boundaryCondition="false"/>
	<species id="M_thdp_c" name="M_2_3_4_5_Tetrahydrodipicolinate_C7H7NO4" compartment="Cytosol" charge="-2" boundaryCondition="false"/>
	<species id="M_thf_c" name="M_5_6_7_8_Tetrahydrofolate_C19H21N7O6" compartment="Cytosol" charge="-2" boundaryCondition="false"/>
	<species id="M_thm_c" name="M_Thiamin_C12H17N4OS" compartment="Cytosol" charge="1" boundaryCondition="false"/>
	<species id="M_thm_e" name="M_Thiamin_C12H17N4OS" compartment="Extra_organism" charge="1" boundaryCondition="false"/>
	<species id="M_thmmp_c" name="M_Thiamin_monophosphate_C12H16N4O4PS" compartment="Cytosol" charge="-1" boundaryCondition="false"/>
	<species id="M_thmpp_c" name="M_Thiamine_diphosphate_C12H16N4O7P2S" compartment="Cytosol" charge="-2" boundaryCondition="false"/>
	<species id="M_thr_L_c" name="M_L_Threonine_C4H9NO3" compartment="Cytosol" charge="0" boundaryCondition="false"/>
	<species id="M_thrp_c" name="M_L_Threonine_O_3_phosphate_C4H8NO6P" compartment="Cytosol" charge="-2" boundaryCondition="false"/>
	<species id="M_thrtrna_c" name="M_L_Threonyl_tRNA_Thr__C4H8NO2R" compartment="Cytosol" charge="1" boundaryCondition="false"/>
	<species id="M_thym_c" name="M_Thymine_C5H6N2O2" compartment="Cytosol" charge="0" boundaryCondition="false"/>
	<species id="M_thymd_c" name="M_Thymidine_C10H14N2O5" compartment="Cytosol" charge="0" boundaryCondition="false"/>
	<species id="M_tih2cit_c" name="M____threo_iso_homo_2citrate_C8H9O7" compartment="Cytosol" charge="-3" boundaryCondition="false"/>
	<species id="M_tih3cit_c" name="M____threo_iso_homo_3citrate_C9H11O7" compartment="Cytosol" charge="-3" boundaryCondition="false"/>
	<species id="M_tma_c" name="M_trimethylamine_C3H10N" compartment="Cytosol" charge="1" boundaryCondition="false"/>
	<species id="M_tma_e" name="M_trimethylamine_C3H10N" compartment="Extra_organism" charge="1" boundaryCondition="false"/>
	<species id="M_trdox_c" name="M_Oxidized_thioredoxin_X" compartment="Cytosol" charge="0" boundaryCondition="false"/>
	<species id="M_trdrd_c" name="M_Reduced_thioredoxin_XH2" compartment="Cytosol" charge="0" boundaryCondition="false"/>
	<species id="M_trnaala_c" name="M_tRNA_Ala__R" compartment="Cytosol" charge="0" boundaryCondition="false"/>
	<species id="M_trnaarg_c" name="M_tRNA_Arg__R" compartment="Cytosol" charge="0" boundaryCondition="false"/>
	<species id="M_trnaasp_c" name="M_tRNA_Asp__R" compartment="Cytosol" charge="0" boundaryCondition="false"/>
	<species id="M_trnacys_c" name="M_tRNA_Cys__R" compartment="Cytosol" charge="0" boundaryCondition="false"/>
	<species id="M_trnagln_c" name="M_tRNA_Gln__R" compartment="Cytosol" charge="0" boundaryCondition="false"/>
	<species id="M_trnaglu_c" name="M_tRNA__Glu__R" compartment="Cytosol" charge="0" boundaryCondition="false"/>
	<species id="M_trnagly_c" name="M_tRNA_Gly__R" compartment="Cytosol" charge="0" boundaryCondition="false"/>
	<species id="M_trnahis_c" name="M_tRNA_His__R" compartment="Cytosol" charge="0" boundaryCondition="false"/>
	<species id="M_trnaile_c" name="M_tRNA_Ile__R" compartment="Cytosol" charge="0" boundaryCondition="false"/>
	<species id="M_trnaleu_c" name="M_tRNA_Leu__R" compartment="Cytosol" charge="0" boundaryCondition="false"/>
	<species id="M_trnalys_c" name="M_tRNA_Lys__R" compartment="Cytosol" charge="0" boundaryCondition="false"/>
	<species id="M_trnamet_c" name="M_tRNA_Met__R" compartment="Cytosol" charge="0" boundaryCondition="false"/>
	<species id="M_trnaphe_c" name="M_tRNA_Phe__R" compartment="Cytosol" charge="0" boundaryCondition="false"/>
	<species id="M_trnapro_c" name="M_tRNA_Pro__R" compartment="Cytosol" charge="0" boundaryCondition="false"/>
	<species id="M_trnaser_c" name="M_tRNA_Ser__R" compartment="Cytosol" charge="0" boundaryCondition="false"/>
	<species id="M_trnathr_c" name="M_tRNA_Thr__R" compartment="Cytosol" charge="0" boundaryCondition="false"/>
	<species id="M_trnatrp_c" name="M_tRNA_Trp__R" compartment="Cytosol" charge="0" boundaryCondition="false"/>
	<species id="M_trnatyr_c" name="M_tRNA_Tyr__R" compartment="Cytosol" charge="0" boundaryCondition="false"/>
	<species id="M_trnaval_c" name="M_tRNA_Val__R" compartment="Cytosol" charge="0" boundaryCondition="false"/>
	<species id="M_trp_L_c" name="M_L_Tryptophan_C11H12N2O2" compartment="Cytosol" charge="0" boundaryCondition="false"/>
	<species id="M_trptrna_c" name="M_L_Tryptophanyl_tRNA_Trp__C11H11N2OR" compartment="Cytosol" charge="1" boundaryCondition="false"/>
	<species id="M_tsul_c" name="M_Thiosulfate_O3S2" compartment="Cytosol" charge="-2" boundaryCondition="false"/>
	<species id="M_tsul_e" name="M_Thiosulfate_O3S2" compartment="Extra_organism" charge="-2" boundaryCondition="false"/>
	<species id="M_tyr_L_c" name="M_L_Tyrosine_C9H11NO3" compartment="Cytosol" charge="0" boundaryCondition="false"/>
	<species id="M_tyrtrna_c" name="M_L_Tyrosyl_tRNA_Tyr__C9H10NO2R" compartment="Cytosol" charge="1" boundaryCondition="false"/>
	<species id="M_uacgam_c" name="M_UDP_N_acetyl_D_glucosamine_C17H25N3O17P2" compartment="Cytosol" charge="-2" boundaryCondition="false"/>
	<species id="M_udp_c" name="M_UDP_C9H11N2O12P2" compartment="Cytosol" charge="-3" boundaryCondition="false"/>
	<species id="M_udpg_c" name="M_UDPglucose_C15H22N2O17P2" compartment="Cytosol" charge="-2" boundaryCondition="false"/>
	<species id="M_udpgal_c" name="M_UDPgalactose_C15H22N2O17P2" compartment="Cytosol" charge="-2" boundaryCondition="false"/>
	<species id="M_udpglcur_c" name="M_UDP_D_glucuronate_C15H19N2O18P2" compartment="Cytosol" charge="-3" boundaryCondition="false"/>
	<species id="M_ump_c" name="M_UMP_C9H11N2O9P" compartment="Cytosol" charge="-2" boundaryCondition="false"/>
	<species id="M_unknown_cbl1deg_c" name="M_unknown_degradation_product_of_cbl1_for_adocbl_HBI_synthesis_C14H16N2O6P1" compartment="Cytosol" charge="-1" boundaryCondition="false"/>
	<species id="M_unknown_cbl1deg_e" name="M_unknown_degradation_product_of_cbl1_for_adocbl_HBI_synthesis_C14H16N2O6P1" compartment="Extra_organism" charge="-1" boundaryCondition="false"/>
	<species id="M_unknown_rbfdeg_c" name="M_unknown_riboflavin_degradation_product_C10H14N2O5" compartment="Cytosol" charge="0" boundaryCondition="false"/>
	<species id="M_unknown_rbfdeg_e" name="M_unknown_riboflavin_degradation_product_C10H14N2O5" compartment="Extra_organism" charge="0" boundaryCondition="false"/>
	<species id="M_uppg3_c" name="M_Uroporphyrinogen_III_C40H36N4O16" compartment="Cytosol" charge="-8" boundaryCondition="false"/>
	<species id="M_ura_c" name="M_Uracil_C4H4N2O2" compartment="Cytosol" charge="0" boundaryCondition="false"/>
	<species id="M_urea_c" name="M_Urea_CH4N2O" compartment="Cytosol" charge="0" boundaryCondition="false"/>
	<species id="M_utp_c" name="M_UTP_C9H11N2O15P3" compartment="Cytosol" charge="-4" boundaryCondition="false"/>
	<species id="M_val_L_c" name="M_L_Valine_C5H11NO2" compartment="Cytosol" charge="0" boundaryCondition="false"/>
	<species id="M_val_L_e" name="M_L_Valine_C5H11NO2" compartment="Extra_organism" charge="0" boundaryCondition="false"/>
	<species id="M_valtrna_c" name="M_L_Valyl_tRNA_Val__C5H10NOR" compartment="Cytosol" charge="1" boundaryCondition="false"/>
	<species id="M_xan_c" name="M_Xanthine_C5H4N4O2" compartment="Cytosol" charge="0" boundaryCondition="false"/>
	<species id="M_xmp_c" name="M_Xanthosine_5__phosphate_C10H11N4O9P" compartment="Cytosol" charge="-2" boundaryCondition="false"/>
	<species id="M_xu5p_D_c" name="M_D_Xylulose_5_phosphate_C5H9O8P" compartment="Cytosol" charge="-2" boundaryCondition="false"/>
	<species id="M_zn2_c" name="M_Zinc_Zn" compartment="Cytosol" charge="2" boundaryCondition="false"/>
	<species id="M_zn2_e" name="M_Zinc_Zn" compartment="Extra_organism" charge="2" boundaryCondition="false"/>
	<species id="M_4abz_b" name="M_4_Aminobenzoate_C7H6NO2" compartment="Extra_organism" charge="-1" boundaryCondition="true"/>
	<species id="M_4hphac_b" name="M_4_Hydroxyphenylacetate_C8H7O3" compartment="Extra_organism" charge="-1" boundaryCondition="true"/>
	<species id="M_CO2_b" name="M_CO2" compartment="Extra_organism" boundaryCondition="true"/>
	<species id="M_ac_b" name="M_Acetate_C2H3O2" compartment="Extra_organism" charge="-1" boundaryCondition="true"/>
	<species id="M_actn_R_b" name="M__R__Acetoin_C4H8O2" compartment="Extra_organism" charge="0" boundaryCondition="true"/>
	<species id="M_ala_L_b" name="M_L_Alanine_C3H7NO2" compartment="Extra_organism" charge="0" boundaryCondition="true"/>
	<species id="M_alac_S_b" name="M__S__2_Acetolactate_C5H7O4" compartment="Extra_organism" charge="-1" boundaryCondition="true"/>
	<species id="M_btn_b" name="M_Biotin_C10H15N2O3S" compartment="Extra_organism" charge="-1" boundaryCondition="true"/>
	<species id="M_ca2_b" name="M_Calcium_Ca" compartment="Extra_organism" charge="2" boundaryCondition="true"/>
	<species id="M_cbi_b" name="M_Cobinamide_C48H72CoN11O8" compartment="Extra_organism" charge="0" boundaryCondition="true"/>
	<species id="M_cbl1_b" name="M_Cob_I_alamin_C62H88CoN13O14P" compartment="Extra_organism" charge="-1" boundaryCondition="true"/>
	<species id="M_cbl1hbi_b" name="M_Cob_I_alamin_HBI_C60H84CoN13O15P" compartment="Extra_organism" charge="-1" boundaryCondition="true"/>
	<species id="M_cd2_b" name="M_Cadmium_Cd" compartment="Extra_organism" charge="2" boundaryCondition="true"/>
	<species id="M_ch4_b" name="M_methane_CH4" compartment="Extra_organism" charge="0" boundaryCondition="true"/>
	<species id="M_ch4s_b" name="M_Methanethiol_CH4S" compartment="Extra_organism" charge="0" boundaryCondition="true"/>
	<species id="M_cit_b" name="M_Citrate_C6H5O7" compartment="Extra_organism" charge="-3" boundaryCondition="true"/>
	<species id="M_cl_b" name="M_Chloride_Cl" compartment="Extra_organism" charge="-1" boundaryCondition="true"/>
	<species id="M_co2_b" name="M_CO2_CO2" compartment="Extra_organism" charge="0" boundaryCondition="true"/>
	<species id="M_co_b" name="M_Carbon_monoxide_CO" compartment="Extra_organism" charge="0" boundaryCondition="true"/>
	<species id="M_cobalt2_b" name="M_Co2__Co" compartment="Extra_organism" charge="2" boundaryCondition="true"/>
	<species id="M_cu2_b" name="M_Cu2__Cu" compartment="Extra_organism" charge="2" boundaryCondition="true"/>
	<species id="M_cys_L_b" name="M_L_Cysteine_C3H7NO2S" compartment="Extra_organism" charge="0" boundaryCondition="true"/>
	<species id="M_dma_b" name="M_dimethylamine_C2H8N" compartment="Extra_organism" charge="1" boundaryCondition="true"/>
	<species id="M_dms_b" name="M_Dimethyl_sulfide_C2H6S" compartment="Extra_organism" charge="0" boundaryCondition="true"/>
	<species id="M_etha_b" name="M_Ethanolamine_C2H8NO" compartment="Extra_organism" charge="1" boundaryCondition="true"/>
	<species id="M_fe2_b" name="M_Fe2__Fe" compartment="Extra_organism" charge="2" boundaryCondition="true"/>
	<species id="M_fe3_b" name="M_Fe3__Fe" compartment="Extra_organism" charge="3" boundaryCondition="true"/>
	<species id="M_fol_b" name="M_Folate_C19H18N7O6" compartment="Extra_organism" charge="-1" boundaryCondition="true"/>
	<species id="M_gcald_b" name="M_Glycolaldehyde_C2H4O2" compartment="Extra_organism" charge="0" boundaryCondition="true"/>
	<species id="M_glcn_b" name="M_D_Gluconate_C6H11O7" compartment="Extra_organism" charge="-1" boundaryCondition="true"/>
	<species id="M_glu_L_b" name="M_L_Glutamate_C5H8NO4" compartment="Extra_organism" charge="-1" boundaryCondition="true"/>
	<species id="M_gly_b" name="M_Glycine_C2H5NO2" compartment="Extra_organism" charge="0" boundaryCondition="true"/>
	<species id="M_glyb_b" name="M_Glycine_betaine_C5H11NO2" compartment="Extra_organism" charge="0" boundaryCondition="true"/>
	<species id="M_h2_b" name="M_H2_H2" compartment="Extra_organism" charge="0" boundaryCondition="true"/>
	<species id="M_h2o_b" name="M_H2O_H2O" compartment="Extra_organism" charge="0" boundaryCondition="true"/>
	<species id="M_h2s_b" name="M_Hydrogen_sulfide_H2S" compartment="Extra_organism" charge="0" boundaryCondition="true"/>
	<species id="M_h_b" name="M_H__H" compartment="Extra_organism" charge="1" boundaryCondition="true"/>
	<species id="M_ile_L_b" name="M_L_Isoleucine_C6H13NO2" compartment="Extra_organism" charge="0" boundaryCondition="true"/>
	<species id="M_ind3ac_b" name="M_Indole_3_acetate_C10H8NO2" compartment="Extra_organism" charge="-1" boundaryCondition="true"/>
	<species id="M_k_b" name="M_potassium_K" compartment="Extra_organism" charge="1" boundaryCondition="true"/>
	<species id="M_leu_L_b" name="M_L_Leucine_C6H13NO2" compartment="Extra_organism" charge="0" boundaryCondition="true"/>
	<species id="M_lys_L_b" name="M_L_Lysine_C6H15N2O2" compartment="Extra_organism" charge="1" boundaryCondition="true"/>
	<species id="M_meoh_b" name="M_Methanol_CH4O1" compartment="Extra_organism" charge="0" boundaryCondition="true"/>
	<species id="M_mg2_b" name="M_magnesium_Mg" compartment="Extra_organism" charge="2" boundaryCondition="true"/>
	<species id="M_mma_b" name="M_monomethylamine_C1H6N" compartment="Extra_organism" charge="1" boundaryCondition="true"/>
	<species id="M_mn2_b" name="M_Mn2__Mn" compartment="Extra_organism" charge="2" boundaryCondition="true"/>
	<species id="M_n2_b" name="M_nitrogen_N2" compartment="Extra_organism" charge="0" boundaryCondition="true"/>
	<species id="M_na1_b" name="M_Sodium_Na" compartment="Extra_organism" charge="1" boundaryCondition="true"/>
	<species id="M_nac_b" name="M_Nicotinate_C6H4NO2" compartment="Extra_organism" charge="-1" boundaryCondition="true"/>
	<species id="M_nh4_b" name="M_Ammonium_H4N" compartment="Extra_organism" charge="1" boundaryCondition="true"/>
	<species id="M_ni2_b" name="M_nickel_Ni" compartment="Extra_organism" charge="2" boundaryCondition="true"/>
	<species id="M_pac_b" name="M_Phenylacetic_acid_C8H7O2" compartment="Extra_organism" charge="-1" boundaryCondition="true"/>
	<species id="M_pi_b" name="M_Phosphate_HO4P" compartment="Extra_organism" charge="-2" boundaryCondition="true"/>
	<species id="M_pnto_R_b" name="M__R__Pantothenate_C9H16NO5" compartment="Extra_organism" charge="-1" boundaryCondition="true"/>
	<species id="M_pro_L_b" name="M_L_Proline_C5H9NO2" compartment="Extra_organism" charge="0" boundaryCondition="true"/>
	<species id="M_pyr_b" name="M_Pyruvate_C3H3O3" compartment="Extra_organism" charge="-1" boundaryCondition="true"/>
	<species id="M_ribflv_b" name="M_Riboflavin_C17H20N4O6" compartment="Extra_organism" charge="0" boundaryCondition="true"/>
	<species id="M_s_b" name="M_Sulfur_S" compartment="Extra_organism" charge="0" boundaryCondition="true"/>
	<species id="M_so3_b" name="M_Sulfite_O3S" compartment="Extra_organism" charge="-2" boundaryCondition="true"/>
	<species id="M_so4_b" name="M_Sulfate_O4S" compartment="Extra_organism" charge="-2" boundaryCondition="true"/>
	<species id="M_thm_b" name="M_Thiamin_C12H17N4OS" compartment="Extra_organism" charge="1" boundaryCondition="true"/>
	<species id="M_tma_b" name="M_trimethylamine_C3H10N" compartment="Extra_organism" charge="1" boundaryCondition="true"/>
	<species id="M_tsul_b" name="M_Thiosulfate_O3S2" compartment="Extra_organism" charge="-2" boundaryCondition="true"/>
	<species id="M_unknown_cbl1deg_b" name="M_unknown_degradation_product_of_cbl1_for_adocbl_HBI_synthesis_C14H16N2O6P1" compartment="Extra_organism" charge="-1" boundaryCondition="true"/>
	<species id="M_unknown_rbfdeg_b" name="M_unknown_riboflavin_degradation_product_C10H14N2O5" compartment="Extra_organism" charge="0" boundaryCondition="true"/>
	<species id="M_val_L_b" name="M_L_Valine_C5H11NO2" compartment="Extra_organism" charge="0" boundaryCondition="true"/>
	<species id="M_zn2_b" name="M_Zinc_Zn" compartment="Extra_organism" charge="2" boundaryCondition="true"/>
</listOfSpecies>
<listOfReactions>
	<reaction id="R_2PGK" name="R_2_phosphoglycerate_kinase" reversible="false">
		<notes>
			<html:p>GENE_ASSOCIATION: </html:p>
		</notes>
		<listOfReactants>
			<speciesReference species="M_2pg_c" stoichiometry="1.000000"/>
			<speciesReference species="M_atp_c" stoichiometry="1.000000"/>
		</listOfReactants>
		<listOfProducts>
			<speciesReference species="M_23dpg_c" stoichiometry="1.000000"/>
			<speciesReference species="M_adp_c" stoichiometry="1.000000"/>
			<speciesReference species="M_h_c" stoichiometry="1.000000"/>
		</listOfProducts>
	</reaction>
	<reaction id="R_2PLS" name="R_2_phospho_L_lactate_synthase" reversible="false">
		<notes>
			<html:p>GENE_ASSOCIATION: </html:p>
		</notes>
		<listOfReactants>
			<speciesReference species="M_gtp_c" stoichiometry="1.000000"/>
			<speciesReference species="M_lac_L_c" stoichiometry="1.000000"/>
		</listOfReactants>
		<listOfProducts>
			<speciesReference species="M_2plac_L_c" stoichiometry="1.000000"/>
			<speciesReference species="M_gdp_c" stoichiometry="1.000000"/>
			<speciesReference species="M_h_c" stoichiometry="1.000000"/>
		</listOfProducts>
	</reaction>
	<reaction id="R_4ABZt2r" name="R_4_Aminobenzoate_mitochondrial_transport_via_symport" reversible="true">
		<notes>
			<html:p>GENE_ASSOCIATION: </html:p>
		</notes>
		<listOfReactants>
			<speciesReference species="M_4abz_e" stoichiometry="1.000000"/>
			<speciesReference species="M_h_e" stoichiometry="1.000000"/>
		</listOfReactants>
		<listOfProducts>
			<speciesReference species="M_4abz_c" stoichiometry="1.000000"/>
			<speciesReference species="M_h_c" stoichiometry="1.000000"/>
		</listOfProducts>
	</reaction>
	<reaction id="R_4KFBPP" name="R_4_ketofructose_1_6_bisphosphate_phosphatase" reversible="false">
		<notes>
			<html:p>GENE_ASSOCIATION: </html:p>
		</notes>
		<listOfReactants>
			<speciesReference species="M_4kfbp_c" stoichiometry="1.000000"/>
		</listOfReactants>
		<listOfProducts>
			<speciesReference species="M_dkdofp_c" stoichiometry="1.000000"/>
			<speciesReference species="M_pi_c" stoichiometry="1.000000"/>
		</listOfProducts>
	</reaction>
	<reaction id="R_5HBZIDS" name="R_5_hydroxybenzimidazole_synthase" reversible="false">
		<notes>
			<html:p>GENE_ASSOCIATION: </html:p>
		</notes>
		<listOfReactants>
			<speciesReference species="M_ribflv_c" stoichiometry="1.000000"/>
		</listOfReactants>
		<listOfProducts>
			<speciesReference species="M_5hbzid_c" stoichiometry="1.000000"/>
			<speciesReference species="M_unknown_rbfdeg_c" stoichiometry="1.000000"/>
		</listOfProducts>
	</reaction>
	<reaction id="R_7MHS" name="R_7_mercaptoheptanoate_synthase" reversible="false">
		<notes>
			<html:p>GENE_ASSOCIATION: </html:p>
		</notes>
		<listOfReactants>
			<speciesReference species="M_7ohp_c" stoichiometry="1.000000"/>
			<speciesReference species="M_cys_L_c" stoichiometry="1.000000"/>
			<speciesReference species="M_h_c" stoichiometry="1.000000"/>
			<speciesReference species="M_nadh_c" stoichiometry="1.000000"/>
		</listOfReactants>
		<listOfProducts>
			<speciesReference species="M_7mhp_c" stoichiometry="1.000000"/>
			<speciesReference species="M_nad_c" stoichiometry="1.000000"/>
			<speciesReference species="M_ser_L_c" stoichiometry="1.000000"/>
		</listOfProducts>
	</reaction>
	<reaction id="R_7MHTS" name="R_7_mercaptoheptanoylthreonine_synthase" reversible="false">
		<notes>
			<html:p>GENE_ASSOCIATION: ( MA0339  or  MA4006 )</html:p>
		</notes>
		<listOfReactants>
			<speciesReference species="M_7mhp_c" stoichiometry="1.000000"/>
			<speciesReference species="M_atp_c" stoichiometry="1.000000"/>
			<speciesReference species="M_thr_L_c" stoichiometry="1.000000"/>
		</listOfReactants>
		<listOfProducts>
			<speciesReference species="M_7mht_c" stoichiometry="1.000000"/>
			<speciesReference species="M_adp_c" stoichiometry="1.000000"/>
			<speciesReference species="M_h_c" stoichiometry="1.000000"/>
			<speciesReference species="M_pi_c" stoichiometry="1.000000"/>
		</listOfProducts>
	</reaction>
	<reaction id="R_ABTA" name="R_4_aminobutyrate_transaminase" reversible="false">
		<notes>
			<html:p>GENE_ASSOCIATION: ( MA0119  or  MA2859 )</html:p>
		</notes>
		<listOfReactants>
			<speciesReference species="M_4abut_c" stoichiometry="1.000000"/>
			<speciesReference species="M_akg_c" stoichiometry="1.000000"/>
		</listOfReactants>
		<listOfProducts>
			<speciesReference species="M_glu_L_c" stoichiometry="1.000000"/>
			<speciesReference species="M_sucsal_c" stoichiometry="1.000000"/>
		</listOfProducts>
	</reaction>
	<reaction id="R_ACACT1" name="R_acetyl_CoA_C_acetyltransferase" reversible="false">
		<notes>
			<html:p>GENE_ASSOCIATION: MA4042</html:p>
		</notes>
		<listOfReactants>
			<speciesReference species="M_accoa_c" stoichiometry="2.000000"/>
		</listOfReactants>
		<listOfProducts>
			<speciesReference species="M_aacoa_c" stoichiometry="1.000000"/>
			<speciesReference species="M_coa_c" stoichiometry="1.000000"/>
		</listOfProducts>
	</reaction>
	<reaction id="R_ACBIPGT" name="R_Adenosyl_cobinamide_phosphate_guanyltransferase" reversible="false">
		<notes>
			<html:p>GENE_ASSOCIATION: MA0938</html:p>
		</notes>
		<listOfReactants>
			<speciesReference species="M_adocbip_c" stoichiometry="1.000000"/>
			<speciesReference species="M_gtp_c" stoichiometry="1.000000"/>
			<speciesReference species="M_h_c" stoichiometry="1.000000"/>
		</listOfReactants>
		<listOfProducts>
			<speciesReference species="M_agdpcbi_c" stoichiometry="1.000000"/>
			<speciesReference species="M_ppi_c" stoichiometry="1.000000"/>
		</listOfProducts>
	</reaction>
	<reaction id="R_ACCOAL2r" name="R_acetate_CoA_ligase__ADP_forming_" reversible="true">
		<notes>
			<html:p>GENE_ASSOCIATION: MA3168</html:p>
		</notes>
		<listOfReactants>
			<speciesReference species="M_atp_c" stoichiometry="1.000000"/>
			<speciesReference species="M_coa_c" stoichiometry="1.000000"/>
			<speciesReference species="M_ppa_c" stoichiometry="1.000000"/>
		</listOfReactants>
		<listOfProducts>
			<speciesReference species="M_adp_c" stoichiometry="1.000000"/>
			<speciesReference species="M_pi_c" stoichiometry="1.000000"/>
			<speciesReference species="M_ppcoa_c" stoichiometry="1.000000"/>
		</listOfProducts>
	</reaction>
	<reaction id="R_ACGK" name="R_acetylglutamate_kinase" reversible="false">
		<notes>
			<html:p>GENE_ASSOCIATION: MA4515</html:p>
		</notes>
		<listOfReactants>
			<speciesReference species="M_acglu_c" stoichiometry="1.000000"/>
			<speciesReference species="M_atp_c" stoichiometry="1.000000"/>
		</listOfReactants>
		<listOfProducts>
			<speciesReference species="M_acg5p_c" stoichiometry="1.000000"/>
			<speciesReference species="M_adp_c" stoichiometry="1.000000"/>
		</listOfProducts>
	</reaction>
	<reaction id="R_ACGS" name="R_N_acetylglutamate_synthase" reversible="false">
		<notes>
			<html:p>GENE_ASSOCIATION: ( MA4339  or  MA0239  or  MA3564 )</html:p>
		</notes>
		<listOfReactants>
			<speciesReference species="M_accoa_c" stoichiometry="1.000000"/>
			<speciesReference species="M_glu_L_c" stoichiometry="1.000000"/>
		</listOfReactants>
		<listOfProducts>
			<speciesReference species="M_acglu_c" stoichiometry="1.000000"/>
			<speciesReference species="M_coa_c" stoichiometry="1.000000"/>
			<speciesReference species="M_h_c" stoichiometry="1.000000"/>
		</listOfProducts>
	</reaction>
	<reaction id="R_ACHBS" name="R_2_aceto_2_hydroxybutanoate_synthase" reversible="false">
		<notes>
			<html:p>GENE_ASSOCIATION: ( MA3791  or  ( MA3854  and  MA1354 )  or  ( MA1958 )  or  MA3792 )</html:p>
		</notes>
		<listOfReactants>
			<speciesReference species="M_2obut_c" stoichiometry="1.000000"/>
			<speciesReference species="M_h_c" stoichiometry="1.000000"/>
			<speciesReference species="M_pyr_c" stoichiometry="1.000000"/>
		</listOfReactants>
		<listOfProducts>
			<speciesReference species="M_2ahbut_c" stoichiometry="1.000000"/>
			<speciesReference species="M_co2_c" stoichiometry="1.000000"/>
		</listOfProducts>
	</reaction>
	<reaction id="R_ACKr" name="R_acetate_kinase" reversible="true">
		<notes>
			<html:p>GENE_ASSOCIATION: MA3606</html:p>
		</notes>
		<listOfReactants>
			<speciesReference species="M_ac_c" stoichiometry="1.000000"/>
			<speciesReference species="M_atp_c" stoichiometry="1.000000"/>
		</listOfReactants>
		<listOfProducts>
			<speciesReference species="M_actp_c" stoichiometry="1.000000"/>
			<speciesReference species="M_adp_c" stoichiometry="1.000000"/>
		</listOfProducts>
	</reaction>
	<reaction id="R_ACLDC" name="R_acetolactate_decarboxylase" reversible="false">
		<notes>
			<html:p>GENE_ASSOCIATION: MA3744</html:p>
		</notes>
		<listOfReactants>
			<speciesReference species="M_alac_S_c" stoichiometry="1.000000"/>
			<speciesReference species="M_h_c" stoichiometry="1.000000"/>
		</listOfReactants>
		<listOfProducts>
			<speciesReference species="M_actn_R_c" stoichiometry="1.000000"/>
			<speciesReference species="M_co2_c" stoichiometry="1.000000"/>
		</listOfProducts>
	</reaction>
	<reaction id="R_ACLS" name="R_acetolactate_synthase" reversible="false">
		<notes>
			<html:p>GENE_ASSOCIATION: ( MA3791  or  ( MA3854  and  MA1958 )  or  ( MA3792 )  or  ( MA1354 )  or  ( MA1958 )  or  MA3792 )</html:p>
		</notes>
		<listOfReactants>
			<speciesReference species="M_h_c" stoichiometry="1.000000"/>
			<speciesReference species="M_pyr_c" stoichiometry="2.000000"/>
		</listOfReactants>
		<listOfProducts>
			<speciesReference species="M_alac_S_c" stoichiometry="1.000000"/>
			<speciesReference species="M_co2_c" stoichiometry="1.000000"/>
		</listOfProducts>
	</reaction>
	<reaction id="R_ACONMT" name="R_Trans_aconitate_methyltransferase" reversible="false">
		<notes>
			<html:p>GENE_ASSOCIATION: MA1801</html:p>
		</notes>
		<listOfReactants>
			<speciesReference species="M_acon_T_c" stoichiometry="1.000000"/>
			<speciesReference species="M_amet_c" stoichiometry="1.000000"/>
		</listOfReactants>
		<listOfProducts>
			<speciesReference species="M_aconm_c" stoichiometry="1.000000"/>
			<speciesReference species="M_ahcys_c" stoichiometry="1.000000"/>
		</listOfProducts>
	</reaction>
	<reaction id="R_ACONT" name="R_aconitase" reversible="true">
		<notes>
			<html:p>GENE_ASSOCIATION: MA0250</html:p>
		</notes>
		<listOfReactants>
			<speciesReference species="M_cit_c" stoichiometry="1.000000"/>
		</listOfReactants>
		<listOfProducts>
			<speciesReference species="M_icit_c" stoichiometry="1.000000"/>
		</listOfProducts>
	</reaction>
	<reaction id="R_ACOTA" name="R_acetylornithine_transaminase" reversible="true">
		<notes>
			<html:p>GENE_ASSOCIATION: ( MA0119  or  MA0581  or  MA2859 )</html:p>
		</notes>
		<listOfReactants>
			<speciesReference species="M_acorn_c" stoichiometry="1.000000"/>
			<speciesReference species="M_akg_c" stoichiometry="1.000000"/>
		</listOfReactants>
		<listOfProducts>
			<speciesReference species="M_acg5sa_c" stoichiometry="1.000000"/>
			<speciesReference species="M_glu_L_c" stoichiometry="1.000000"/>
		</listOfProducts>
	</reaction>
	<reaction id="R_ACP1_FMN_" name="R_acid_phosphatase__FMN_" reversible="false">
		<notes>
			<html:p>GENE_ASSOCIATION: MA0104</html:p>
		</notes>
		<listOfReactants>
			<speciesReference species="M_fmn_c" stoichiometry="1.000000"/>
			<speciesReference species="M_h2o_c" stoichiometry="1.000000"/>
		</listOfReactants>
		<listOfProducts>
			<speciesReference species="M_pi_c" stoichiometry="1.000000"/>
			<speciesReference species="M_ribflv_c" stoichiometry="1.000000"/>
		</listOfProducts>
	</reaction>
	<reaction id="R_ACS2" name="R_acetyl_CoA_synthase__propionate_" reversible="false">
		<notes>
			<html:p>GENE_ASSOCIATION: MA2912</html:p>
		</notes>
		<listOfReactants>
			<speciesReference species="M_atp_c" stoichiometry="1.000000"/>
			<speciesReference species="M_coa_c" stoichiometry="1.000000"/>
			<speciesReference species="M_ppa_c" stoichiometry="1.000000"/>
		</listOfReactants>
		<listOfProducts>
			<speciesReference species="M_amp_c" stoichiometry="1.000000"/>
			<speciesReference species="M_ppcoa_c" stoichiometry="1.000000"/>
			<speciesReference species="M_ppi_c" stoichiometry="1.000000"/>
		</listOfProducts>
	</reaction>
	<reaction id="R_ACt2r" name="R_acetate_reversible_transport_via_proton_symport" reversible="true">
		<notes>
			<html:p>GENE_ASSOCIATION: </html:p>
		</notes>
		<listOfReactants>
			<speciesReference species="M_ac_e" stoichiometry="1.000000"/>
			<speciesReference species="M_h_e" stoichiometry="1.000000"/>
		</listOfReactants>
		<listOfProducts>
			<speciesReference species="M_ac_c" stoichiometry="1.000000"/>
			<speciesReference species="M_h_c" stoichiometry="1.000000"/>
		</listOfProducts>
	</reaction>
	<reaction id="R_ACTNt2r" name="R__R__acetoin_transport_via_proton_symport" reversible="true">
		<notes>
			<html:p>GENE_ASSOCIATION: </html:p>
		</notes>
		<listOfReactants>
			<speciesReference species="M_actn_R_e" stoichiometry="1.000000"/>
			<speciesReference species="M_h_e" stoichiometry="1.000000"/>
		</listOfReactants>
		<listOfProducts>
			<speciesReference species="M_actn_R_c" stoichiometry="1.000000"/>
			<speciesReference species="M_h_c" stoichiometry="1.000000"/>
		</listOfProducts>
	</reaction>
	<reaction id="R_ACYP" name="R_acylphosphatase" reversible="false">
		<notes>
			<html:p>GENE_ASSOCIATION: MA3367</html:p>
		</notes>
		<listOfReactants>
			<speciesReference species="M_13dpg_c" stoichiometry="1.000000"/>
			<speciesReference species="M_h2o_c" stoichiometry="1.000000"/>
		</listOfReactants>
		<listOfProducts>
			<speciesReference species="M_3pg_c" stoichiometry="1.000000"/>
			<speciesReference species="M_h_c" stoichiometry="1.000000"/>
			<speciesReference species="M_pi_c" stoichiometry="1.000000"/>
		</listOfProducts>
	</reaction>
	<reaction id="R_ACYP_2" name="R_acylphosphatase__2_" reversible="false">
		<notes>
			<html:p>GENE_ASSOCIATION: MA3367</html:p>
		</notes>
		<listOfReactants>
			<speciesReference species="M_actp_c" stoichiometry="1.000000"/>
			<speciesReference species="M_h2o_c" stoichiometry="1.000000"/>
		</listOfReactants>
		<listOfProducts>
			<speciesReference species="M_ac_c" stoichiometry="1.000000"/>
			<speciesReference species="M_h_c" stoichiometry="1.000000"/>
			<speciesReference species="M_pi_c" stoichiometry="1.000000"/>
		</listOfProducts>
	</reaction>
	<reaction id="R_ADCPS2" name="R_adenosylcobinamide_phosphate_synthase" reversible="false">
		<notes>
			<html:p>GENE_ASSOCIATION: MA0941</html:p>
		</notes>
		<listOfReactants>
			<speciesReference species="M_adcobhex_c" stoichiometry="1.000000"/>
			<speciesReference species="M_applp_c" stoichiometry="1.000000"/>
			<speciesReference species="M_atp_c" stoichiometry="1.000000"/>
		</listOfReactants>
		<listOfProducts>
			<speciesReference species="M_adocbip_c" stoichiometry="1.000000"/>
			<speciesReference species="M_adp_c" stoichiometry="1.000000"/>
			<speciesReference species="M_h_c" stoichiometry="1.000000"/>
			<speciesReference species="M_pi_c" stoichiometry="1.000000"/>
		</listOfProducts>
	</reaction>
	<reaction id="R_ADCYRS" name="R_adenosylcobyric_acid_synthase__glutamine_hydrolysing_" reversible="false">
		<notes>
			<html:p>GENE_ASSOCIATION: MA3250</html:p>
		</notes>
		<listOfReactants>
			<speciesReference species="M_adcobdam_c" stoichiometry="1.000000"/>
			<speciesReference species="M_atp_c" stoichiometry="4.000000"/>
			<speciesReference species="M_gln_L_c" stoichiometry="4.000000"/>
			<speciesReference species="M_h2o_c" stoichiometry="4.000000"/>
		</listOfReactants>
		<listOfProducts>
			<speciesReference species="M_adcobhex_c" stoichiometry="1.000000"/>
			<speciesReference species="M_adp_c" stoichiometry="4.000000"/>
			<speciesReference species="M_glu_L_c" stoichiometry="4.000000"/>
			<speciesReference species="M_h_c" stoichiometry="4.000000"/>
			<speciesReference species="M_pi_c" stoichiometry="4.000000"/>
		</listOfProducts>
	</reaction>
	<reaction id="R_ADD" name="R_adenine_deaminase" reversible="false">
		<notes>
			<html:p>GENE_ASSOCIATION: MA2310</html:p>
		</notes>
		<listOfReactants>
			<speciesReference species="M_ade_c" stoichiometry="1.000000"/>
			<speciesReference species="M_h_c" stoichiometry="1.000000"/>
			<speciesReference species="M_h2o_c" stoichiometry="1.000000"/>
		</listOfReactants>
		<listOfProducts>
			<speciesReference species="M_hxan_c" stoichiometry="1.000000"/>
			<speciesReference species="M_nh4_c" stoichiometry="1.000000"/>
		</listOfProducts>
	</reaction>
	<reaction id="R_ADK1" name="R_adenylate_kinase" reversible="true">
		<notes>
			<html:p>GENE_ASSOCIATION: MA1096</html:p>
		</notes>
		<listOfReactants>
			<speciesReference species="M_amp_c" stoichiometry="1.000000"/>
			<speciesReference species="M_atp_c" stoichiometry="1.000000"/>
		</listOfReactants>
		<listOfProducts>
			<speciesReference species="M_adp_c" stoichiometry="2.000000"/>
		</listOfProducts>
	</reaction>
	<reaction id="R_ADK2" name="R_adenylate_kinase__Inorganic_triphosphate_" reversible="true">
		<notes>
			<html:p>GENE_ASSOCIATION: MA1096</html:p>
		</notes>
		<listOfReactants>
			<speciesReference species="M_amp_c" stoichiometry="1.000000"/>
			<speciesReference species="M_pppi_c" stoichiometry="1.000000"/>
		</listOfReactants>
		<listOfProducts>
			<speciesReference species="M_adp_c" stoichiometry="1.000000"/>
			<speciesReference species="M_ppi_c" stoichiometry="1.000000"/>
		</listOfProducts>
	</reaction>
	<reaction id="R_ADK3" name="R_adentylate_kinase__GTP_" reversible="true">
		<notes>
			<html:p>GENE_ASSOCIATION: MA1096</html:p>
		</notes>
		<listOfReactants>
			<speciesReference species="M_amp_c" stoichiometry="1.000000"/>
			<speciesReference species="M_gtp_c" stoichiometry="1.000000"/>
		</listOfReactants>
		<listOfProducts>
			<speciesReference species="M_adp_c" stoichiometry="1.000000"/>
			<speciesReference species="M_gdp_c" stoichiometry="1.000000"/>
		</listOfProducts>
	</reaction>
	<reaction id="R_ADK4" name="R_adentylate_kinase__ITP_" reversible="true">
		<notes>
			<html:p>GENE_ASSOCIATION: MA1096</html:p>
		</notes>
		<listOfReactants>
			<speciesReference species="M_amp_c" stoichiometry="1.000000"/>
			<speciesReference species="M_itp_c" stoichiometry="1.000000"/>
		</listOfReactants>
		<listOfProducts>
			<speciesReference species="M_adp_c" stoichiometry="1.000000"/>
			<speciesReference species="M_idp_c" stoichiometry="1.000000"/>
		</listOfProducts>
	</reaction>
	<reaction id="R_ADKd" name="R_adenylate_kinase__d_form_" reversible="true">
		<notes>
			<html:p>GENE_ASSOCIATION: MA1096</html:p>
		</notes>
		<listOfReactants>
			<speciesReference species="M_damp_c" stoichiometry="1.000000"/>
			<speciesReference species="M_datp_c" stoichiometry="1.000000"/>
		</listOfReactants>
		<listOfProducts>
			<speciesReference species="M_dadp_c" stoichiometry="2.000000"/>
		</listOfProducts>
	</reaction>
	<reaction id="R_ADNCYC" name="R_adenylate_cyclase" reversible="false">
		<notes>
			<html:p>GENE_ASSOCIATION: MA4044</html:p>
		</notes>
		<listOfReactants>
			<speciesReference species="M_atp_c" stoichiometry="1.000000"/>
		</listOfReactants>
		<listOfProducts>
			<speciesReference species="M_camp_c" stoichiometry="1.000000"/>
			<speciesReference species="M_ppi_c" stoichiometry="1.000000"/>
		</listOfProducts>
	</reaction>
	<reaction id="R_ADNK1" name="R_adenosine_kinase" reversible="false">
		<notes>
			<html:p>GENE_ASSOCIATION: MA1096</html:p>
		</notes>
		<listOfReactants>
			<speciesReference species="M_adn_c" stoichiometry="1.000000"/>
			<speciesReference species="M_atp_c" stoichiometry="1.000000"/>
		</listOfReactants>
		<listOfProducts>
			<speciesReference species="M_adp_c" stoichiometry="1.000000"/>
			<speciesReference species="M_amp_c" stoichiometry="1.000000"/>
			<speciesReference species="M_h_c" stoichiometry="1.000000"/>
		</listOfProducts>
	</reaction>
	<reaction id="R_ADOCBIAH" name="R_Adenosyl_cobinamide_amidohydrolase" reversible="false">
		<notes>
			<html:p>GENE_ASSOCIATION: MA1623</html:p>
		</notes>
		<listOfReactants>
			<speciesReference species="M_adocbi_c" stoichiometry="1.000000"/>
			<speciesReference species="M_h2o_c" stoichiometry="1.000000"/>
		</listOfReactants>
		<listOfProducts>
			<speciesReference species="M_adcobhex_c" stoichiometry="1.000000"/>
			<speciesReference species="M_appl_c" stoichiometry="1.000000"/>
		</listOfProducts>
	</reaction>
	<reaction id="R_ADOCBLS2" name="R_Adenosylcobalamin_5__phosphate_synthase" reversible="false">
		<notes>
			<html:p>GENE_ASSOCIATION: MA0939</html:p>
		</notes>
		<listOfReactants>
			<speciesReference species="M_agdpcbi_c" stoichiometry="1.000000"/>
			<speciesReference species="M_r5hbzi_c" stoichiometry="1.000000"/>
		</listOfReactants>
		<listOfProducts>
			<speciesReference species="M_adocblhbi_c" stoichiometry="1.000000"/>
			<speciesReference species="M_gmp_c" stoichiometry="1.000000"/>
			<speciesReference species="M_h_c" stoichiometry="1.000000"/>
		</listOfProducts>
	</reaction>
	<reaction id="R_ADPT" name="R_adenine_phosphoribosyltransferase" reversible="false">
		<notes>
			<html:p>GENE_ASSOCIATION: MA0717</html:p>
		</notes>
		<listOfReactants>
			<speciesReference species="M_ade_c" stoichiometry="1.000000"/>
			<speciesReference species="M_prpp_c" stoichiometry="1.000000"/>
		</listOfReactants>
		<listOfProducts>
			<speciesReference species="M_amp_c" stoichiometry="1.000000"/>
			<speciesReference species="M_ppi_c" stoichiometry="1.000000"/>
		</listOfProducts>
	</reaction>
	<reaction id="R_ADSL1" name="R_adenylosuccinate_lyase" reversible="false">
		<notes>
			<html:p>GENE_ASSOCIATION: MA3971</html:p>
		</notes>
		<listOfReactants>
			<speciesReference species="M_dcamp_c" stoichiometry="1.000000"/>
		</listOfReactants>
		<listOfProducts>
			<speciesReference species="M_amp_c" stoichiometry="1.000000"/>
			<speciesReference species="M_fum_c" stoichiometry="1.000000"/>
		</listOfProducts>
	</reaction>
	<reaction id="R_ADSL2" name="R_adenylosuccinate_lyase" reversible="false">
		<notes>
			<html:p>GENE_ASSOCIATION: MA3971</html:p>
		</notes>
		<listOfReactants>
			<speciesReference species="M_25aics_c" stoichiometry="1.000000"/>
		</listOfReactants>
		<listOfProducts>
			<speciesReference species="M_aicar_c" stoichiometry="1.000000"/>
			<speciesReference species="M_fum_c" stoichiometry="1.000000"/>
		</listOfProducts>
	</reaction>
	<reaction id="R_ADSS" name="R_adenylosuccinate_synthase" reversible="false">
		<notes>
			<html:p>GENE_ASSOCIATION: ( MA1919  or  MA4118 )</html:p>
		</notes>
		<listOfReactants>
			<speciesReference species="M_asp_L_c" stoichiometry="1.000000"/>
			<speciesReference species="M_gtp_c" stoichiometry="1.000000"/>
			<speciesReference species="M_imp_c" stoichiometry="1.000000"/>
		</listOfReactants>
		<listOfProducts>
			<speciesReference species="M_dcamp_c" stoichiometry="1.000000"/>
			<speciesReference species="M_gdp_c" stoichiometry="1.000000"/>
			<speciesReference species="M_h_c" stoichiometry="2.000000"/>
			<speciesReference species="M_pi_c" stoichiometry="1.000000"/>
		</listOfProducts>
	</reaction>
	<reaction id="R_AGAIAGT" name="R_archaeatidylinositol_N_acetylglucosaminyltransferase" reversible="false">
		<notes>
			<html:p>GENE_ASSOCIATION: MA0798</html:p>
		</notes>
		<listOfReactants>
			<speciesReference species="M_dpgpi_c" stoichiometry="1.000000"/>
			<speciesReference species="M_uacgam_c" stoichiometry="1.000000"/>
		</listOfReactants>
		<listOfProducts>
			<speciesReference species="M_agdpgpi_c" stoichiometry="1.000000"/>
			<speciesReference species="M_h_c" stoichiometry="1.000000"/>
			<speciesReference species="M_udp_c" stoichiometry="1.000000"/>
		</listOfProducts>
	</reaction>
	<reaction id="R_AGAID" name="R_N_acetylglucosaminylarchaeatidylinositol_deacetylase" reversible="false">
		<notes>
			<html:p>GENE_ASSOCIATION: MA0990</html:p>
		</notes>
		<listOfReactants>
			<speciesReference species="M_agdpgpi_c" stoichiometry="1.000000"/>
			<speciesReference species="M_h2o_c" stoichiometry="1.000000"/>
		</listOfReactants>
		<listOfProducts>
			<speciesReference species="M_ac_c" stoichiometry="1.000000"/>
			<speciesReference species="M_gdpgpi_c" stoichiometry="1.000000"/>
		</listOfProducts>
	</reaction>
	<reaction id="R_AGMT" name="R_agmatinase" reversible="false">
		<notes>
			<html:p>GENE_ASSOCIATION: MA3986</html:p>
		</notes>
		<listOfReactants>
			<speciesReference species="M_agm_c" stoichiometry="1.000000"/>
			<speciesReference species="M_h2o_c" stoichiometry="1.000000"/>
		</listOfReactants>
		<listOfProducts>
			<speciesReference species="M_ptrc_c" stoichiometry="1.000000"/>
			<speciesReference species="M_urea_c" stoichiometry="1.000000"/>
		</listOfProducts>
	</reaction>
	<reaction id="R_AGPR" name="R_N_acetyl_g_glutamyl_phosphate_reductase" reversible="true">
		<notes>
			<html:p>GENE_ASSOCIATION: MA3566</html:p>
		</notes>
		<listOfReactants>
			<speciesReference species="M_acg5sa_c" stoichiometry="1.000000"/>
			<speciesReference species="M_nadp_c" stoichiometry="1.000000"/>
			<speciesReference species="M_pi_c" stoichiometry="1.000000"/>
		</listOfReactants>
		<listOfProducts>
			<speciesReference species="M_acg5p_c" stoichiometry="1.000000"/>
			<speciesReference species="M_h_c" stoichiometry="1.000000"/>
			<speciesReference species="M_nadph_c" stoichiometry="1.000000"/>
		</listOfProducts>
	</reaction>
	<reaction id="R_AHC" name="R_adenosylhomocysteinase" reversible="true">
		<notes>
			<html:p>GENE_ASSOCIATION: MA1275</html:p>
		</notes>
		<listOfReactants>
			<speciesReference species="M_ahcys_c" stoichiometry="1.000000"/>
			<speciesReference species="M_h2o_c" stoichiometry="1.000000"/>
		</listOfReactants>
		<listOfProducts>
			<speciesReference species="M_adn_c" stoichiometry="1.000000"/>
			<speciesReference species="M_hcys_L_c" stoichiometry="1.000000"/>
		</listOfProducts>
	</reaction>
	<reaction id="R_AHGDx" name="R__S__alpha_hydroxyglutarate_dehydrogenase" reversible="true">
		<notes>
			<html:p>GENE_ASSOCIATION: MA3665</html:p>
		</notes>
		<listOfReactants>
			<speciesReference species="M_S2hglut_c" stoichiometry="1.000000"/>
			<speciesReference species="M_nad_c" stoichiometry="1.000000"/>
		</listOfReactants>
		<listOfProducts>
			<speciesReference species="M_akg_c" stoichiometry="1.000000"/>
			<speciesReference species="M_h_c" stoichiometry="1.000000"/>
			<speciesReference species="M_nadh_c" stoichiometry="1.000000"/>
		</listOfProducts>
	</reaction>
	<reaction id="R_AHMMPS" name="R_4_amino_5_hydroxymethyl_2_methylpyrimidine_synthetase" reversible="false">
		<notes>
			<html:p>GENE_ASSOCIATION: ( MA0261  or  MA1790  or  MA4329 )</html:p>
		</notes>
		<listOfReactants>
			<speciesReference species="M_air_c" stoichiometry="1.000000"/>
			<speciesReference species="M_h_c" stoichiometry="2.000000"/>
		</listOfReactants>
		<listOfProducts>
			<speciesReference species="M_4ahmmp_c" stoichiometry="1.000000"/>
			<speciesReference species="M_gcald_c" stoichiometry="1.000000"/>
			<speciesReference species="M_pi_c" stoichiometry="1.000000"/>
		</listOfProducts>
	</reaction>
	<reaction id="R_AHSERL2" name="R_O_acetylhomoserine__thiol__lyase" reversible="false">
		<notes>
			<html:p>GENE_ASSOCIATION: ( MA2532  or  MA2715 )</html:p>
		</notes>
		<listOfReactants>
			<speciesReference species="M_achms_c" stoichiometry="1.000000"/>
			<speciesReference species="M_h2s_c" stoichiometry="1.000000"/>
		</listOfReactants>
		<listOfProducts>
			<speciesReference species="M_ac_c" stoichiometry="1.000000"/>
			<speciesReference species="M_h_c" stoichiometry="1.000000"/>
			<speciesReference species="M_hcys_L_c" stoichiometry="1.000000"/>
		</listOfProducts>
	</reaction>
	<reaction id="R_AICART" name="R_phosphoribosylaminoimidazolecarboxamide_formyltransferase" reversible="true">
		<notes>
			<html:p>GENE_ASSOCIATION: MA4012</html:p>
		</notes>
		<listOfReactants>
			<speciesReference species="M_10fthf_c" stoichiometry="1.000000"/>
			<speciesReference species="M_aicar_c" stoichiometry="1.000000"/>
		</listOfReactants>
		<listOfProducts>
			<speciesReference species="M_fprica_c" stoichiometry="1.000000"/>
			<speciesReference species="M_thf_c" stoichiometry="1.000000"/>
		</listOfProducts>
	</reaction>
	<reaction id="R_AIRC2" name="R_phosphoribosylaminoimidazole_carboxylase" reversible="false">
		<notes>
			<html:p>GENE_ASSOCIATION: ( MA0428  or  MA1376 )</html:p>
		</notes>
		<listOfReactants>
			<speciesReference species="M_air_c" stoichiometry="1.000000"/>
			<speciesReference species="M_atp_c" stoichiometry="1.000000"/>
			<speciesReference species="M_hco3_c" stoichiometry="1.000000"/>
		</listOfReactants>
		<listOfProducts>
			<speciesReference species="M_5caiz_c" stoichiometry="1.000000"/>
			<speciesReference species="M_adp_c" stoichiometry="1.000000"/>
			<speciesReference species="M_h_c" stoichiometry="1.000000"/>
			<speciesReference species="M_pi_c" stoichiometry="1.000000"/>
		</listOfProducts>
	</reaction>
	<reaction id="R_AIRC3" name="R_phosphoribosylaminoimidazole_carboxylase__mutase_rxn_" reversible="true">
		<notes>
			<html:p>GENE_ASSOCIATION: ( MA0428  or  MA1376 )</html:p>
		</notes>
		<listOfReactants>
			<speciesReference species="M_5aizc_c" stoichiometry="1.000000"/>
		</listOfReactants>
		<listOfProducts>
			<speciesReference species="M_5caiz_c" stoichiometry="1.000000"/>
		</listOfProducts>
	</reaction>
	<reaction id="R_AKACAL" name="R_alpha_ketoadipate_CoA_ligase" reversible="false">
		<notes>
			<html:p>GENE_ASSOCIATION: ( MA1225  or  MA3342  or  MA3793  or  MA4264  or  MA4615 )</html:p>
		</notes>
		<listOfReactants>
			<speciesReference species="M_accoa_c" stoichiometry="1.000000"/>
			<speciesReference species="M_h2o_c" stoichiometry="1.000000"/>
			<speciesReference species="M_ohexa_c" stoichiometry="1.000000"/>
		</listOfReactants>
		<listOfProducts>
			<speciesReference species="M_Rh2cit_c" stoichiometry="1.000000"/>
			<speciesReference species="M_coa_c" stoichiometry="1.000000"/>
			<speciesReference species="M_h_c" stoichiometry="1.000000"/>
		</listOfProducts>
	</reaction>
	<reaction id="R_AKGCAL" name="R_alpha_ketoglutarate_CoA_ligase" reversible="false">
		<notes>
			<html:p>GENE_ASSOCIATION: ( MA1225  or  MA3342  or  MA3793  or  MA4264  or  MA4615 )</html:p>
		</notes>
		<listOfReactants>
			<speciesReference species="M_accoa_c" stoichiometry="1.000000"/>
			<speciesReference species="M_akg_c" stoichiometry="1.000000"/>
		</listOfReactants>
		<listOfProducts>
			<speciesReference species="M_coa_c" stoichiometry="1.000000"/>
			<speciesReference species="M_h_c" stoichiometry="1.000000"/>
			<speciesReference species="M_hacon_T_c" stoichiometry="1.000000"/>
		</listOfProducts>
	</reaction>
	<reaction id="R_AKP1" name="R_alkaline_phosphatase__Dihydroneopterin_" reversible="false">
		<notes>
			<html:p>GENE_ASSOCIATION: MA4354</html:p>
		</notes>
		<listOfReactants>
			<speciesReference species="M_ahdt_c" stoichiometry="1.000000"/>
			<speciesReference species="M_h2o_c" stoichiometry="3.000000"/>
		</listOfReactants>
		<listOfProducts>
			<speciesReference species="M_dhnpt_c" stoichiometry="1.000000"/>
			<speciesReference species="M_h_c" stoichiometry="2.000000"/>
			<speciesReference species="M_pi_c" stoichiometry="3.000000"/>
		</listOfProducts>
	</reaction>
	<reaction id="R_AKPCAL" name="R_alpha_ketopimelate_CoA_ligase" reversible="false">
		<notes>
			<html:p>GENE_ASSOCIATION: ( MA1225  or  MA3342  or  MA3793  or  MA4264  or  MA4615 )</html:p>
		</notes>
		<listOfReactants>
			<speciesReference species="M_accoa_c" stoichiometry="1.000000"/>
			<speciesReference species="M_h2o_c" stoichiometry="1.000000"/>
			<speciesReference species="M_ohepa_c" stoichiometry="1.000000"/>
		</listOfReactants>
		<listOfProducts>
			<speciesReference species="M_Rh3cit_c" stoichiometry="1.000000"/>
			<speciesReference species="M_coa_c" stoichiometry="1.000000"/>
			<speciesReference species="M_h_c" stoichiometry="1.000000"/>
		</listOfProducts>
	</reaction>
	<reaction id="R_AKSCAL" name="R_alpha_ketosubmerate_CoA_ligase" reversible="false">
		<notes>
			<html:p>GENE_ASSOCIATION: </html:p>
		</notes>
		<listOfReactants>
			<speciesReference species="M_2ood_c" stoichiometry="1.000000"/>
			<speciesReference species="M_accoa_c" stoichiometry="1.000000"/>
			<speciesReference species="M_h2o_c" stoichiometry="1.000000"/>
		</listOfReactants>
		<listOfProducts>
			<speciesReference species="M_glyc_R_c" stoichiometry="1.000000"/>
			<speciesReference species="M_pmcoa_c" stoichiometry="1.000000"/>
		</listOfProducts>
	</reaction>
	<reaction id="R_AKSDC" name="R_alpha_ketosubmerate_decarboxylase" reversible="false">
		<notes>
			<html:p>GENE_ASSOCIATION: </html:p>
		</notes>
		<listOfReactants>
			<speciesReference species="M_2ood_c" stoichiometry="1.000000"/>
			<speciesReference species="M_h_c" stoichiometry="1.000000"/>
		</listOfReactants>
		<listOfProducts>
			<speciesReference species="M_7ohp_c" stoichiometry="1.000000"/>
			<speciesReference species="M_co2_c" stoichiometry="1.000000"/>
		</listOfProducts>
	</reaction>
	<reaction id="R_ALACt2r" name="R_acetolactate_reversible_transport_via_proton_symport" reversible="true">
		<notes>
			<html:p>GENE_ASSOCIATION: </html:p>
		</notes>
		<listOfReactants>
			<speciesReference species="M_alac_S_e" stoichiometry="1.000000"/>
			<speciesReference species="M_h_e" stoichiometry="1.000000"/>
		</listOfReactants>
		<listOfProducts>
			<speciesReference species="M_alac_S_c" stoichiometry="1.000000"/>
			<speciesReference species="M_h_c" stoichiometry="1.000000"/>
		</listOfProducts>
	</reaction>
	<reaction id="R_ALAt4r" name="R_Alanine_Sodium_symporter" reversible="true">
		<notes>
			<html:p>GENE_ASSOCIATION: MA2837</html:p>
		</notes>
		<listOfReactants>
			<speciesReference species="M_ala_L_e" stoichiometry="1.000000"/>
			<speciesReference species="M_na1_e" stoichiometry="1.000000"/>
		</listOfReactants>
		<listOfProducts>
			<speciesReference species="M_ala_L_c" stoichiometry="1.000000"/>
			<speciesReference species="M_na1_c" stoichiometry="1.000000"/>
		</listOfProducts>
	</reaction>
	<reaction id="R_ALATA_L" name="R_L_alanine_transaminase" reversible="true">
		<notes>
			<html:p>GENE_ASSOCIATION: ( MA0636  or  MA0925  or  MA1385  or  MA1712  or  MA1819 )</html:p>
		</notes>
		<listOfReactants>
			<speciesReference species="M_akg_c" stoichiometry="1.000000"/>
			<speciesReference species="M_ala_L_c" stoichiometry="1.000000"/>
		</listOfReactants>
		<listOfProducts>
			<speciesReference species="M_glu_L_c" stoichiometry="1.000000"/>
			<speciesReference species="M_pyr_c" stoichiometry="1.000000"/>
		</listOfProducts>
	</reaction>
	<reaction id="R_ALATRS" name="R_Alanyl_tRNA_synthetase" reversible="false">
		<notes>
			<html:p>GENE_ASSOCIATION: ( MA0194  or  MA2014 )</html:p>
		</notes>
		<listOfReactants>
			<speciesReference species="M_ala_L_c" stoichiometry="1.000000"/>
			<speciesReference species="M_atp_c" stoichiometry="1.000000"/>
			<speciesReference species="M_trnaala_c" stoichiometry="1.000000"/>
		</listOfReactants>
		<listOfProducts>
			<speciesReference species="M_alatrna_c" stoichiometry="1.000000"/>
			<speciesReference species="M_amp_c" stoichiometry="1.000000"/>
			<speciesReference species="M_ppi_c" stoichiometry="1.000000"/>
		</listOfProducts>
	</reaction>
	<reaction id="R_ALCD20y" name="R_alcohol_dehydrogenase__2_propanol___NADP_" reversible="true">
		<notes>
			<html:p>GENE_ASSOCIATION: ( MA1901  or  MA0403  or  MA2630 )</html:p>
		</notes>
		<listOfReactants>
			<speciesReference species="M_2ppoh_c" stoichiometry="1.000000"/>
			<speciesReference species="M_nadp_c" stoichiometry="1.000000"/>
		</listOfReactants>
		<listOfProducts>
			<speciesReference species="M_acetone_c" stoichiometry="1.000000"/>
			<speciesReference species="M_h_c" stoichiometry="1.000000"/>
			<speciesReference species="M_nadph_c" stoichiometry="1.000000"/>
		</listOfProducts>
	</reaction>
	<reaction id="R_ALCD2y" name="R_alcohol_dehydrogenase__ethanol__NADP_" reversible="true">
		<notes>
			<html:p>GENE_ASSOCIATION: ( MA1901  or  MA0403  or  MA2630 )</html:p>
		</notes>
		<listOfReactants>
			<speciesReference species="M_etoh_c" stoichiometry="1.000000"/>
			<speciesReference species="M_nadp_c" stoichiometry="1.000000"/>
		</listOfReactants>
		<listOfProducts>
			<speciesReference species="M_acald_c" stoichiometry="1.000000"/>
			<speciesReference species="M_h_c" stoichiometry="1.000000"/>
			<speciesReference species="M_nadph_c" stoichiometry="1.000000"/>
		</listOfProducts>
	</reaction>
	<reaction id="R_ALDD1" name="R_aldehyde_dehydrogenase__formaldehyde__NAD_" reversible="false">
		<notes>
			<html:p>GENE_ASSOCIATION: MA0417</html:p>
		</notes>
		<listOfReactants>
			<speciesReference species="M_fald_c" stoichiometry="1.000000"/>
			<speciesReference species="M_h2o_c" stoichiometry="1.000000"/>
			<speciesReference species="M_nad_c" stoichiometry="1.000000"/>
		</listOfReactants>
		<listOfProducts>
			<speciesReference species="M_for_c" stoichiometry="1.000000"/>
			<speciesReference species="M_h_c" stoichiometry="2.000000"/>
			<speciesReference species="M_nadh_c" stoichiometry="1.000000"/>
		</listOfProducts>
	</reaction>
	<reaction id="R_ALDD2x" name="R_aldehyde_dehydrogenase__acetaldehyde__NAD_" reversible="false">
		<notes>
			<html:p>GENE_ASSOCIATION: ( MA0705  or  MA1355  or  MA2860  or  MA4079 )</html:p>
		</notes>
		<listOfReactants>
			<speciesReference species="M_acald_c" stoichiometry="1.000000"/>
			<speciesReference species="M_h2o_c" stoichiometry="1.000000"/>
			<speciesReference species="M_nad_c" stoichiometry="1.000000"/>
		</listOfReactants>
		<listOfProducts>
			<speciesReference species="M_ac_c" stoichiometry="1.000000"/>
			<speciesReference species="M_h_c" stoichiometry="2.000000"/>
			<speciesReference species="M_nadh_c" stoichiometry="1.000000"/>
		</listOfProducts>
	</reaction>
	<reaction id="R_ALKP" name="R_alkaline_phosphatase" reversible="false">
		<notes>
			<html:p>GENE_ASSOCIATION: MA4354</html:p>
		</notes>
		<listOfReactants>
			<speciesReference species="M_dhap_c" stoichiometry="1.000000"/>
			<speciesReference species="M_h2o_c" stoichiometry="1.000000"/>
		</listOfReactants>
		<listOfProducts>
			<speciesReference species="M_dha_c" stoichiometry="1.000000"/>
			<speciesReference species="M_pi_c" stoichiometry="1.000000"/>
		</listOfProducts>
	</reaction>
	<reaction id="R_AMAOTr" name="R_adenosylmethionine_8_amino_7_oxononanoate_transaminase" reversible="true">
		<notes>
			<html:p>GENE_ASSOCIATION: </html:p>
		</notes>
		<listOfReactants>
			<speciesReference species="M_8aonn_c" stoichiometry="1.000000"/>
			<speciesReference species="M_amet_c" stoichiometry="1.000000"/>
		</listOfReactants>
		<listOfProducts>
			<speciesReference species="M_amob_c" stoichiometry="1.000000"/>
			<speciesReference species="M_dann_c" stoichiometry="1.000000"/>
		</listOfProducts>
	</reaction>
	<reaction id="R_ANPRT" name="R_anthranilate_phosphoribosyltransferase" reversible="false">
		<notes>
			<html:p>GENE_ASSOCIATION: MA2989</html:p>
		</notes>
		<listOfReactants>
			<speciesReference species="M_anth_c" stoichiometry="1.000000"/>
			<speciesReference species="M_prpp_c" stoichiometry="1.000000"/>
		</listOfReactants>
		<listOfProducts>
			<speciesReference species="M_ppi_c" stoichiometry="1.000000"/>
			<speciesReference species="M_pran_c" stoichiometry="1.000000"/>
		</listOfProducts>
	</reaction>
	<reaction id="R_ANS" name="R_anthranilate_synthase" reversible="false">
		<notes>
			<html:p>GENE_ASSOCIATION: ( MA2987  and  MA2986 )</html:p>
		</notes>
		<listOfReactants>
			<speciesReference species="M_chor_c" stoichiometry="1.000000"/>
			<speciesReference species="M_gln_L_c" stoichiometry="1.000000"/>
		</listOfReactants>
		<listOfProducts>
			<speciesReference species="M_anth_c" stoichiometry="1.000000"/>
			<speciesReference species="M_glu_L_c" stoichiometry="1.000000"/>
			<speciesReference species="M_h_c" stoichiometry="1.000000"/>
			<speciesReference species="M_pyr_c" stoichiometry="1.000000"/>
		</listOfProducts>
	</reaction>
	<reaction id="R_AOXSr" name="R_8_amino_7_oxononanoate_synthase" reversible="true">
		<notes>
			<html:p>GENE_ASSOCIATION: </html:p>
		</notes>
		<listOfReactants>
			<speciesReference species="M_ala_L_c" stoichiometry="1.000000"/>
			<speciesReference species="M_h_c" stoichiometry="1.000000"/>
			<speciesReference species="M_pmcoa_c" stoichiometry="1.000000"/>
		</listOfReactants>
		<listOfProducts>
			<speciesReference species="M_8aonn_c" stoichiometry="1.000000"/>
			<speciesReference species="M_co2_c" stoichiometry="1.000000"/>
			<speciesReference species="M_coa_c" stoichiometry="1.000000"/>
		</listOfProducts>
	</reaction>
	<reaction id="R_APPLP" name="R_aminopropanol_phosphorylase" reversible="false">
		<notes>
			<html:p>GENE_ASSOCIATION: MA0940</html:p>
		</notes>
		<listOfReactants>
			<speciesReference species="M_appl_c" stoichiometry="1.000000"/>
			<speciesReference species="M_atp_c" stoichiometry="1.000000"/>
		</listOfReactants>
		<listOfProducts>
			<speciesReference species="M_adp_c" stoichiometry="1.000000"/>
			<speciesReference species="M_applp_c" stoichiometry="1.000000"/>
			<speciesReference species="M_h_c" stoichiometry="1.000000"/>
		</listOfProducts>
	</reaction>
	<reaction id="R_ARGDC" name="R_arginine_decarboxylase" reversible="false">
		<notes>
			<html:p>GENE_ASSOCIATION: ( MA3012  or  MA3496 )</html:p>
		</notes>
		<listOfReactants>
			<speciesReference species="M_arg_L_c" stoichiometry="1.000000"/>
			<speciesReference species="M_h_c" stoichiometry="1.000000"/>
		</listOfReactants>
		<listOfProducts>
			<speciesReference species="M_agm_c" stoichiometry="1.000000"/>
			<speciesReference species="M_co2_c" stoichiometry="1.000000"/>
		</listOfProducts>
	</reaction>
	<reaction id="R_ARGDr" name="R_arginine_deiminase" reversible="true">
		<notes>
			<html:p>GENE_ASSOCIATION: MA0792</html:p>
		</notes>
		<listOfReactants>
			<speciesReference species="M_arg_L_c" stoichiometry="1.000000"/>
			<speciesReference species="M_h2o_c" stoichiometry="1.000000"/>
		</listOfReactants>
		<listOfProducts>
			<speciesReference species="M_citr_L_c" stoichiometry="1.000000"/>
			<speciesReference species="M_nh4_c" stoichiometry="1.000000"/>
		</listOfProducts>
	</reaction>
	<reaction id="R_ARGSL" name="R_argininosuccinate_lyase" reversible="true">
		<notes>
			<html:p>GENE_ASSOCIATION: MA1318</html:p>
		</notes>
		<listOfReactants>
			<speciesReference species="M_argsuc_c" stoichiometry="1.000000"/>
		</listOfReactants>
		<listOfProducts>
			<speciesReference species="M_arg_L_c" stoichiometry="1.000000"/>
			<speciesReference species="M_fum_c" stoichiometry="1.000000"/>
		</listOfProducts>
	</reaction>
	<reaction id="R_ARGSS" name="R_argininosuccinate_synthase" reversible="false">
		<notes>
			<html:p>GENE_ASSOCIATION: MA2142</html:p>
		</notes>
		<listOfReactants>
			<speciesReference species="M_asp_L_c" stoichiometry="1.000000"/>
			<speciesReference species="M_atp_c" stoichiometry="1.000000"/>
			<speciesReference species="M_citr_L_c" stoichiometry="1.000000"/>
		</listOfReactants>
		<listOfProducts>
			<speciesReference species="M_amp_c" stoichiometry="1.000000"/>
			<speciesReference species="M_argsuc_c" stoichiometry="1.000000"/>
			<speciesReference species="M_h_c" stoichiometry="1.000000"/>
			<speciesReference species="M_ppi_c" stoichiometry="1.000000"/>
		</listOfProducts>
	</reaction>
	<reaction id="R_ARGTRS" name="R_Arginyl_tRNA_synthetase" reversible="false">
		<notes>
			<html:p>GENE_ASSOCIATION: MA0043</html:p>
		</notes>
		<listOfReactants>
			<speciesReference species="M_arg_L_c" stoichiometry="1.000000"/>
			<speciesReference species="M_atp_c" stoichiometry="1.000000"/>
			<speciesReference species="M_trnaarg_c" stoichiometry="1.000000"/>
		</listOfReactants>
		<listOfProducts>
			<speciesReference species="M_amp_c" stoichiometry="1.000000"/>
			<speciesReference species="M_argtrna_c" stoichiometry="1.000000"/>
			<speciesReference species="M_ppi_c" stoichiometry="1.000000"/>
		</listOfProducts>
	</reaction>
	<reaction id="R_ASADi" name="R_aspartate_semialdehyde_dehydrogenase__irreversible" reversible="false">
		<notes>
			<html:p>GENE_ASSOCIATION: MA0430</html:p>
		</notes>
		<listOfReactants>
			<speciesReference species="M_4pasp_c" stoichiometry="1.000000"/>
			<speciesReference species="M_h_c" stoichiometry="1.000000"/>
			<speciesReference species="M_nadph_c" stoichiometry="1.000000"/>
		</listOfReactants>
		<listOfProducts>
			<speciesReference species="M_aspsa_c" stoichiometry="1.000000"/>
			<speciesReference species="M_nadp_c" stoichiometry="1.000000"/>
			<speciesReference species="M_pi_c" stoichiometry="1.000000"/>
		</listOfProducts>
	</reaction>
	<reaction id="R_ASD" name="R_archaetidylserine_decarboxylase" reversible="false">
		<notes>
			<html:p>GENE_ASSOCIATION: MA0115</html:p>
		</notes>
		<listOfReactants>
			<speciesReference species="M_dpgps_c" stoichiometry="1.000000"/>
			<speciesReference species="M_h_c" stoichiometry="1.000000"/>
		</listOfReactants>
		<listOfProducts>
			<speciesReference species="M_co2_c" stoichiometry="1.000000"/>
			<speciesReference species="M_dpgpe_c" stoichiometry="1.000000"/>
		</listOfProducts>
	</reaction>
	<reaction id="R_ASNN" name="R_L_asparaginase" reversible="false">
		<notes>
			<html:p>GENE_ASSOCIATION: MA1317</html:p>
		</notes>
		<listOfReactants>
			<speciesReference species="M_asn_L_c" stoichiometry="1.000000"/>
			<speciesReference species="M_h2o_c" stoichiometry="1.000000"/>
		</listOfReactants>
		<listOfProducts>
			<speciesReference species="M_asp_L_c" stoichiometry="1.000000"/>
			<speciesReference species="M_nh4_c" stoichiometry="1.000000"/>
		</listOfProducts>
	</reaction>
	<reaction id="R_ASNS1" name="R_asparagine_synthase__glutamine_hydrolysing_" reversible="false">
		<notes>
			<html:p>GENE_ASSOCIATION: MA1966</html:p>
		</notes>
		<listOfReactants>
			<speciesReference species="M_asp_L_c" stoichiometry="1.000000"/>
			<speciesReference species="M_atp_c" stoichiometry="1.000000"/>
			<speciesReference species="M_gln_L_c" stoichiometry="1.000000"/>
			<speciesReference species="M_h2o_c" stoichiometry="1.000000"/>
		</listOfReactants>
		<listOfProducts>
			<speciesReference species="M_amp_c" stoichiometry="1.000000"/>
			<speciesReference species="M_asn_L_c" stoichiometry="1.000000"/>
			<speciesReference species="M_glu_L_c" stoichiometry="1.000000"/>
			<speciesReference species="M_h_c" stoichiometry="1.000000"/>
			<speciesReference species="M_ppi_c" stoichiometry="1.000000"/>
		</listOfProducts>
	</reaction>
	<reaction id="R_ASP1DC" name="R_aspartate_1_decarboxylase" reversible="false">
		<notes>
			<html:p>GENE_ASSOCIATION: ( MA0006  or  MA1949 )</html:p>
		</notes>
		<listOfReactants>
			<speciesReference species="M_asp_L_c" stoichiometry="1.000000"/>
			<speciesReference species="M_h_c" stoichiometry="1.000000"/>
		</listOfReactants>
		<listOfProducts>
			<speciesReference species="M_ala_B_c" stoichiometry="1.000000"/>
			<speciesReference species="M_co2_c" stoichiometry="1.000000"/>
		</listOfProducts>
	</reaction>
	<reaction id="R_ASPCT" name="R_aspartate_carbamoyltransferase" reversible="false">
		<notes>
			<html:p>GENE_ASSOCIATION: MA4502</html:p>
		</notes>
		<listOfReactants>
			<speciesReference species="M_asp_L_c" stoichiometry="1.000000"/>
			<speciesReference species="M_cbp_c" stoichiometry="1.000000"/>
		</listOfReactants>
		<listOfProducts>
			<speciesReference species="M_cbasp_c" stoichiometry="1.000000"/>
			<speciesReference species="M_h_c" stoichiometry="1.000000"/>
			<speciesReference species="M_pi_c" stoichiometry="1.000000"/>
		</listOfProducts>
	</reaction>
	<reaction id="R_ASPKi" name="R_aspartate_kinase__irreversible" reversible="false">
		<notes>
			<html:p>GENE_ASSOCIATION: MA0131</html:p>
		</notes>
		<listOfReactants>
			<speciesReference species="M_asp_L_c" stoichiometry="1.000000"/>
			<speciesReference species="M_atp_c" stoichiometry="1.000000"/>
		</listOfReactants>
		<listOfProducts>
			<speciesReference species="M_4pasp_c" stoichiometry="1.000000"/>
			<speciesReference species="M_adp_c" stoichiometry="1.000000"/>
		</listOfProducts>
	</reaction>
	<reaction id="R_ASPTA" name="R_aspartate_transaminase" reversible="true">
		<notes>
			<html:p>GENE_ASSOCIATION: MA1816</html:p>
		</notes>
		<listOfReactants>
			<speciesReference species="M_akg_c" stoichiometry="1.000000"/>
			<speciesReference species="M_asp_L_c" stoichiometry="1.000000"/>
		</listOfReactants>
		<listOfProducts>
			<speciesReference species="M_glu_L_c" stoichiometry="1.000000"/>
			<speciesReference species="M_oaa_c" stoichiometry="1.000000"/>
		</listOfProducts>
	</reaction>
	<reaction id="R_ASPTRS" name="R_Aspartyl_tRNA_synthetase" reversible="false">
		<notes>
			<html:p>GENE_ASSOCIATION: MA1684</html:p>
		</notes>
		<listOfReactants>
			<speciesReference species="M_asp_L_c" stoichiometry="1.000000"/>
			<speciesReference species="M_atp_c" stoichiometry="1.000000"/>
			<speciesReference species="M_trnaasp_c" stoichiometry="1.000000"/>
		</listOfReactants>
		<listOfProducts>
			<speciesReference species="M_amp_c" stoichiometry="1.000000"/>
			<speciesReference species="M_asptrna_c" stoichiometry="1.000000"/>
			<speciesReference species="M_ppi_c" stoichiometry="1.000000"/>
		</listOfProducts>
	</reaction>
	<reaction id="R_ATGH" name="R_archaetidylglycerol_hydrogenase" reversible="false">
		<notes>
			<html:p>GENE_ASSOCIATION: ( MA0691  or  MA0692  or  MA1484  or  MA3894 )</html:p>
		</notes>
		<listOfReactants>
			<speciesReference species="M_dggpg_c" stoichiometry="1.000000"/>
			<speciesReference species="M_h_c" stoichiometry="8.000000"/>
			<speciesReference species="M_nadph_c" stoichiometry="8.000000"/>
		</listOfReactants>
		<listOfProducts>
			<speciesReference species="M_dpgpg_c" stoichiometry="1.000000"/>
			<speciesReference species="M_nadp_c" stoichiometry="8.000000"/>
		</listOfProducts>
	</reaction>
	<reaction id="R_ATIH" name="R_archaetidylinositol_hydrogenase" reversible="false">
		<notes>
			<html:p>GENE_ASSOCIATION: ( MA0691  or  MA0692  or  MA1484  or  MA3894 )</html:p>
		</notes>
		<listOfReactants>
			<speciesReference species="M_dggpi_c" stoichiometry="1.000000"/>
			<speciesReference species="M_h_c" stoichiometry="8.000000"/>
			<speciesReference species="M_nadph_c" stoichiometry="8.000000"/>
		</listOfReactants>
		<listOfProducts>
			<speciesReference species="M_dpgpi_c" stoichiometry="1.000000"/>
			<speciesReference species="M_nadp_c" stoichiometry="8.000000"/>
		</listOfProducts>
	</reaction>
	<reaction id="R_ATPM" name="R_ATP_maintenance_requirement" reversible="false">
		<notes>
			<html:p>GENE_ASSOCIATION: </html:p>
		</notes>
		<listOfReactants>
			<speciesReference species="M_atp_c" stoichiometry="1.000000"/>
			<speciesReference species="M_h2o_c" stoichiometry="1.000000"/>
		</listOfReactants>
		<listOfProducts>
			<speciesReference species="M_adp_c" stoichiometry="1.000000"/>
			<speciesReference species="M_h_c" stoichiometry="1.000000"/>
			<speciesReference species="M_pi_c" stoichiometry="1.000000"/>
		</listOfProducts>
	</reaction>
	<reaction id="R_ATPPRT" name="R_ATP_phosphoribosyltransferase" reversible="false">
		<notes>
			<html:p>GENE_ASSOCIATION: MA0217</html:p>
		</notes>
		<listOfReactants>
			<speciesReference species="M_atp_c" stoichiometry="1.000000"/>
			<speciesReference species="M_prpp_c" stoichiometry="1.000000"/>
		</listOfReactants>
		<listOfProducts>
			<speciesReference species="M_ppi_c" stoichiometry="1.000000"/>
			<speciesReference species="M_prbatp_c" stoichiometry="1.000000"/>
		</listOfProducts>
	</reaction>
	<reaction id="R_ATPS1" name="R_H__exporting_ATPase" reversible="false">
		<notes>
			<html:p>GENE_ASSOCIATION: ( MA1678  or  MA2833  or  MA4082  or  MA4378 )</html:p>
		</notes>
		<listOfReactants>
			<speciesReference species="M_atp_c" stoichiometry="1.000000"/>
			<speciesReference species="M_h_c" stoichiometry="1.000000"/>
			<speciesReference species="M_h2o_c" stoichiometry="1.000000"/>
		</listOfReactants>
		<listOfProducts>
			<speciesReference species="M_adp_c" stoichiometry="1.000000"/>
			<speciesReference species="M_h_e" stoichiometry="2.000000"/>
			<speciesReference species="M_pi_c" stoichiometry="1.000000"/>
		</listOfProducts>
	</reaction>
	<reaction id="R_ATPS4r" name="R_ATP_synthase__four_protons_for_one_ATP_" reversible="true">
		<notes>
			<html:p>GENE_ASSOCIATION: ( MA4158  or  ( MA2437  and  MA4159  and  MA4156  and  MA4160  and  MA4155  and  MA4157  and  MA4152  and  MA4153 )  or  MA4153 )</html:p>
		</notes>
		<listOfReactants>
			<speciesReference species="M_adp_c" stoichiometry="1.000000"/>
			<speciesReference species="M_h_e" stoichiometry="4.000000"/>
			<speciesReference species="M_pi_c" stoichiometry="1.000000"/>
		</listOfReactants>
		<listOfProducts>
			<speciesReference species="M_atp_c" stoichiometry="1.000000"/>
			<speciesReference species="M_h_c" stoichiometry="3.000000"/>
			<speciesReference species="M_h2o_c" stoichiometry="1.000000"/>
		</listOfProducts>
	</reaction>
	<reaction id="R_ATRZCH" name="R_atrazine_chlorohydrolase" reversible="false">
		<notes>
			<html:p>GENE_ASSOCIATION: MA1276</html:p>
		</notes>
		<listOfReactants>
			<speciesReference species="M_atrz_c" stoichiometry="1.000000"/>
			<speciesReference species="M_h2o_c" stoichiometry="1.000000"/>
		</listOfReactants>
		<listOfProducts>
			<speciesReference species="M_cl_c" stoichiometry="1.000000"/>
			<speciesReference species="M_h_c" stoichiometry="1.000000"/>
			<speciesReference species="M_hatrz_c" stoichiometry="1.000000"/>
		</listOfProducts>
	</reaction>
	<reaction id="R_ATSH" name="R_archaetidylserine_hydrogenase" reversible="false">
		<notes>
			<html:p>GENE_ASSOCIATION: ( MA0691  or  MA0692  or  MA1484  or  MA3894 )</html:p>
		</notes>
		<listOfReactants>
			<speciesReference species="M_dgggps_c" stoichiometry="1.000000"/>
			<speciesReference species="M_h_c" stoichiometry="8.000000"/>
			<speciesReference species="M_nadph_c" stoichiometry="8.000000"/>
		</listOfReactants>
		<listOfProducts>
			<speciesReference species="M_dpgps_c" stoichiometry="1.000000"/>
			<speciesReference species="M_nadp_c" stoichiometry="8.000000"/>
		</listOfProducts>
	</reaction>
	<reaction id="R_BACCL" name="R_biotin_[acetyl_CoA_carboxylase]_ligase" reversible="false">
		<notes>
			<html:p>GENE_ASSOCIATION: MA0676</html:p>
		</notes>
		<listOfReactants>
			<speciesReference species="M_atp_c" stoichiometry="1.000000"/>
			<speciesReference species="M_btn_c" stoichiometry="1.000000"/>
			<speciesReference species="M_h_c" stoichiometry="1.000000"/>
		</listOfReactants>
		<listOfProducts>
			<speciesReference species="M_btamp_c" stoichiometry="1.000000"/>
			<speciesReference species="M_ppi_c" stoichiometry="1.000000"/>
		</listOfProducts>
	</reaction>
	<reaction id="R_BLAT" name="R_beta_lysine_acetyltransferase" reversible="false">
		<notes>
			<html:p>GENE_ASSOCIATION: MA3978</html:p>
		</notes>
		<listOfReactants>
			<speciesReference species="M_36dahx_c" stoichiometry="1.000000"/>
			<speciesReference species="M_accoa_c" stoichiometry="1.000000"/>
		</listOfReactants>
		<listOfProducts>
			<speciesReference species="M_coa_c" stoichiometry="1.000000"/>
			<speciesReference species="M_h_c" stoichiometry="1.000000"/>
			<speciesReference species="M_nabl_c" stoichiometry="1.000000"/>
		</listOfProducts>
	</reaction>
	<reaction id="R_BRFAPS" name="R_beta_ribofuranosylaminobenzene_5__phosphate_synthase" reversible="false">
		<notes>
			<html:p>GENE_ASSOCIATION: ( MA0339  or  MA4006 )</html:p>
		</notes>
		<listOfReactants>
			<speciesReference species="M_4abz_c" stoichiometry="1.000000"/>
			<speciesReference species="M_h_c" stoichiometry="1.000000"/>
			<speciesReference species="M_prpp_c" stoichiometry="1.000000"/>
		</listOfReactants>
		<listOfProducts>
			<speciesReference species="M_Brfap_c" stoichiometry="1.000000"/>
			<speciesReference species="M_co2_c" stoichiometry="1.000000"/>
			<speciesReference species="M_ppi_c" stoichiometry="1.000000"/>
		</listOfProducts>
	</reaction>
	<reaction id="R_BTNt2i" name="R_Biotin_uptake" reversible="false">
		<notes>
			<html:p>GENE_ASSOCIATION: </html:p>
		</notes>
		<listOfReactants>
			<speciesReference species="M_btn_e" stoichiometry="1.000000"/>
			<speciesReference species="M_h_e" stoichiometry="1.000000"/>
		</listOfReactants>
		<listOfProducts>
			<speciesReference species="M_btn_c" stoichiometry="1.000000"/>
			<speciesReference species="M_h_c" stoichiometry="1.000000"/>
		</listOfProducts>
	</reaction>
	<reaction id="R_BTS3r" name="R_biotin_synthase" reversible="true">
		<notes>
			<html:p>GENE_ASSOCIATION: MA0154</html:p>
		</notes>
		<listOfReactants>
			<speciesReference species="M_dtbt_c" stoichiometry="1.000000"/>
			<speciesReference species="M_s_c" stoichiometry="2.000000"/>
		</listOfReactants>
		<listOfProducts>
			<speciesReference species="M_btn_c" stoichiometry="1.000000"/>
			<speciesReference species="M_h2s_c" stoichiometry="1.000000"/>
		</listOfProducts>
	</reaction>
	<reaction id="R_CA2abc" name="R_calcium_transport_via_ABC_system" reversible="false">
		<notes>
			<html:p>GENE_ASSOCIATION: ( MA1678  or  MA2501  or  MA2833  or  MA4082  or  MA4378 )</html:p>
		</notes>
		<listOfReactants>
			<speciesReference species="M_atp_c" stoichiometry="1.000000"/>
			<speciesReference species="M_ca2_e" stoichiometry="1.000000"/>
			<speciesReference species="M_h2o_c" stoichiometry="1.000000"/>
		</listOfReactants>
		<listOfProducts>
			<speciesReference species="M_adp_c" stoichiometry="1.000000"/>
			<speciesReference species="M_ca2_c" stoichiometry="1.000000"/>
			<speciesReference species="M_h_c" stoichiometry="1.000000"/>
			<speciesReference species="M_pi_c" stoichiometry="1.000000"/>
		</listOfProducts>
	</reaction>
	<reaction id="R_CAM" name="R_carbonic_anhydrase" reversible="false">
		<notes>
			<html:p>GENE_ASSOCIATION: </html:p>
		</notes>
		<listOfReactants>
			<speciesReference species="M_CO2_e" stoichiometry="1.000000"/>
		</listOfReactants>
		<listOfProducts>
			<speciesReference species="M_H2CO3_e" stoichiometry="1.000000"/>
		</listOfProducts>
	</reaction>
	<reaction id="R_CAt6" name="R_calcium_/_sodium_antiporter" reversible="true">
		<notes>
			<html:p>GENE_ASSOCIATION: ( MA2008  or  MA2817  or  MA2008  or  MA2817 )</html:p>
		</notes>
		<listOfReactants>
			<speciesReference species="M_ca2_c" stoichiometry="1.000000"/>
			<speciesReference species="M_na1_e" stoichiometry="1.000000"/>
		</listOfReactants>
		<listOfProducts>
			<speciesReference species="M_ca2_e" stoichiometry="1.000000"/>
			<speciesReference species="M_na1_c" stoichiometry="1.000000"/>
		</listOfProducts>
	</reaction>
	<reaction id="R_CBIabc" name="R_Cobinamide_transport_via_ABC_system" reversible="false">
		<notes>
			<html:p>GENE_ASSOCIATION: </html:p>
		</notes>
		<listOfReactants>
			<speciesReference species="M_atp_c" stoichiometry="1.000000"/>
			<speciesReference species="M_cbi_e" stoichiometry="1.000000"/>
			<speciesReference species="M_h2o_c" stoichiometry="1.000000"/>
		</listOfReactants>
		<listOfProducts>
			<speciesReference species="M_adp_c" stoichiometry="1.000000"/>
			<speciesReference species="M_cbi_c" stoichiometry="1.000000"/>
			<speciesReference species="M_h_c" stoichiometry="1.000000"/>
			<speciesReference species="M_pi_c" stoichiometry="1.000000"/>
		</listOfProducts>
	</reaction>
	<reaction id="R_CBIAT" name="R_Cobinamide_adenyltransferase" reversible="true">
		<notes>
			<html:p>GENE_ASSOCIATION: MA2084</html:p>
		</notes>
		<listOfReactants>
			<speciesReference species="M_atp_c" stoichiometry="1.000000"/>
			<speciesReference species="M_cbi_c" stoichiometry="1.000000"/>
			<speciesReference species="M_h_c" stoichiometry="1.000000"/>
		</listOfReactants>
		<listOfProducts>
			<speciesReference species="M_adocbi_c" stoichiometry="1.000000"/>
			<speciesReference species="M_pppi_c" stoichiometry="1.000000"/>
		</listOfProducts>
	</reaction>
	<reaction id="R_CBL1abc" name="R_Cob_1_alamin_transport_via_ABC_system" reversible="false">
		<notes>
			<html:p>GENE_ASSOCIATION: </html:p>
		</notes>
		<listOfReactants>
			<speciesReference species="M_atp_c" stoichiometry="1.000000"/>
			<speciesReference species="M_cbl1_e" stoichiometry="1.000000"/>
			<speciesReference species="M_h2o_c" stoichiometry="1.000000"/>
		</listOfReactants>
		<listOfProducts>
			<speciesReference species="M_adp_c" stoichiometry="1.000000"/>
			<speciesReference species="M_cbl1_c" stoichiometry="1.000000"/>
			<speciesReference species="M_h_c" stoichiometry="1.000000"/>
			<speciesReference species="M_pi_c" stoichiometry="1.000000"/>
		</listOfProducts>
	</reaction>
	<reaction id="R_CBL1HBIabc" name="R_Cob_1_alamin_HBI_transport_via_ABC_system" reversible="false">
		<notes>
			<html:p>GENE_ASSOCIATION: </html:p>
		</notes>
		<listOfReactants>
			<speciesReference species="M_atp_c" stoichiometry="1.000000"/>
			<speciesReference species="M_cbl1hbi_e" stoichiometry="1.000000"/>
			<speciesReference species="M_h2o_c" stoichiometry="1.000000"/>
		</listOfReactants>
		<listOfProducts>
			<speciesReference species="M_adp_c" stoichiometry="1.000000"/>
			<speciesReference species="M_cbl1hbi_c" stoichiometry="1.000000"/>
			<speciesReference species="M_h_c" stoichiometry="1.000000"/>
			<speciesReference species="M_pi_c" stoichiometry="1.000000"/>
		</listOfProducts>
	</reaction>
	<reaction id="R_CBLAT2" name="R_cob_I_alamin_HBI_adenosyltransferase" reversible="false">
		<notes>
			<html:p>GENE_ASSOCIATION: MA2084</html:p>
		</notes>
		<listOfReactants>
			<speciesReference species="M_atp_c" stoichiometry="1.000000"/>
			<speciesReference species="M_cbl1hbi_c" stoichiometry="1.000000"/>
			<speciesReference species="M_h_c" stoichiometry="1.000000"/>
		</listOfReactants>
		<listOfProducts>
			<speciesReference species="M_adocblhbi_c" stoichiometry="1.000000"/>
			<speciesReference species="M_pppi_c" stoichiometry="1.000000"/>
		</listOfProducts>
	</reaction>
	<reaction id="R_CBLD" name="R_cob_I_alamin_degradation" reversible="false">
		<notes>
			<html:p>GENE_ASSOCIATION: </html:p>
		</notes>
		<listOfReactants>
			<speciesReference species="M_cbl1_c" stoichiometry="1.000000"/>
		</listOfReactants>
		<listOfProducts>
			<speciesReference species="M_cbi_c" stoichiometry="1.000000"/>
			<speciesReference species="M_unknown_cbl1deg_c" stoichiometry="1.000000"/>
		</listOfProducts>
	</reaction>
	<reaction id="R_CBPS" name="R_carbamoyl_phosphate_synthase__glutamine_hydrolysing_" reversible="false">
		<notes>
			<html:p>GENE_ASSOCIATION: ( MA2144  and  MA2143 )</html:p>
		</notes>
		<listOfReactants>
			<speciesReference species="M_atp_c" stoichiometry="2.000000"/>
			<speciesReference species="M_gln_L_c" stoichiometry="1.000000"/>
			<speciesReference species="M_h2o_c" stoichiometry="1.000000"/>
			<speciesReference species="M_hco3_c" stoichiometry="1.000000"/>
		</listOfReactants>
		<listOfProducts>
			<speciesReference species="M_adp_c" stoichiometry="2.000000"/>
			<speciesReference species="M_cbp_c" stoichiometry="1.000000"/>
			<speciesReference species="M_glu_L_c" stoichiometry="1.000000"/>
			<speciesReference species="M_h_c" stoichiometry="2.000000"/>
			<speciesReference species="M_pi_c" stoichiometry="1.000000"/>
		</listOfProducts>
	</reaction>
	<reaction id="R_CD2abc1" name="R_cadmium_transport_out_via_ABC_system" reversible="false">
		<notes>
			<html:p>GENE_ASSOCIATION: ( MA0166  or  MA1342  or  MA3632 )</html:p>
		</notes>
		<listOfReactants>
			<speciesReference species="M_atp_c" stoichiometry="1.000000"/>
			<speciesReference species="M_cd2_c" stoichiometry="1.000000"/>
			<speciesReference species="M_h2o_c" stoichiometry="1.000000"/>
		</listOfReactants>
		<listOfProducts>
			<speciesReference species="M_adp_c" stoichiometry="1.000000"/>
			<speciesReference species="M_cd2_e" stoichiometry="1.000000"/>
			<speciesReference species="M_h_c" stoichiometry="1.000000"/>
			<speciesReference species="M_pi_c" stoichiometry="1.000000"/>
		</listOfProducts>
	</reaction>
	<reaction id="R_CD2abc2" name="R_cadmium_transport_in_via_ABC_system" reversible="false">
		<notes>
			<html:p>GENE_ASSOCIATION: ( MA0166  or  MA1342  or  MA3632 )</html:p>
		</notes>
		<listOfReactants>
			<speciesReference species="M_atp_c" stoichiometry="1.000000"/>
			<speciesReference species="M_cd2_e" stoichiometry="1.000000"/>
			<speciesReference species="M_h2o_c" stoichiometry="1.000000"/>
		</listOfReactants>
		<listOfProducts>
			<speciesReference species="M_adp_c" stoichiometry="1.000000"/>
			<speciesReference species="M_cd2_c" stoichiometry="1.000000"/>
			<speciesReference species="M_h_c" stoichiometry="1.000000"/>
			<speciesReference species="M_pi_c" stoichiometry="1.000000"/>
		</listOfProducts>
	</reaction>
	<reaction id="R_CDGGGPP3" name="R_CDP_alcohol_phosphatidyltransferase__glycerol_1_phosphate_" reversible="false">
		<notes>
			<html:p>GENE_ASSOCIATION: MA0264</html:p>
		</notes>
		<listOfReactants>
			<speciesReference species="M_cdgggp_c" stoichiometry="1.000000"/>
			<speciesReference species="M_glyc1p_c" stoichiometry="1.000000"/>
		</listOfReactants>
		<listOfProducts>
			<speciesReference species="M_cmp_c" stoichiometry="1.000000"/>
			<speciesReference species="M_dggpgp_c" stoichiometry="1.000000"/>
			<speciesReference species="M_h_c" stoichiometry="1.000000"/>
		</listOfProducts>
	</reaction>
	<reaction id="R_CDGGGPP4" name="R_CDP_alcohol_phosphatidyltransferase__glycerol_1_phosphate___hydroxy_" reversible="false">
		<notes>
			<html:p>GENE_ASSOCIATION: MA0264</html:p>
		</notes>
		<listOfReactants>
			<speciesReference species="M_3hcdgggp_c" stoichiometry="1.000000"/>
			<speciesReference species="M_glyc1p_c" stoichiometry="1.000000"/>
		</listOfReactants>
		<listOfProducts>
			<speciesReference species="M_3hdggpgp_c" stoichiometry="1.000000"/>
			<speciesReference species="M_cmp_c" stoichiometry="1.000000"/>
			<speciesReference species="M_h_c" stoichiometry="1.000000"/>
		</listOfProducts>
	</reaction>
	<reaction id="R_CDGGGS" name="R_CDP_2_3_di_O_geranylgeranyl_sn_glycerol_synthase" reversible="false">
		<notes>
			<html:p>GENE_ASSOCIATION: </html:p>
		</notes>
		<listOfReactants>
			<speciesReference species="M_ctp_c" stoichiometry="1.000000"/>
			<speciesReference species="M_dgggp_c" stoichiometry="1.000000"/>
			<speciesReference species="M_h_c" stoichiometry="1.000000"/>
		</listOfReactants>
		<listOfProducts>
			<speciesReference species="M_cdgggp_c" stoichiometry="1.000000"/>
			<speciesReference species="M_ppi_c" stoichiometry="1.000000"/>
		</listOfProducts>
	</reaction>
	<reaction id="R_CDGGGS2" name="R_CDP_2_O__3__hydroxy_geranyl_3_O_geranyl_sn_glycerol_synthase" reversible="false">
		<notes>
			<html:p>GENE_ASSOCIATION: </html:p>
		</notes>
		<listOfReactants>
			<speciesReference species="M_3hdgggp_c" stoichiometry="1.000000"/>
			<speciesReference species="M_ctp_c" stoichiometry="1.000000"/>
			<speciesReference species="M_h_c" stoichiometry="1.000000"/>
		</listOfReactants>
		<listOfProducts>
			<speciesReference species="M_3hcdgggp_c" stoichiometry="1.000000"/>
			<speciesReference species="M_ppi_c" stoichiometry="1.000000"/>
		</listOfProducts>
	</reaction>
	<reaction id="R_CDGGGSAT" name="R_CDP_2_3_di_O_geranylgeranyl_sn_glyceroserine_O_archaetidyltransferase" reversible="false">
		<notes>
			<html:p>GENE_ASSOCIATION: MA0116</html:p>
		</notes>
		<listOfReactants>
			<speciesReference species="M_cdgggp_c" stoichiometry="1.000000"/>
			<speciesReference species="M_ser_L_c" stoichiometry="1.000000"/>
		</listOfReactants>
		<listOfProducts>
			<speciesReference species="M_cmp_c" stoichiometry="1.000000"/>
			<speciesReference species="M_dgggps_c" stoichiometry="1.000000"/>
			<speciesReference species="M_h_c" stoichiometry="1.000000"/>
		</listOfProducts>
	</reaction>
	<reaction id="R_CDGGGSAT2" name="R_CDP_2_O__3__hydroxy_geranyl_3_O_geranyl_sn_glyceroserine_O_archaetidyltransferase" reversible="false">
		<notes>
			<html:p>GENE_ASSOCIATION: MA0116</html:p>
		</notes>
		<listOfReactants>
			<speciesReference species="M_3hcdgggp_c" stoichiometry="1.000000"/>
			<speciesReference species="M_ser_L_c" stoichiometry="1.000000"/>
		</listOfReactants>
		<listOfProducts>
			<speciesReference species="M_3hdgggps_c" stoichiometry="1.000000"/>
			<speciesReference species="M_cmp_c" stoichiometry="1.000000"/>
			<speciesReference species="M_h_c" stoichiometry="1.000000"/>
		</listOfProducts>
	</reaction>
	<reaction id="R_CDGGIPT" name="R_CDP_digeranyl_sn_glycero_myo_inositol_3_phosphatidyltransferase" reversible="false">
		<notes>
			<html:p>GENE_ASSOCIATION: MA0525</html:p>
		</notes>
		<listOfReactants>
			<speciesReference species="M_cdgggp_c" stoichiometry="1.000000"/>
			<speciesReference species="M_inost_c" stoichiometry="1.000000"/>
		</listOfReactants>
		<listOfProducts>
			<speciesReference species="M_cmp_c" stoichiometry="1.000000"/>
			<speciesReference species="M_dggpi_c" stoichiometry="1.000000"/>
			<speciesReference species="M_h_c" stoichiometry="1.000000"/>
		</listOfProducts>
	</reaction>
	<reaction id="R_CDGGIPT2" name="R_CDP_digeranyl_sn_glycero_myo_inositol_3_phosphatidyltransferase__3__hydroxy_" reversible="false">
		<notes>
			<html:p>GENE_ASSOCIATION: MA0525</html:p>
		</notes>
		<listOfReactants>
			<speciesReference species="M_3hcdgggp_c" stoichiometry="1.000000"/>
			<speciesReference species="M_inost_c" stoichiometry="1.000000"/>
		</listOfReactants>
		<listOfProducts>
			<speciesReference species="M_3hdggpi_c" stoichiometry="1.000000"/>
			<speciesReference species="M_cmp_c" stoichiometry="1.000000"/>
			<speciesReference species="M_h_c" stoichiometry="1.000000"/>
		</listOfProducts>
	</reaction>
	<reaction id="R_CDPGH" name="R_cyclic_2_3_diphosphoglycerate_hydrolase" reversible="false">
		<notes>
			<html:p>GENE_ASSOCIATION: </html:p>
		</notes>
		<listOfReactants>
			<speciesReference species="M_cdpg_c" stoichiometry="1.000000"/>
			<speciesReference species="M_h2o_c" stoichiometry="1.000000"/>
		</listOfReactants>
		<listOfProducts>
			<speciesReference species="M_23dpg_c" stoichiometry="1.000000"/>
			<speciesReference species="M_h_c" stoichiometry="2.000000"/>
		</listOfProducts>
	</reaction>
	<reaction id="R_CDPGS" name="R_cyclic_2_3_diphosphoglycerate_synthase" reversible="false">
		<notes>
			<html:p>GENE_ASSOCIATION: </html:p>
		</notes>
		<listOfReactants>
			<speciesReference species="M_23dpg_c" stoichiometry="1.000000"/>
			<speciesReference species="M_atp_c" stoichiometry="1.000000"/>
			<speciesReference species="M_h_c" stoichiometry="1.000000"/>
		</listOfReactants>
		<listOfProducts>
			<speciesReference species="M_adp_c" stoichiometry="1.000000"/>
			<speciesReference species="M_cdpg_c" stoichiometry="1.000000"/>
			<speciesReference species="M_pi_c" stoichiometry="1.000000"/>
		</listOfProducts>
	</reaction>
	<reaction id="R_CF3Ha" name="R_coenzyme_F390_hydrolase__ATP_" reversible="false">
		<notes>
			<html:p>GENE_ASSOCIATION: </html:p>
		</notes>
		<listOfReactants>
			<speciesReference species="M_f390a_c" stoichiometry="1.000000"/>
			<speciesReference species="M_h2o_c" stoichiometry="1.000000"/>
		</listOfReactants>
		<listOfProducts>
			<speciesReference species="M_amp_c" stoichiometry="1.000000"/>
			<speciesReference species="M_f420_2_c" stoichiometry="1.000000"/>
			<speciesReference species="M_h_c" stoichiometry="1.000000"/>
		</listOfProducts>
	</reaction>
	<reaction id="R_CF3Hg" name="R_coenzyme_F390_hydrolase__GTP_" reversible="false">
		<notes>
			<html:p>GENE_ASSOCIATION: </html:p>
		</notes>
		<listOfReactants>
			<speciesReference species="M_f390g_c" stoichiometry="1.000000"/>
			<speciesReference species="M_h2o_c" stoichiometry="1.000000"/>
		</listOfReactants>
		<listOfProducts>
			<speciesReference species="M_f420_2_c" stoichiometry="1.000000"/>
			<speciesReference species="M_gmp_c" stoichiometry="1.000000"/>
			<speciesReference species="M_h_c" stoichiometry="1.000000"/>
		</listOfProducts>
	</reaction>
	<reaction id="R_CF3Sa" name="R_coenzyme_F390_synthetase__ATP_" reversible="false">
		<notes>
			<html:p>GENE_ASSOCIATION: ( MA1725  or  MA2244  or  MA3853  or  MA4074 )</html:p>
		</notes>
		<listOfReactants>
			<speciesReference species="M_atp_c" stoichiometry="1.000000"/>
			<speciesReference species="M_f420_2_c" stoichiometry="1.000000"/>
		</listOfReactants>
		<listOfProducts>
			<speciesReference species="M_f390a_c" stoichiometry="1.000000"/>
			<speciesReference species="M_ppi_c" stoichiometry="1.000000"/>
		</listOfProducts>
	</reaction>
	<reaction id="R_CF3Sg" name="R_coenzyme_F390_synthetase__GTP_" reversible="false">
		<notes>
			<html:p>GENE_ASSOCIATION: ( MA1725  or  MA2244  or  MA3853  or  MA4074 )</html:p>
		</notes>
		<listOfReactants>
			<speciesReference species="M_f420_2_c" stoichiometry="1.000000"/>
			<speciesReference species="M_gtp_c" stoichiometry="1.000000"/>
		</listOfReactants>
		<listOfProducts>
			<speciesReference species="M_f390g_c" stoichiometry="1.000000"/>
			<speciesReference species="M_ppi_c" stoichiometry="1.000000"/>
		</listOfProducts>
	</reaction>
	<reaction id="R_CH2ACH" name="R_cis__homo_2aconitate_hydrolase" reversible="true">
		<notes>
			<html:p>GENE_ASSOCIATION: ( MA1393  or  ( MA3085  and  MA0202 )  or  ( MA1223 )  or  MA3751 )</html:p>
		</notes>
		<listOfReactants>
			<speciesReference species="M_h2acon_C_c" stoichiometry="1.000000"/>
			<speciesReference species="M_h2o_c" stoichiometry="1.000000"/>
		</listOfReactants>
		<listOfProducts>
			<speciesReference species="M_tih2cit_c" stoichiometry="1.000000"/>
		</listOfProducts>
	</reaction>
	<reaction id="R_CH3ACH" name="R_cis__homo_3aconitate_hydrolase" reversible="true">
		<notes>
			<html:p>GENE_ASSOCIATION: ( MA1393  or  ( MA3085  and  MA0202 )  or  ( MA1223 )  or  MA3751 )</html:p>
		</notes>
		<listOfReactants>
			<speciesReference species="M_h2o_c" stoichiometry="1.000000"/>
			<speciesReference species="M_h3acon_C_c" stoichiometry="1.000000"/>
		</listOfReactants>
		<listOfProducts>
			<speciesReference species="M_tih3cit_c" stoichiometry="1.000000"/>
		</listOfProducts>
	</reaction>
	<reaction id="R_CH4St" name="R_Methanethiol_Transport" reversible="true">
		<notes>
			<html:p>GENE_ASSOCIATION: </html:p>
		</notes>
		<listOfReactants>
			<speciesReference species="M_ch4s_e" stoichiometry="1.000000"/>
		</listOfReactants>
		<listOfProducts>
			<speciesReference species="M_ch4s_c" stoichiometry="1.000000"/>
		</listOfProducts>
	</reaction>
	<reaction id="R_CH4t" name="R_Methane_Transport" reversible="true">
		<notes>
			<html:p>GENE_ASSOCIATION: </html:p>
		</notes>
		<listOfReactants>
			<speciesReference species="M_ch4_e" stoichiometry="1.000000"/>
		</listOfReactants>
		<listOfProducts>
			<speciesReference species="M_ch4_c" stoichiometry="1.000000"/>
		</listOfProducts>
	</reaction>
	<reaction id="R_CHACH" name="R_cis_homoaconitate_hydrolase" reversible="true">
		<notes>
			<html:p>GENE_ASSOCIATION: ( MA1393  or  ( MA3085  and  MA0202 )  or  ( MA1223 )  or  MA3751 )</html:p>
		</notes>
		<listOfReactants>
			<speciesReference species="M_h2o_c" stoichiometry="1.000000"/>
			<speciesReference species="M_hacon_C_c" stoichiometry="1.000000"/>
		</listOfReactants>
		<listOfProducts>
			<speciesReference species="M_ihcit_T_c" stoichiometry="1.000000"/>
		</listOfProducts>
	</reaction>
	<reaction id="R_CHORM" name="R_chorismate_mutase" reversible="false">
		<notes>
			<html:p>GENE_ASSOCIATION: ( MA3150  or  MA1377 )</html:p>
		</notes>
		<listOfReactants>
			<speciesReference species="M_chor_c" stoichiometry="1.000000"/>
		</listOfReactants>
		<listOfProducts>
			<speciesReference species="M_pphn_c" stoichiometry="1.000000"/>
		</listOfProducts>
	</reaction>
	<reaction id="R_CHORS" name="R_chorismate_synthase" reversible="false">
		<notes>
			<html:p>GENE_ASSOCIATION: MA0550</html:p>
		</notes>
		<listOfReactants>
			<speciesReference species="M_3psme_c" stoichiometry="1.000000"/>
		</listOfReactants>
		<listOfProducts>
			<speciesReference species="M_chor_c" stoichiometry="1.000000"/>
			<speciesReference species="M_pi_c" stoichiometry="1.000000"/>
		</listOfProducts>
	</reaction>
	<reaction id="R_Clt" name="R_chlorideion_transport_out_via_diffusion" reversible="true">
		<notes>
			<html:p>GENE_ASSOCIATION: MA3609</html:p>
		</notes>
		<listOfReactants>
			<speciesReference species="M_cl_e" stoichiometry="1.000000"/>
		</listOfReactants>
		<listOfProducts>
			<speciesReference species="M_cl_c" stoichiometry="1.000000"/>
		</listOfProducts>
	</reaction>
	<reaction id="R_CMLDC" name="R_4_carboxymuconolactone_decarboxylase" reversible="false">
		<notes>
			<html:p>GENE_ASSOCIATION: MA3991</html:p>
		</notes>
		<listOfReactants>
			<speciesReference species="M_2c25dho_c" stoichiometry="1.000000"/>
		</listOfReactants>
		<listOfProducts>
			<speciesReference species="M_5odhf2a_c" stoichiometry="1.000000"/>
			<speciesReference species="M_co2_c" stoichiometry="1.000000"/>
			<speciesReference species="M_h_c" stoichiometry="1.000000"/>
		</listOfProducts>
	</reaction>
	<reaction id="R_CO2t" name="R_CO2_transporter_via_diffusion" reversible="true">
		<notes>
			<html:p>GENE_ASSOCIATION: </html:p>
		</notes>
		<listOfReactants>
			<speciesReference species="M_co2_e" stoichiometry="1.000000"/>
		</listOfReactants>
		<listOfProducts>
			<speciesReference species="M_co2_c" stoichiometry="1.000000"/>
		</listOfProducts>
	</reaction>
	<reaction id="R_Coabc" name="R_Cobalt_transport_via_ABC_system" reversible="false">
		<notes>
			<html:p>GENE_ASSOCIATION: ( MA0394  or  MA0870  or  MA1747  or  MA3551  or  MA4020  or  MA4021  or  MA4341  or  ( MA4342  and  MA0393 )  or  MA3552  or  ( MA3553  and  MA0394 )  or  MA0870  or  MA1418  or  MA1747  or  MA3551  or  MA4020  or  MA4021  or  MA4341  or  ( MA4342  and  MA0393 )  or  MA3552 )</html:p>
		</notes>
		<listOfReactants>
			<speciesReference species="M_atp_c" stoichiometry="1.000000"/>
			<speciesReference species="M_cobalt2_e" stoichiometry="1.000000"/>
			<speciesReference species="M_h2o_c" stoichiometry="1.000000"/>
		</listOfReactants>
		<listOfProducts>
			<speciesReference species="M_adp_c" stoichiometry="1.000000"/>
			<speciesReference species="M_cobalt2_c" stoichiometry="1.000000"/>
			<speciesReference species="M_h_c" stoichiometry="1.000000"/>
			<speciesReference species="M_pi_c" stoichiometry="1.000000"/>
		</listOfProducts>
	</reaction>
	<reaction id="R_COBALTt5" name="R_cobalt_transport_in/out_via_permease__no_H__" reversible="true">
		<notes>
			<html:p>GENE_ASSOCIATION: ( MA1721  or  MA1436  or  MA1437 )</html:p>
		</notes>
		<listOfReactants>
			<speciesReference species="M_cobalt2_c" stoichiometry="1.000000"/>
		</listOfReactants>
		<listOfProducts>
			<speciesReference species="M_cobalt2_e" stoichiometry="1.000000"/>
		</listOfProducts>
	</reaction>
	<reaction id="R_COBS" name="R_coenzyme_b_synthatse" reversible="false">
		<notes>
			<html:p>GENE_ASSOCIATION: </html:p>
		</notes>
		<listOfReactants>
			<speciesReference species="M_7mht_c" stoichiometry="1.000000"/>
			<speciesReference species="M_atp_c" stoichiometry="1.000000"/>
		</listOfReactants>
		<listOfProducts>
			<speciesReference species="M_adp_c" stoichiometry="1.000000"/>
			<speciesReference species="M_cob_c" stoichiometry="1.000000"/>
			<speciesReference species="M_h_c" stoichiometry="1.000000"/>
		</listOfProducts>
	</reaction>
	<reaction id="R_COCHL" name="R_cobaltochelatase" reversible="false">
		<notes>
			<html:p>GENE_ASSOCIATION: ( MA0346  or  MA0348  or  MA0383  or  MA0384  or  MA0385  or  MA0386  or  MA0872  or  MA0882  or  MA4295  or  MA4424  or  MA4643 )</html:p>
		</notes>
		<listOfReactants>
			<speciesReference species="M_atp_c" stoichiometry="1.000000"/>
			<speciesReference species="M_cobalt2_c" stoichiometry="1.000000"/>
			<speciesReference species="M_h2o_c" stoichiometry="1.000000"/>
			<speciesReference species="M_hgbam_c" stoichiometry="1.000000"/>
		</listOfReactants>
		<listOfProducts>
			<speciesReference species="M_adp_c" stoichiometry="1.000000"/>
			<speciesReference species="M_co2dam_c" stoichiometry="1.000000"/>
			<speciesReference species="M_h_c" stoichiometry="2.000000"/>
			<speciesReference species="M_pi_c" stoichiometry="1.000000"/>
		</listOfProducts>
	</reaction>
	<reaction id="R_CODH2" name="R_carbon_monoxide_dehydrogenase_/_acetyl_CoA_synthase_2" reversible="false">
		<notes>
			<html:p>GENE_ASSOCIATION: ( ( MA3283  and  MA1309 )  or  MA3282 )</html:p>
		</notes>
		<listOfReactants>
			<speciesReference species="M_co_c" stoichiometry="1.000000"/>
			<speciesReference species="M_fdox_c" stoichiometry="2.000000"/>
			<speciesReference species="M_h2o_c" stoichiometry="1.000000"/>
		</listOfReactants>
		<listOfProducts>
			<speciesReference species="M_co2_c" stoichiometry="1.000000"/>
			<speciesReference species="M_fdred_c" stoichiometry="2.000000"/>
			<speciesReference species="M_h_c" stoichiometry="2.000000"/>
		</listOfProducts>
	</reaction>
	<reaction id="R_CODHe" name="R_carbon_monoxide_dehydrogenase" reversible="false">
		<notes>
			<html:p>GENE_ASSOCIATION: </html:p>
		</notes>
		<listOfReactants>
			<speciesReference species="M_co_c" stoichiometry="1.000000"/>
			<speciesReference species="M_fdox_c" stoichiometry="2.000000"/>
			<speciesReference species="M_h2o_c" stoichiometry="1.000000"/>
		</listOfReactants>
		<listOfProducts>
			<speciesReference species="M_co2_c" stoichiometry="1.000000"/>
			<speciesReference species="M_fdred_c" stoichiometry="2.000000"/>
			<speciesReference species="M_h_c" stoichiometry="2.000000"/>
		</listOfProducts>
	</reaction>
	<reaction id="R_CODHr" name="R_carbon_monoxide_dehydrogenase_/_acetyl_CoA_synthase" reversible="true">
		<notes>
			<html:p>GENE_ASSOCIATION: ( MA1016  or  MA3860  or  ( MA4399  and  MA1015 )  or  ( MA3861  and  MA1014 )  or  ( MA3862  and  MA1012 )  or  ( MA3864  and  MA1012 )  or  MA3864  or  MA1011  or  ( MA3865  and  MA1309 )  or  MA3282 )</html:p>
		</notes>
		<listOfReactants>
			<speciesReference species="M_accoa_c" stoichiometry="1.000000"/>
			<speciesReference species="M_fdox_c" stoichiometry="2.000000"/>
			<speciesReference species="M_h2o_c" stoichiometry="1.000000"/>
			<speciesReference species="M_h4spt_c" stoichiometry="1.000000"/>
		</listOfReactants>
		<listOfProducts>
			<speciesReference species="M_co2_c" stoichiometry="1.000000"/>
			<speciesReference species="M_coa_c" stoichiometry="1.000000"/>
			<speciesReference species="M_fdred_c" stoichiometry="2.000000"/>
			<speciesReference species="M_h_c" stoichiometry="2.000000"/>
			<speciesReference species="M_mh4spt_c" stoichiometry="1.000000"/>
		</listOfProducts>
	</reaction>
	<reaction id="R_COMS" name="R_coenzyme_M_synthase" reversible="false">
		<notes>
			<html:p>GENE_ASSOCIATION: </html:p>
		</notes>
		<listOfReactants>
			<speciesReference species="M_h2o_c" stoichiometry="1.000000"/>
			<speciesReference species="M_sec_c" stoichiometry="1.000000"/>
		</listOfReactants>
		<listOfProducts>
			<speciesReference species="M_com_c" stoichiometry="1.000000"/>
			<speciesReference species="M_nh4_c" stoichiometry="1.000000"/>
			<speciesReference species="M_pyr_c" stoichiometry="1.000000"/>
		</listOfProducts>
	</reaction>
	<reaction id="R_COt" name="R_CO_transporter_via_diffusion" reversible="true">
		<notes>
			<html:p>GENE_ASSOCIATION: </html:p>
		</notes>
		<listOfReactants>
			<speciesReference species="M_co_c" stoichiometry="1.000000"/>
		</listOfReactants>
		<listOfProducts>
			<speciesReference species="M_co_e" stoichiometry="1.000000"/>
		</listOfProducts>
	</reaction>
	<reaction id="R_CPC2MT" name="R_precorrin_2_C20_methyltransferase" reversible="false">
		<notes>
			<html:p>GENE_ASSOCIATION: MA4262</html:p>
		</notes>
		<listOfReactants>
			<speciesReference species="M_amet_c" stoichiometry="1.000000"/>
			<speciesReference species="M_copre2_c" stoichiometry="1.000000"/>
		</listOfReactants>
		<listOfProducts>
			<speciesReference species="M_ahcys_c" stoichiometry="1.000000"/>
			<speciesReference species="M_copre3_c" stoichiometry="1.000000"/>
			<speciesReference species="M_h_c" stoichiometry="1.000000"/>
		</listOfProducts>
	</reaction>
	<reaction id="R_CPC3MT" name="R_precorrin_3B_C17_methyltransferase" reversible="false">
		<notes>
			<html:p>GENE_ASSOCIATION: MA4259</html:p>
		</notes>
		<listOfReactants>
			<speciesReference species="M_amet_c" stoichiometry="1.000000"/>
			<speciesReference species="M_copre3_c" stoichiometry="1.000000"/>
		</listOfReactants>
		<listOfProducts>
			<speciesReference species="M_ahcys_c" stoichiometry="1.000000"/>
			<speciesReference species="M_copre4_c" stoichiometry="1.000000"/>
		</listOfProducts>
	</reaction>
	<reaction id="R_CPC4MT" name="R_precorrin_4_C11_methyltransferase" reversible="false">
		<notes>
			<html:p>GENE_ASSOCIATION: MA4261</html:p>
		</notes>
		<listOfReactants>
			<speciesReference species="M_amet_c" stoichiometry="1.000000"/>
			<speciesReference species="M_copre4_c" stoichiometry="1.000000"/>
		</listOfReactants>
		<listOfProducts>
			<speciesReference species="M_ahcys_c" stoichiometry="1.000000"/>
			<speciesReference species="M_copre5_c" stoichiometry="1.000000"/>
			<speciesReference species="M_h_c" stoichiometry="1.000000"/>
		</listOfProducts>
	</reaction>
	<reaction id="R_CPC5MT" name="R_precorrin_5_C1_methyltransferase" reversible="false">
		<notes>
			<html:p>GENE_ASSOCIATION: MA0521</html:p>
		</notes>
		<listOfReactants>
			<speciesReference species="M_amet_c" stoichiometry="1.000000"/>
			<speciesReference species="M_copre5_c" stoichiometry="1.000000"/>
			<speciesReference species="M_h2o_c" stoichiometry="1.000000"/>
		</listOfReactants>
		<listOfProducts>
			<speciesReference species="M_acald_c" stoichiometry="1.000000"/>
			<speciesReference species="M_ahcys_c" stoichiometry="1.000000"/>
			<speciesReference species="M_copre6_c" stoichiometry="1.000000"/>
			<speciesReference species="M_h_c" stoichiometry="1.000000"/>
		</listOfProducts>
	</reaction>
	<reaction id="R_CPC6MT" name="R_precorrin_6Y_C5_15_methyltransferase__decarboxylating_" reversible="false">
		<notes>
			<html:p>GENE_ASSOCIATION: ( MA0520  and  MA4263 )</html:p>
		</notes>
		<listOfReactants>
			<speciesReference species="M_amet_c" stoichiometry="2.000000"/>
			<speciesReference species="M_codhpre6_c" stoichiometry="1.000000"/>
		</listOfReactants>
		<listOfProducts>
			<speciesReference species="M_ahcys_c" stoichiometry="2.000000"/>
			<speciesReference species="M_co2_c" stoichiometry="1.000000"/>
			<speciesReference species="M_copre8_c" stoichiometry="1.000000"/>
			<speciesReference species="M_h_c" stoichiometry="1.000000"/>
		</listOfProducts>
	</reaction>
	<reaction id="R_CPC6R" name="R_precorrin_6A_reductase" reversible="false">
		<notes>
			<html:p>GENE_ASSOCIATION: </html:p>
		</notes>
		<listOfReactants>
			<speciesReference species="M_copre6_c" stoichiometry="1.000000"/>
			<speciesReference species="M_h_c" stoichiometry="1.000000"/>
			<speciesReference species="M_nadph_c" stoichiometry="1.000000"/>
		</listOfReactants>
		<listOfProducts>
			<speciesReference species="M_codhpre6_c" stoichiometry="1.000000"/>
			<speciesReference species="M_nadp_c" stoichiometry="1.000000"/>
		</listOfProducts>
	</reaction>
	<reaction id="R_CPC8MM" name="R_precorrin_8X_methylmutase" reversible="true">
		<notes>
			<html:p>GENE_ASSOCIATION: MA4258</html:p>
		</notes>
		<listOfReactants>
			<speciesReference species="M_copre8_c" stoichiometry="1.000000"/>
		</listOfReactants>
		<listOfProducts>
			<speciesReference species="M_cobya_c" stoichiometry="1.000000"/>
		</listOfProducts>
	</reaction>
	<reaction id="R_CS" name="R_citrate_synthase" reversible="false">
		<notes>
			<html:p>GENE_ASSOCIATION: MA0249</html:p>
		</notes>
		<listOfReactants>
			<speciesReference species="M_accoa_c" stoichiometry="1.000000"/>
			<speciesReference species="M_h2o_c" stoichiometry="1.000000"/>
			<speciesReference species="M_oaa_c" stoichiometry="1.000000"/>
		</listOfReactants>
		<listOfProducts>
			<speciesReference species="M_cit_c" stoichiometry="1.000000"/>
			<speciesReference species="M_coa_c" stoichiometry="1.000000"/>
			<speciesReference species="M_h_c" stoichiometry="1.000000"/>
		</listOfProducts>
	</reaction>
	<reaction id="R_CSND" name="R_Cytosine_deaminase" reversible="false">
		<notes>
			<html:p>GENE_ASSOCIATION: ( MA2559  or  MA2341 )</html:p>
		</notes>
		<listOfReactants>
			<speciesReference species="M_csn_c" stoichiometry="1.000000"/>
			<speciesReference species="M_h_c" stoichiometry="1.000000"/>
			<speciesReference species="M_h2o_c" stoichiometry="1.000000"/>
		</listOfReactants>
		<listOfProducts>
			<speciesReference species="M_nh4_c" stoichiometry="1.000000"/>
			<speciesReference species="M_ura_c" stoichiometry="1.000000"/>
		</listOfProducts>
	</reaction>
	<reaction id="R_CTPS1" name="R_CTP_synthase__NH3_" reversible="false">
		<notes>
			<html:p>GENE_ASSOCIATION: MA3279</html:p>
		</notes>
		<listOfReactants>
			<speciesReference species="M_atp_c" stoichiometry="1.000000"/>
			<speciesReference species="M_nh4_c" stoichiometry="1.000000"/>
			<speciesReference species="M_utp_c" stoichiometry="1.000000"/>
		</listOfReactants>
		<listOfProducts>
			<speciesReference species="M_adp_c" stoichiometry="1.000000"/>
			<speciesReference species="M_ctp_c" stoichiometry="1.000000"/>
			<speciesReference species="M_h_c" stoichiometry="2.000000"/>
			<speciesReference species="M_pi_c" stoichiometry="1.000000"/>
		</listOfProducts>
	</reaction>
	<reaction id="R_CTPS2" name="R_CTP_synthase__glutamine_" reversible="false">
		<notes>
			<html:p>GENE_ASSOCIATION: MA3279</html:p>
		</notes>
		<listOfReactants>
			<speciesReference species="M_atp_c" stoichiometry="1.000000"/>
			<speciesReference species="M_gln_L_c" stoichiometry="1.000000"/>
			<speciesReference species="M_h2o_c" stoichiometry="1.000000"/>
			<speciesReference species="M_utp_c" stoichiometry="1.000000"/>
		</listOfReactants>
		<listOfProducts>
			<speciesReference species="M_adp_c" stoichiometry="1.000000"/>
			<speciesReference species="M_ctp_c" stoichiometry="1.000000"/>
			<speciesReference species="M_glu_L_c" stoichiometry="1.000000"/>
			<speciesReference species="M_h_c" stoichiometry="2.000000"/>
			<speciesReference species="M_pi_c" stoichiometry="1.000000"/>
		</listOfProducts>
	</reaction>
	<reaction id="R_Cuabc" name="R_Copper_transport_via_ABC_system" reversible="false">
		<notes>
			<html:p>GENE_ASSOCIATION: MA3999</html:p>
		</notes>
		<listOfReactants>
			<speciesReference species="M_atp_c" stoichiometry="1.000000"/>
			<speciesReference species="M_cu2_e" stoichiometry="1.000000"/>
			<speciesReference species="M_h2o_c" stoichiometry="1.000000"/>
		</listOfReactants>
		<listOfProducts>
			<speciesReference species="M_adp_c" stoichiometry="1.000000"/>
			<speciesReference species="M_cu2_c" stoichiometry="1.000000"/>
			<speciesReference species="M_h_c" stoichiometry="1.000000"/>
			<speciesReference species="M_pi_c" stoichiometry="1.000000"/>
		</listOfProducts>
	</reaction>
	<reaction id="R_Cut1" name="R_Copper_export_via_ATPase" reversible="false">
		<notes>
			<html:p>GENE_ASSOCIATION: ( MA0166  or  MA1342  or  MA2833  or  MA3632 )</html:p>
		</notes>
		<listOfReactants>
			<speciesReference species="M_atp_c" stoichiometry="1.000000"/>
			<speciesReference species="M_cu2_c" stoichiometry="1.000000"/>
			<speciesReference species="M_h2o_c" stoichiometry="1.000000"/>
		</listOfReactants>
		<listOfProducts>
			<speciesReference species="M_adp_c" stoichiometry="1.000000"/>
			<speciesReference species="M_cu2_e" stoichiometry="1.000000"/>
			<speciesReference species="M_h_c" stoichiometry="1.000000"/>
			<speciesReference species="M_pi_c" stoichiometry="1.000000"/>
		</listOfProducts>
	</reaction>
	<reaction id="R_CYRDAAT" name="R_cob_I_yrinic_acid_a_c_diamide_adenosyltransferase" reversible="false">
		<notes>
			<html:p>GENE_ASSOCIATION: MA2084</html:p>
		</notes>
		<listOfReactants>
			<speciesReference species="M_atp_c" stoichiometry="1.000000"/>
			<speciesReference species="M_co1dam_c" stoichiometry="1.000000"/>
			<speciesReference species="M_h_c" stoichiometry="1.000000"/>
		</listOfReactants>
		<listOfProducts>
			<speciesReference species="M_adcobdam_c" stoichiometry="1.000000"/>
			<speciesReference species="M_pppi_c" stoichiometry="1.000000"/>
		</listOfProducts>
	</reaction>
	<reaction id="R_CYRDAR" name="R_cob_II_yrinic_acid_a_c_diamide_reductase" reversible="false">
		<notes>
			<html:p>GENE_ASSOCIATION: </html:p>
		</notes>
		<listOfReactants>
			<speciesReference species="M_co2dam_c" stoichiometry="2.000000"/>
			<speciesReference species="M_nadh_c" stoichiometry="1.000000"/>
		</listOfReactants>
		<listOfProducts>
			<speciesReference species="M_co1dam_c" stoichiometry="2.000000"/>
			<speciesReference species="M_h_c" stoichiometry="1.000000"/>
			<speciesReference species="M_nad_c" stoichiometry="1.000000"/>
		</listOfProducts>
	</reaction>
	<reaction id="R_CYRDAS" name="R_Cob_II_yrinate_a_c_diamide_synthase__glutamine_hydrolysing_" reversible="false">
		<notes>
			<html:p>GENE_ASSOCIATION: ( MA0106  or  MA3626 )</html:p>
		</notes>
		<listOfReactants>
			<speciesReference species="M_atp_c" stoichiometry="2.000000"/>
			<speciesReference species="M_cobya_c" stoichiometry="1.000000"/>
			<speciesReference species="M_gln_L_c" stoichiometry="2.000000"/>
			<speciesReference species="M_h2o_c" stoichiometry="1.000000"/>
		</listOfReactants>
		<listOfProducts>
			<speciesReference species="M_adp_c" stoichiometry="2.000000"/>
			<speciesReference species="M_co2dam_c" stoichiometry="1.000000"/>
			<speciesReference species="M_glu_L_c" stoichiometry="2.000000"/>
			<speciesReference species="M_h_c" stoichiometry="1.000000"/>
			<speciesReference species="M_ppi_c" stoichiometry="1.000000"/>
		</listOfProducts>
	</reaction>
	<reaction id="R_CYSDS" name="R_Cysteine_Desulfhydrase" reversible="false">
		<notes>
			<html:p>GENE_ASSOCIATION: ( MA2532  or  MA2715 )</html:p>
		</notes>
		<listOfReactants>
			<speciesReference species="M_cys_L_c" stoichiometry="1.000000"/>
			<speciesReference species="M_h2o_c" stoichiometry="1.000000"/>
		</listOfReactants>
		<listOfProducts>
			<speciesReference species="M_h2s_c" stoichiometry="1.000000"/>
			<speciesReference species="M_nh4_c" stoichiometry="1.000000"/>
			<speciesReference species="M_pyr_c" stoichiometry="1.000000"/>
		</listOfProducts>
	</reaction>
	<reaction id="R_CYSSr" name="R_cysteine_synthase__reversible_" reversible="true">
		<notes>
			<html:p>GENE_ASSOCIATION: MA2720</html:p>
		</notes>
		<listOfReactants>
			<speciesReference species="M_acser_c" stoichiometry="1.000000"/>
			<speciesReference species="M_h2s_c" stoichiometry="1.000000"/>
		</listOfReactants>
		<listOfProducts>
			<speciesReference species="M_ac_c" stoichiometry="1.000000"/>
			<speciesReference species="M_cys_L_c" stoichiometry="1.000000"/>
			<speciesReference species="M_h_c" stoichiometry="1.000000"/>
		</listOfProducts>
	</reaction>
	<reaction id="R_CYSt2r" name="R_L_cysteine_reversible_transport_via_proton_symport" reversible="true">
		<notes>
			<html:p>GENE_ASSOCIATION: </html:p>
		</notes>
		<listOfReactants>
			<speciesReference species="M_cys_L_e" stoichiometry="1.000000"/>
			<speciesReference species="M_h_e" stoichiometry="1.000000"/>
		</listOfReactants>
		<listOfProducts>
			<speciesReference species="M_cys_L_c" stoichiometry="1.000000"/>
			<speciesReference species="M_h_c" stoichiometry="1.000000"/>
		</listOfProducts>
	</reaction>
	<reaction id="R_CYSTRS" name="R_Cysteinyl_tRNA_synthetase" reversible="false">
		<notes>
			<html:p>GENE_ASSOCIATION: MA0749</html:p>
		</notes>
		<listOfReactants>
			<speciesReference species="M_atp_c" stoichiometry="1.000000"/>
			<speciesReference species="M_cys_L_c" stoichiometry="1.000000"/>
			<speciesReference species="M_trnacys_c" stoichiometry="1.000000"/>
		</listOfReactants>
		<listOfProducts>
			<speciesReference species="M_amp_c" stoichiometry="1.000000"/>
			<speciesReference species="M_cystrna_c" stoichiometry="1.000000"/>
			<speciesReference species="M_ppi_c" stoichiometry="1.000000"/>
		</listOfProducts>
	</reaction>
	<reaction id="R_CYTK1" name="R_cytidylate_kinase__CMP_" reversible="true">
		<notes>
			<html:p>GENE_ASSOCIATION: MA1104</html:p>
		</notes>
		<listOfReactants>
			<speciesReference species="M_atp_c" stoichiometry="1.000000"/>
			<speciesReference species="M_cmp_c" stoichiometry="1.000000"/>
		</listOfReactants>
		<listOfProducts>
			<speciesReference species="M_adp_c" stoichiometry="1.000000"/>
			<speciesReference species="M_cdp_c" stoichiometry="1.000000"/>
		</listOfProducts>
	</reaction>
	<reaction id="R_CYTK2" name="R_cytidylate_kinase__dCMP_" reversible="true">
		<notes>
			<html:p>GENE_ASSOCIATION: MA1104</html:p>
		</notes>
		<listOfReactants>
			<speciesReference species="M_atp_c" stoichiometry="1.000000"/>
			<speciesReference species="M_dcmp_c" stoichiometry="1.000000"/>
		</listOfReactants>
		<listOfProducts>
			<speciesReference species="M_adp_c" stoichiometry="1.000000"/>
			<speciesReference species="M_dcdp_c" stoichiometry="1.000000"/>
		</listOfProducts>
	</reaction>
	<reaction id="R_DADK" name="R_deoxyadenylate_kinase" reversible="true">
		<notes>
			<html:p>GENE_ASSOCIATION: MA1096</html:p>
		</notes>
		<listOfReactants>
			<speciesReference species="M_atp_c" stoichiometry="1.000000"/>
			<speciesReference species="M_damp_c" stoichiometry="1.000000"/>
		</listOfReactants>
		<listOfProducts>
			<speciesReference species="M_adp_c" stoichiometry="1.000000"/>
			<speciesReference species="M_dadp_c" stoichiometry="1.000000"/>
		</listOfProducts>
	</reaction>
	<reaction id="R_DAPDC" name="R_diaminopimelate_decarboxylase" reversible="false">
		<notes>
			<html:p>GENE_ASSOCIATION: MA0726</html:p>
		</notes>
		<listOfReactants>
			<speciesReference species="M_26dap_M_c" stoichiometry="1.000000"/>
			<speciesReference species="M_h_c" stoichiometry="1.000000"/>
		</listOfReactants>
		<listOfProducts>
			<speciesReference species="M_co2_c" stoichiometry="1.000000"/>
			<speciesReference species="M_lys_L_c" stoichiometry="1.000000"/>
		</listOfProducts>
	</reaction>
	<reaction id="R_DAPDH" name="R_diaminopimelate_dehydrogenase" reversible="false">
		<notes>
			<html:p>GENE_ASSOCIATION: </html:p>
		</notes>
		<listOfReactants>
			<speciesReference species="M_h_c" stoichiometry="2.000000"/>
			<speciesReference species="M_nadph_c" stoichiometry="1.000000"/>
			<speciesReference species="M_nh4_c" stoichiometry="1.000000"/>
			<speciesReference species="M_thdp_c" stoichiometry="1.000000"/>
		</listOfReactants>
		<listOfProducts>
			<speciesReference species="M_26dap_M_c" stoichiometry="1.000000"/>
			<speciesReference species="M_nadp_c" stoichiometry="1.000000"/>
		</listOfProducts>
	</reaction>
	<reaction id="R_DB4PS" name="R_3_4_Dihydroxy_2_butanone_4_phosphate_synthase" reversible="false">
		<notes>
			<html:p>GENE_ASSOCIATION: MA0548</html:p>
		</notes>
		<listOfReactants>
			<speciesReference species="M_ru5p_D_c" stoichiometry="1.000000"/>
		</listOfReactants>
		<listOfProducts>
			<speciesReference species="M_db4p_c" stoichiometry="1.000000"/>
			<speciesReference species="M_for_c" stoichiometry="1.000000"/>
			<speciesReference species="M_h_c" stoichiometry="1.000000"/>
		</listOfProducts>
	</reaction>
	<reaction id="R_DBTSr" name="R_dethiobiotin_synthase" reversible="true">
		<notes>
			<html:p>GENE_ASSOCIATION: </html:p>
		</notes>
		<listOfReactants>
			<speciesReference species="M_atp_c" stoichiometry="1.000000"/>
			<speciesReference species="M_co2_c" stoichiometry="1.000000"/>
			<speciesReference species="M_dann_c" stoichiometry="1.000000"/>
		</listOfReactants>
		<listOfProducts>
			<speciesReference species="M_adp_c" stoichiometry="1.000000"/>
			<speciesReference species="M_dtbt_c" stoichiometry="1.000000"/>
			<speciesReference species="M_h_c" stoichiometry="3.000000"/>
			<speciesReference species="M_pi_c" stoichiometry="1.000000"/>
		</listOfProducts>
	</reaction>
	<reaction id="R_DCMPDA" name="R_dCMP_deaminase" reversible="true">
		<notes>
			<html:p>GENE_ASSOCIATION: ( MA0136  or  MA0137 )</html:p>
		</notes>
		<listOfReactants>
			<speciesReference species="M_dcmp_c" stoichiometry="1.000000"/>
			<speciesReference species="M_h_c" stoichiometry="1.000000"/>
			<speciesReference species="M_h2o_c" stoichiometry="1.000000"/>
		</listOfReactants>
		<listOfProducts>
			<speciesReference species="M_dump_c" stoichiometry="1.000000"/>
			<speciesReference species="M_nh4_c" stoichiometry="1.000000"/>
		</listOfProducts>
	</reaction>
	<reaction id="R_DCTPD" name="R_dCTP_deaminase" reversible="false">
		<notes>
			<html:p>GENE_ASSOCIATION: ( MA4092  and  MA0440 )</html:p>
		</notes>
		<listOfReactants>
			<speciesReference species="M_dctp_c" stoichiometry="1.000000"/>
			<speciesReference species="M_h_c" stoichiometry="1.000000"/>
			<speciesReference species="M_h2o_c" stoichiometry="1.000000"/>
		</listOfReactants>
		<listOfProducts>
			<speciesReference species="M_dutp_c" stoichiometry="1.000000"/>
			<speciesReference species="M_nh4_c" stoichiometry="1.000000"/>
		</listOfProducts>
	</reaction>
	<reaction id="R_DGGGPS" name="R_digeranylgeranylglyceryl_phosphate_synthase" reversible="false">
		<notes>
			<html:p>GENE_ASSOCIATION: </html:p>
		</notes>
		<listOfReactants>
			<speciesReference species="M_ggdp_c" stoichiometry="1.000000"/>
			<speciesReference species="M_gggp_c" stoichiometry="1.000000"/>
		</listOfReactants>
		<listOfProducts>
			<speciesReference species="M_dgggp_c" stoichiometry="1.000000"/>
			<speciesReference species="M_ppi_c" stoichiometry="1.000000"/>
		</listOfProducts>
	</reaction>
	<reaction id="R_DGGGPS2" name="R_2_O__3’_hydroxy_geranyl_3_O_geranyl_sn_glycerol_synthase" reversible="false">
		<notes>
			<html:p>GENE_ASSOCIATION: </html:p>
		</notes>
		<listOfReactants>
			<speciesReference species="M_3hggdp_c" stoichiometry="1.000000"/>
			<speciesReference species="M_gggp_c" stoichiometry="1.000000"/>
		</listOfReactants>
		<listOfProducts>
			<speciesReference species="M_3hdgggp_c" stoichiometry="1.000000"/>
			<speciesReference species="M_ppi_c" stoichiometry="1.000000"/>
		</listOfProducts>
	</reaction>
	<reaction id="R_DGGPGP" name="R_digeranyl_sn_glycerol_1_phospho_3__sn_glycerol_phosphatase" reversible="false">
		<notes>
			<html:p>GENE_ASSOCIATION: MA1569</html:p>
		</notes>
		<listOfReactants>
			<speciesReference species="M_dggpgp_c" stoichiometry="1.000000"/>
			<speciesReference species="M_h2o_c" stoichiometry="1.000000"/>
		</listOfReactants>
		<listOfProducts>
			<speciesReference species="M_dggpg_c" stoichiometry="1.000000"/>
			<speciesReference species="M_pi_c" stoichiometry="1.000000"/>
		</listOfProducts>
	</reaction>
	<reaction id="R_DGGPGP2" name="R_digeranyl_sn_glycerol_1_phospho_3__sn_glycerol_phosphatase__hydroxy_" reversible="false">
		<notes>
			<html:p>GENE_ASSOCIATION: MA1569</html:p>
		</notes>
		<listOfReactants>
			<speciesReference species="M_3hdggpgp_c" stoichiometry="1.000000"/>
			<speciesReference species="M_h2o_c" stoichiometry="1.000000"/>
		</listOfReactants>
		<listOfProducts>
			<speciesReference species="M_3hdggpg_c" stoichiometry="1.000000"/>
			<speciesReference species="M_pi_c" stoichiometry="1.000000"/>
		</listOfProducts>
	</reaction>
	<reaction id="R_DHAD1" name="R_dihydroxy_acid_dehydratase__2_3_dihydroxy_3_methylbutanoate_" reversible="false">
		<notes>
			<html:p>GENE_ASSOCIATION: ( MA1802  or  MA3373 )</html:p>
		</notes>
		<listOfReactants>
			<speciesReference species="M_23dhmb_c" stoichiometry="1.000000"/>
		</listOfReactants>
		<listOfProducts>
			<speciesReference species="M_3mob_c" stoichiometry="1.000000"/>
			<speciesReference species="M_h2o_c" stoichiometry="1.000000"/>
		</listOfProducts>
	</reaction>
	<reaction id="R_DHAD2" name="R_Dihydroxy_acid_dehydratase__2_3_dihydroxy_3_methylpentanoate_" reversible="false">
		<notes>
			<html:p>GENE_ASSOCIATION: ( MA1802  or  MA3373 )</html:p>
		</notes>
		<listOfReactants>
			<speciesReference species="M_23dhmp_c" stoichiometry="1.000000"/>
		</listOfReactants>
		<listOfProducts>
			<speciesReference species="M_3mop_c" stoichiometry="1.000000"/>
			<speciesReference species="M_h2o_c" stoichiometry="1.000000"/>
		</listOfProducts>
	</reaction>
	<reaction id="R_DHDPRy" name="R_dihydrodipicolinate_reductase__NADPH_" reversible="false">
		<notes>
			<html:p>GENE_ASSOCIATION: MA4474</html:p>
		</notes>
		<listOfReactants>
			<speciesReference species="M_23dhdp_c" stoichiometry="1.000000"/>
			<speciesReference species="M_h_c" stoichiometry="1.000000"/>
			<speciesReference species="M_nadph_c" stoichiometry="1.000000"/>
		</listOfReactants>
		<listOfProducts>
			<speciesReference species="M_nadp_c" stoichiometry="1.000000"/>
			<speciesReference species="M_thdp_c" stoichiometry="1.000000"/>
		</listOfProducts>
	</reaction>
	<reaction id="R_DHDPS" name="R_dihydrodipicolinate_synthase" reversible="false">
		<notes>
			<html:p>GENE_ASSOCIATION: MA4473</html:p>
		</notes>
		<listOfReactants>
			<speciesReference species="M_aspsa_c" stoichiometry="1.000000"/>
			<speciesReference species="M_pyr_c" stoichiometry="1.000000"/>
		</listOfReactants>
		<listOfProducts>
			<speciesReference species="M_23dhdp_c" stoichiometry="1.000000"/>
			<speciesReference species="M_h_c" stoichiometry="1.000000"/>
			<speciesReference species="M_h2o_c" stoichiometry="2.000000"/>
		</listOfProducts>
	</reaction>
	<reaction id="R_DHFR" name="R_dihydrofolate_reductase" reversible="true">
		<notes>
			<html:p>GENE_ASSOCIATION: </html:p>
		</notes>
		<listOfReactants>
			<speciesReference species="M_dhf_c" stoichiometry="1.000000"/>
			<speciesReference species="M_h_c" stoichiometry="1.000000"/>
			<speciesReference species="M_nadph_c" stoichiometry="1.000000"/>
		</listOfReactants>
		<listOfProducts>
			<speciesReference species="M_nadp_c" stoichiometry="1.000000"/>
			<speciesReference species="M_thf_c" stoichiometry="1.000000"/>
		</listOfProducts>
	</reaction>
	<reaction id="R_DHFS" name="R_dihydrofolate_synthase" reversible="false">
		<notes>
			<html:p>GENE_ASSOCIATION: ( MA1824  or  MA4543 )</html:p>
		</notes>
		<listOfReactants>
			<speciesReference species="M_atp_c" stoichiometry="1.000000"/>
			<speciesReference species="M_dhpt_c" stoichiometry="1.000000"/>
			<speciesReference species="M_glu_L_c" stoichiometry="1.000000"/>
		</listOfReactants>
		<listOfProducts>
			<speciesReference species="M_adp_c" stoichiometry="1.000000"/>
			<speciesReference species="M_dhf_c" stoichiometry="1.000000"/>
			<speciesReference species="M_h_c" stoichiometry="1.000000"/>
			<speciesReference species="M_pi_c" stoichiometry="1.000000"/>
		</listOfProducts>
	</reaction>
	<reaction id="R_DHNPA2" name="R_dihydroneopterin_aldolase" reversible="false">
		<notes>
			<html:p>GENE_ASSOCIATION: </html:p>
		</notes>
		<listOfReactants>
			<speciesReference species="M_dhnpt_c" stoichiometry="1.000000"/>
		</listOfReactants>
		<listOfProducts>
			<speciesReference species="M_6hmhpt_c" stoichiometry="1.000000"/>
			<speciesReference species="M_gcald_c" stoichiometry="1.000000"/>
		</listOfProducts>
	</reaction>
	<reaction id="R_DHORD7" name="R_dihydroorotic_acid_dehydrogenase__f420_" reversible="true">
		<notes>
			<html:p>GENE_ASSOCIATION: MA0583</html:p>
		</notes>
		<listOfReactants>
			<speciesReference species="M_dhor_S_c" stoichiometry="1.000000"/>
			<speciesReference species="M_f420_2_c" stoichiometry="1.000000"/>
		</listOfReactants>
		<listOfProducts>
			<speciesReference species="M_f420_2h2_c" stoichiometry="1.000000"/>
			<speciesReference species="M_orot_c" stoichiometry="1.000000"/>
		</listOfProducts>
	</reaction>
	<reaction id="R_DHORTS" name="R_dihydroorotase" reversible="true">
		<notes>
			<html:p>GENE_ASSOCIATION: MA0892</html:p>
		</notes>
		<listOfReactants>
			<speciesReference species="M_dhor_S_c" stoichiometry="1.000000"/>
			<speciesReference species="M_h2o_c" stoichiometry="1.000000"/>
		</listOfReactants>
		<listOfProducts>
			<speciesReference species="M_cbasp_c" stoichiometry="1.000000"/>
			<speciesReference species="M_h_c" stoichiometry="1.000000"/>
		</listOfProducts>
	</reaction>
	<reaction id="R_DHPCPH" name="R_7_8_dihydronepterin_2___3__cyclicphosphate_hydrolase" reversible="false">
		<notes>
			<html:p>GENE_ASSOCIATION: </html:p>
		</notes>
		<listOfReactants>
			<speciesReference species="M_dhp23cp_c" stoichiometry="1.000000"/>
			<speciesReference species="M_h2o_c" stoichiometry="1.000000"/>
		</listOfReactants>
		<listOfProducts>
			<speciesReference species="M_dhpmp_c" stoichiometry="1.000000"/>
			<speciesReference species="M_h_c" stoichiometry="1.000000"/>
		</listOfProducts>
	</reaction>
	<reaction id="R_DHPM1" name="R_dihydropyrimidinase__5_6_dihydrouracil_" reversible="false">
		<notes>
			<html:p>GENE_ASSOCIATION: ( MA0858  or  MA2889  or  MA3497  or  MA3498  or  MA4203  or  MA4395  or  MA4396  or  MA4562  or  MA4563 )</html:p>
		</notes>
		<listOfReactants>
			<speciesReference species="M_56dura_c" stoichiometry="1.000000"/>
			<speciesReference species="M_h2o_c" stoichiometry="1.000000"/>
		</listOfReactants>
		<listOfProducts>
			<speciesReference species="M_cala_c" stoichiometry="1.000000"/>
			<speciesReference species="M_h_c" stoichiometry="1.000000"/>
		</listOfProducts>
	</reaction>
	<reaction id="R_DHPM2" name="R_dihydropyrimidinase__dihydrothymine_" reversible="false">
		<notes>
			<html:p>GENE_ASSOCIATION: ( MA0858  or  MA2889  or  MA3497  or  MA3498  or  MA4203  or  MA4395  or  MA4396  or  MA4562  or  MA4563 )</html:p>
		</notes>
		<listOfReactants>
			<speciesReference species="M_56dthm_c" stoichiometry="1.000000"/>
			<speciesReference species="M_h2o_c" stoichiometry="1.000000"/>
		</listOfReactants>
		<listOfProducts>
			<speciesReference species="M_3uib_c" stoichiometry="1.000000"/>
			<speciesReference species="M_h_c" stoichiometry="1.000000"/>
		</listOfProducts>
	</reaction>
	<reaction id="R_DHPS2" name="R_dihydropteroate_synthase" reversible="false">
		<notes>
			<html:p>GENE_ASSOCIATION: ( MA1946  or  MA3516 )</html:p>
		</notes>
		<listOfReactants>
			<speciesReference species="M_4abz_c" stoichiometry="1.000000"/>
			<speciesReference species="M_6hmhptpp_c" stoichiometry="1.000000"/>
		</listOfReactants>
		<listOfProducts>
			<speciesReference species="M_dhpt_c" stoichiometry="1.000000"/>
			<speciesReference species="M_ppi_c" stoichiometry="1.000000"/>
		</listOfProducts>
	</reaction>
	<reaction id="R_DHPS3" name="R_7_8_dihydropteroate_synthase__methanopterin_" reversible="false">
		<notes>
			<html:p>GENE_ASSOCIATION: ( MA1962  or  MA3419 )</html:p>
		</notes>
		<listOfReactants>
			<speciesReference species="M_6hmhptpp_c" stoichiometry="1.000000"/>
			<speciesReference species="M_Brfap_c" stoichiometry="1.000000"/>
		</listOfReactants>
		<listOfProducts>
			<speciesReference species="M_dhrfap_c" stoichiometry="1.000000"/>
			<speciesReference species="M_ppi_c" stoichiometry="1.000000"/>
		</listOfProducts>
	</reaction>
	<reaction id="R_DHQD" name="R_3_dehydroquinate_dehydratase" reversible="true">
		<notes>
			<html:p>GENE_ASSOCIATION: MA4593</html:p>
		</notes>
		<listOfReactants>
			<speciesReference species="M_3dhq_c" stoichiometry="1.000000"/>
		</listOfReactants>
		<listOfProducts>
			<speciesReference species="M_3dhsk_c" stoichiometry="1.000000"/>
			<speciesReference species="M_h2o_c" stoichiometry="1.000000"/>
		</listOfProducts>
	</reaction>
	<reaction id="R_DHQS2" name="R_3_dehydroquinate_synthase" reversible="false">
		<notes>
			<html:p>GENE_ASSOCIATION: MA4592</html:p>
		</notes>
		<listOfReactants>
			<speciesReference species="M_dohdu_c" stoichiometry="1.000000"/>
		</listOfReactants>
		<listOfProducts>
			<speciesReference species="M_3dhq_c" stoichiometry="1.000000"/>
		</listOfProducts>
	</reaction>
	<reaction id="R_DIPS" name="R_diphthine_synthase" reversible="false">
		<notes>
			<html:p>GENE_ASSOCIATION: MA1370</html:p>
		</notes>
		<listOfReactants>
			<speciesReference species="M_amet_c" stoichiometry="1.000000"/>
			<speciesReference species="M_caphis_c" stoichiometry="1.000000"/>
		</listOfReactants>
		<listOfProducts>
			<speciesReference species="M_ahcys_c" stoichiometry="1.000000"/>
			<speciesReference species="M_cmaphis_c" stoichiometry="1.000000"/>
			<speciesReference species="M_h_c" stoichiometry="1.000000"/>
		</listOfProducts>
	</reaction>
	<reaction id="R_DKFPR" name="R_6_deoxy_5_ketofructose_1_phosphate_reductase" reversible="true">
		<notes>
			<html:p>GENE_ASSOCIATION: </html:p>
		</notes>
		<listOfReactants>
			<speciesReference species="M_dkfp_c" stoichiometry="1.000000"/>
			<speciesReference species="M_h_c" stoichiometry="1.000000"/>
			<speciesReference species="M_nadh_c" stoichiometry="1.000000"/>
		</listOfReactants>
		<listOfProducts>
			<speciesReference species="M_dkmp_c" stoichiometry="1.000000"/>
			<speciesReference species="M_nad_c" stoichiometry="1.000000"/>
		</listOfProducts>
	</reaction>
	<reaction id="R_DKFPS" name="R_6_deoxy_5_ketofructose_1_phosphate_synthase" reversible="false">
		<notes>
			<html:p>GENE_ASSOCIATION: </html:p>
		</notes>
		<listOfReactants>
			<speciesReference species="M_dkdofp_c" stoichiometry="1.000000"/>
			<speciesReference species="M_h_c" stoichiometry="1.000000"/>
			<speciesReference species="M_nadh_c" stoichiometry="1.000000"/>
		</listOfReactants>
		<listOfProducts>
			<speciesReference species="M_dkfp_c" stoichiometry="1.000000"/>
			<speciesReference species="M_nad_c" stoichiometry="1.000000"/>
		</listOfProducts>
	</reaction>
	<reaction id="R_DKMPASPL" name="R_6_deoxy_5_ketomannitol_1_phosphate_L_aspartate_semialdehyde_ligase" reversible="false">
		<notes>
			<html:p>GENE_ASSOCIATION: ( MA0439  or  MA4591 )</html:p>
		</notes>
		<listOfReactants>
			<speciesReference species="M_aspsa_c" stoichiometry="1.000000"/>
			<speciesReference species="M_dkmp_c" stoichiometry="1.000000"/>
		</listOfReactants>
		<listOfProducts>
			<speciesReference species="M_dohau_c" stoichiometry="1.000000"/>
			<speciesReference species="M_g3p_c" stoichiometry="1.000000"/>
		</listOfProducts>
	</reaction>
	<reaction id="R_DMAMT" name="R_Dimethylamine_methyltransferase" reversible="false">
		<notes>
			<html:p>GENE_ASSOCIATION: ( MA0532  or  MA0933  or  ( MA2425  and  MA0527 )  or  MA0934  or  ( MA2424  and  MA0779 )  or  ( MA0847 )  or  ( MA1615 )  or  ( MA2163 )  or  ( MA3613 )  or  ( MA4165 )  or  ( MA4355 )  or  ( MA4559 )  or  ( MA4165 )  or  ( MA0859 )  or  ( MA4384 )  or  MA4558 )</html:p>
		</notes>
		<listOfReactants>
			<speciesReference species="M_com_c" stoichiometry="1.000000"/>
			<speciesReference species="M_dma_c" stoichiometry="1.000000"/>
		</listOfReactants>
		<listOfProducts>
			<speciesReference species="M_mcom_c" stoichiometry="1.000000"/>
			<speciesReference species="M_mma_c" stoichiometry="1.000000"/>
		</listOfProducts>
	</reaction>
	<reaction id="R_DMAt" name="R_Dimethylamine_symport" reversible="true">
		<notes>
			<html:p>GENE_ASSOCIATION: MA0143</html:p>
		</notes>
		<listOfReactants>
			<speciesReference species="M_dma_e" stoichiometry="1.000000"/>
			<speciesReference species="M_h_e" stoichiometry="1.000000"/>
		</listOfReactants>
		<listOfProducts>
			<speciesReference species="M_dma_c" stoichiometry="1.000000"/>
			<speciesReference species="M_h_c" stoichiometry="1.000000"/>
		</listOfProducts>
	</reaction>
	<reaction id="R_DMATT" name="R_dimethylallyltranstransferase" reversible="false">
		<notes>
			<html:p>GENE_ASSOCIATION: MA0606</html:p>
		</notes>
		<listOfReactants>
			<speciesReference species="M_dmpp_c" stoichiometry="1.000000"/>
			<speciesReference species="M_ipdp_c" stoichiometry="1.000000"/>
		</listOfReactants>
		<listOfProducts>
			<speciesReference species="M_grdp_c" stoichiometry="1.000000"/>
			<speciesReference species="M_ppi_c" stoichiometry="1.000000"/>
		</listOfProducts>
	</reaction>
	<reaction id="R_DMATT2" name="R_dimethylallyltranstransferase__3_hydroxy_" reversible="false">
		<notes>
			<html:p>GENE_ASSOCIATION: MA0606</html:p>
		</notes>
		<listOfReactants>
			<speciesReference species="M_ipdp_c" stoichiometry="1.000000"/>
			<speciesReference species="M_m3hdp_c" stoichiometry="1.000000"/>
		</listOfReactants>
		<listOfProducts>
			<speciesReference species="M_3hgrdp_c" stoichiometry="1.000000"/>
			<speciesReference species="M_ppi_c" stoichiometry="1.000000"/>
		</listOfProducts>
	</reaction>
	<reaction id="R_DMHDRFS" name="R_7_8_didemethyl_8_hydroxy_5_deazariboflavin_synthetase" reversible="false">
		<notes>
			<html:p>GENE_ASSOCIATION: ( ( MA1491  and  MA1489 )  or  ( MA1490 )  or  ( MA1489 )  or  MA1490 )</html:p>
		</notes>
		<listOfReactants>
			<speciesReference species="M_34hpp_c" stoichiometry="1.000000"/>
			<speciesReference species="M_4r5au_c" stoichiometry="1.000000"/>
			<speciesReference species="M_h2o_c" stoichiometry="1.000000"/>
			<speciesReference species="M_nadp_c" stoichiometry="2.000000"/>
		</listOfReactants>
		<listOfProducts>
			<speciesReference species="M_ddhrb_c" stoichiometry="1.000000"/>
			<speciesReference species="M_h_c" stoichiometry="2.000000"/>
			<speciesReference species="M_nadph_c" stoichiometry="2.000000"/>
			<speciesReference species="M_nh4_c" stoichiometry="1.000000"/>
			<speciesReference species="M_oxa_c" stoichiometry="1.000000"/>
		</listOfProducts>
	</reaction>
	<reaction id="R_DMSt" name="R_Dimethyl_sulfide_Transport" reversible="true">
		<notes>
			<html:p>GENE_ASSOCIATION: </html:p>
		</notes>
		<listOfReactants>
			<speciesReference species="M_dms_e" stoichiometry="1.000000"/>
		</listOfReactants>
		<listOfProducts>
			<speciesReference species="M_dms_c" stoichiometry="1.000000"/>
		</listOfProducts>
	</reaction>
	<reaction id="R_DNMPPA" name="R_Dihydroneopterin_monophosphate_dephosphorylase" reversible="false">
		<notes>
			<html:p>GENE_ASSOCIATION: </html:p>
		</notes>
		<listOfReactants>
			<speciesReference species="M_dhpmp_c" stoichiometry="1.000000"/>
			<speciesReference species="M_h2o_c" stoichiometry="1.000000"/>
		</listOfReactants>
		<listOfProducts>
			<speciesReference species="M_dhnpt_c" stoichiometry="1.000000"/>
			<speciesReference species="M_pi_c" stoichiometry="1.000000"/>
		</listOfProducts>
	</reaction>
	<reaction id="R_DOHDUS" name="R_3_7_dideoxy_D_threo_hepto_2_6_diulosonate_synthase" reversible="false">
		<notes>
			<html:p>GENE_ASSOCIATION: MA4592</html:p>
		</notes>
		<listOfReactants>
			<speciesReference species="M_dohau_c" stoichiometry="1.000000"/>
			<speciesReference species="M_h2o_c" stoichiometry="1.000000"/>
			<speciesReference species="M_nad_c" stoichiometry="1.000000"/>
		</listOfReactants>
		<listOfProducts>
			<speciesReference species="M_dohdu_c" stoichiometry="1.000000"/>
			<speciesReference species="M_h_c" stoichiometry="1.000000"/>
			<speciesReference species="M_nadh_c" stoichiometry="1.000000"/>
			<speciesReference species="M_nh4_c" stoichiometry="1.000000"/>
		</listOfProducts>
	</reaction>
	<reaction id="R_DPCOAK" name="R_dephospho_CoA_kinase" reversible="false">
		<notes>
			<html:p>GENE_ASSOCIATION: MA4660</html:p>
		</notes>
		<listOfReactants>
			<speciesReference species="M_atp_c" stoichiometry="1.000000"/>
			<speciesReference species="M_dpcoa_c" stoichiometry="1.000000"/>
		</listOfReactants>
		<listOfProducts>
			<speciesReference species="M_adp_c" stoichiometry="1.000000"/>
			<speciesReference species="M_coa_c" stoichiometry="1.000000"/>
			<speciesReference species="M_h_c" stoichiometry="1.000000"/>
		</listOfProducts>
	</reaction>
	<reaction id="R_DPGase" name="R_Diphosphoglycerate_phosphatase" reversible="false">
		<notes>
			<html:p>GENE_ASSOCIATION: </html:p>
		</notes>
		<listOfReactants>
			<speciesReference species="M_23dpg_c" stoichiometry="1.000000"/>
			<speciesReference species="M_h2o_c" stoichiometry="1.000000"/>
		</listOfReactants>
		<listOfProducts>
			<speciesReference species="M_3pg_c" stoichiometry="1.000000"/>
			<speciesReference species="M_pi_c" stoichiometry="1.000000"/>
		</listOfProducts>
	</reaction>
	<reaction id="R_DPMVD" name="R_diphosphomevalonate_decarboxylase" reversible="false">
		<notes>
			<html:p>GENE_ASSOCIATION: </html:p>
		</notes>
		<listOfReactants>
			<speciesReference species="M_5dpmev_c" stoichiometry="1.000000"/>
			<speciesReference species="M_atp_c" stoichiometry="1.000000"/>
		</listOfReactants>
		<listOfProducts>
			<speciesReference species="M_adp_c" stoichiometry="1.000000"/>
			<speciesReference species="M_co2_c" stoichiometry="1.000000"/>
			<speciesReference species="M_ipdp_c" stoichiometry="1.000000"/>
			<speciesReference species="M_pi_c" stoichiometry="1.000000"/>
		</listOfProducts>
	</reaction>
	<reaction id="R_DPMVD2" name="R_diphosphomevalonate_decarboxylase_2" reversible="false">
		<notes>
			<html:p>GENE_ASSOCIATION: </html:p>
		</notes>
		<listOfReactants>
			<speciesReference species="M_5dpmev_c" stoichiometry="1.000000"/>
			<speciesReference species="M_h_c" stoichiometry="1.000000"/>
		</listOfReactants>
		<listOfProducts>
			<speciesReference species="M_co2_c" stoichiometry="1.000000"/>
			<speciesReference species="M_m3hdp_c" stoichiometry="1.000000"/>
		</listOfProducts>
	</reaction>
	<reaction id="R_DPR" name="R_2_dehydropantoate_2_reductase" reversible="false">
		<notes>
			<html:p>GENE_ASSOCIATION: </html:p>
		</notes>
		<listOfReactants>
			<speciesReference species="M_2dhp_c" stoichiometry="1.000000"/>
			<speciesReference species="M_h_c" stoichiometry="1.000000"/>
			<speciesReference species="M_nadph_c" stoichiometry="1.000000"/>
		</listOfReactants>
		<listOfProducts>
			<speciesReference species="M_nadp_c" stoichiometry="1.000000"/>
			<speciesReference species="M_pant_R_c" stoichiometry="1.000000"/>
		</listOfProducts>
	</reaction>
	<reaction id="R_DROPPRx" name="R_2_5_diamino_6_ribosylamino_4_3H__pyrimidinone_5__phosphate_reductase" reversible="false">
		<notes>
			<html:p>GENE_ASSOCIATION: ( MA4092  and  MA0440 )</html:p>
		</notes>
		<listOfReactants>
			<speciesReference species="M_25dhpp_c" stoichiometry="1.000000"/>
			<speciesReference species="M_h_c" stoichiometry="1.000000"/>
			<speciesReference species="M_nadh_c" stoichiometry="1.000000"/>
		</listOfReactants>
		<listOfProducts>
			<speciesReference species="M_25dthpp_c" stoichiometry="1.000000"/>
			<speciesReference species="M_nad_c" stoichiometry="1.000000"/>
		</listOfProducts>
	</reaction>
	<reaction id="R_DROPPRy" name="R_2_5_diamino_6_ribosylamino_4_3H__pyrimidinone_5__phosphate_reductase__nadph_" reversible="false">
		<notes>
			<html:p>GENE_ASSOCIATION: ( MA4092  and  MA0440 )</html:p>
		</notes>
		<listOfReactants>
			<speciesReference species="M_25dhpp_c" stoichiometry="1.000000"/>
			<speciesReference species="M_h_c" stoichiometry="1.000000"/>
			<speciesReference species="M_nadph_c" stoichiometry="1.000000"/>
		</listOfReactants>
		<listOfProducts>
			<speciesReference species="M_25dthpp_c" stoichiometry="1.000000"/>
			<speciesReference species="M_nadp_c" stoichiometry="1.000000"/>
		</listOfProducts>
	</reaction>
	<reaction id="R_DRTPPD" name="R_2_5_diamino_6_ribitylamino_4_3H__pyrimidinone_5__phosphate_deaminase" reversible="false">
		<notes>
			<html:p>GENE_ASSOCIATION: ( MA4092  and  MA0440 )</html:p>
		</notes>
		<listOfReactants>
			<speciesReference species="M_25dthpp_c" stoichiometry="1.000000"/>
			<speciesReference species="M_h_c" stoichiometry="1.000000"/>
			<speciesReference species="M_h2o_c" stoichiometry="1.000000"/>
		</listOfReactants>
		<listOfProducts>
			<speciesReference species="M_5aprbu_c" stoichiometry="1.000000"/>
			<speciesReference species="M_nh4_c" stoichiometry="1.000000"/>
		</listOfProducts>
	</reaction>
	<reaction id="R_DTMPK" name="R_dTMP_kinase" reversible="true">
		<notes>
			<html:p>GENE_ASSOCIATION: MA4433</html:p>
		</notes>
		<listOfReactants>
			<speciesReference species="M_atp_c" stoichiometry="1.000000"/>
			<speciesReference species="M_dtmp_c" stoichiometry="1.000000"/>
		</listOfReactants>
		<listOfProducts>
			<speciesReference species="M_adp_c" stoichiometry="1.000000"/>
			<speciesReference species="M_dtdp_c" stoichiometry="1.000000"/>
		</listOfProducts>
	</reaction>
	<reaction id="R_DURIPP" name="R_deoxyuridine_phosphorylase" reversible="true">
		<notes>
			<html:p>GENE_ASSOCIATION: MA3242</html:p>
		</notes>
		<listOfReactants>
			<speciesReference species="M_duri_c" stoichiometry="1.000000"/>
			<speciesReference species="M_pi_c" stoichiometry="1.000000"/>
		</listOfReactants>
		<listOfProducts>
			<speciesReference species="M_2dr1p_c" stoichiometry="1.000000"/>
			<speciesReference species="M_ura_c" stoichiometry="1.000000"/>
		</listOfProducts>
	</reaction>
	<reaction id="R_ENO" name="R_enolase" reversible="true">
		<notes>
			<html:p>GENE_ASSOCIATION: MA1672</html:p>
		</notes>
		<listOfReactants>
			<speciesReference species="M_2pg_c" stoichiometry="1.000000"/>
		</listOfReactants>
		<listOfProducts>
			<speciesReference species="M_h2o_c" stoichiometry="1.000000"/>
			<speciesReference species="M_pep_c" stoichiometry="1.000000"/>
		</listOfProducts>
	</reaction>
	<reaction id="R_ETHAt6" name="R_ethanolamine_transport_in/out_via_proton_symport" reversible="true">
		<notes>
			<html:p>GENE_ASSOCIATION: MA0143</html:p>
		</notes>
		<listOfReactants>
			<speciesReference species="M_etha_e" stoichiometry="1.000000"/>
			<speciesReference species="M_h_e" stoichiometry="1.000000"/>
		</listOfReactants>
		<listOfProducts>
			<speciesReference species="M_etha_c" stoichiometry="1.000000"/>
			<speciesReference species="M_h_c" stoichiometry="1.000000"/>
		</listOfProducts>
	</reaction>
	<reaction id="R_F430S1" name="R_coenzyme_F430_precursor_synthase_1__aminase_" reversible="false">
		<notes>
			<html:p>GENE_ASSOCIATION: </html:p>
		</notes>
		<listOfReactants>
			<speciesReference species="M_atp_c" stoichiometry="2.000000"/>
			<speciesReference species="M_dscl_c" stoichiometry="1.000000"/>
			<speciesReference species="M_gln_L_c" stoichiometry="2.000000"/>
			<speciesReference species="M_h2o_c" stoichiometry="2.000000"/>
			<speciesReference species="M_ni2_c" stoichiometry="1.000000"/>
		</listOfReactants>
		<listOfProducts>
			<speciesReference species="M_adp_c" stoichiometry="2.000000"/>
			<speciesReference species="M_f430p1_c" stoichiometry="1.000000"/>
			<speciesReference species="M_glu_L_c" stoichiometry="2.000000"/>
			<speciesReference species="M_h_c" stoichiometry="5.000000"/>
			<speciesReference species="M_pi_c" stoichiometry="2.000000"/>
		</listOfProducts>
	</reaction>
	<reaction id="R_F430S2" name="R_coenzyme_F430_precursor_synthase_2__reduction_" reversible="false">
		<notes>
			<html:p>GENE_ASSOCIATION: </html:p>
		</notes>
		<listOfReactants>
			<speciesReference species="M_f430p1_c" stoichiometry="1.000000"/>
			<speciesReference species="M_h_c" stoichiometry="2.000000"/>
			<speciesReference species="M_nadh_c" stoichiometry="1.000000"/>
		</listOfReactants>
		<listOfProducts>
			<speciesReference species="M_f430p2_c" stoichiometry="1.000000"/>
			<speciesReference species="M_nad_c" stoichiometry="1.000000"/>
		</listOfProducts>
	</reaction>
	<reaction id="R_F430S3" name="R_coenzyme_F430_precursor_synthase_3__reduction_" reversible="false">
		<notes>
			<html:p>GENE_ASSOCIATION: </html:p>
		</notes>
		<listOfReactants>
			<speciesReference species="M_f430p2_c" stoichiometry="1.000000"/>
			<speciesReference species="M_h_c" stoichiometry="1.000000"/>
			<speciesReference species="M_nadh_c" stoichiometry="1.000000"/>
		</listOfReactants>
		<listOfProducts>
			<speciesReference species="M_f430p3_c" stoichiometry="1.000000"/>
			<speciesReference species="M_nad_c" stoichiometry="1.000000"/>
		</listOfProducts>
	</reaction>
	<reaction id="R_F430S4" name="R_coenzyme_F430_precursor_synthase_4__cyclization_" reversible="false">
		<notes>
			<html:p>GENE_ASSOCIATION: </html:p>
		</notes>
		<listOfReactants>
			<speciesReference species="M_f430p3_c" stoichiometry="1.000000"/>
		</listOfReactants>
		<listOfProducts>
			<speciesReference species="M_sf430a_c" stoichiometry="1.000000"/>
		</listOfProducts>
	</reaction>
	<reaction id="R_F430S5" name="R_coenzyme_F430_precursor_synthase_5__cyclization_" reversible="false">
		<notes>
			<html:p>GENE_ASSOCIATION: </html:p>
		</notes>
		<listOfReactants>
			<speciesReference species="M_h_c" stoichiometry="1.000000"/>
			<speciesReference species="M_sf430a_c" stoichiometry="1.000000"/>
		</listOfReactants>
		<listOfProducts>
			<speciesReference species="M_f430_c" stoichiometry="1.000000"/>
			<speciesReference species="M_h2o_c" stoichiometry="1.000000"/>
		</listOfProducts>
	</reaction>
	<reaction id="R_F4D" name="R_F420_Deydrogenase" reversible="false">
		<notes>
			<html:p>GENE_ASSOCIATION: ( ( MA1495  and  MA1496  and  MA1497  and  MA1498 )  or  ( MA4372  and  MA0978 )  or  ( MA3732  and  MA1499  and  MA1500  and  MA1501  and  MA1502  and  MA1503  and  MA1504 )  or  ( MA4572  and  MA1505 )  or  ( MA4368  and  MA1506 )  or  ( MA4569  and  MA1507 )  or  MA1509 )</html:p>
		</notes>
		<listOfReactants>
			<speciesReference species="M_f420_2h2_c" stoichiometry="1.000000"/>
			<speciesReference species="M_h_c" stoichiometry="1.800000"/>
			<speciesReference species="M_mphen_c" stoichiometry="1.000000"/>
		</listOfReactants>
		<listOfProducts>
			<speciesReference species="M_f420_2_c" stoichiometry="1.000000"/>
			<speciesReference species="M_h_e" stoichiometry="1.800000"/>
			<speciesReference species="M_mphenh2_c" stoichiometry="1.000000"/>
		</listOfProducts>
	</reaction>
	<reaction id="R_F4H2O" name="R_F420H2_oxidase" reversible="true">
		<notes>
			<html:p>GENE_ASSOCIATION: ( MA3381  or  MA3743 )</html:p>
		</notes>
		<listOfReactants>
			<speciesReference species="M_f420_2h2_c" stoichiometry="2.000000"/>
			<speciesReference species="M_o2_c" stoichiometry="1.000000"/>
		</listOfReactants>
		<listOfProducts>
			<speciesReference species="M_f420_2_c" stoichiometry="2.000000"/>
			<speciesReference species="M_h2o_c" stoichiometry="2.000000"/>
		</listOfProducts>
	</reaction>
	<reaction id="R_F4MTSPD" name="R_coenzyme_F420_dependent_N_5__N_10__methenyltetrahydrosarcinapterin_dehydrogenase" reversible="true">
		<notes>
			<html:p>GENE_ASSOCIATION: MA4430</html:p>
		</notes>
		<listOfReactants>
			<speciesReference species="M_f420_2h2_c" stoichiometry="1.000000"/>
			<speciesReference species="M_menylh4spt_c" stoichiometry="1.000000"/>
		</listOfReactants>
		<listOfProducts>
			<speciesReference species="M_f420_2_c" stoichiometry="1.000000"/>
			<speciesReference species="M_h_c" stoichiometry="1.000000"/>
			<speciesReference species="M_mleneh4spt_c" stoichiometry="1.000000"/>
		</listOfProducts>
	</reaction>
	<reaction id="R_F4MTSPR" name="R_coenzyme_F420_dependent_N_5__N_10__methenyltetrahydrosarcinapterin_reductase" reversible="true">
		<notes>
			<html:p>GENE_ASSOCIATION: MA3733</html:p>
		</notes>
		<listOfReactants>
			<speciesReference species="M_f420_2h2_c" stoichiometry="1.000000"/>
			<speciesReference species="M_mleneh4spt_c" stoichiometry="1.000000"/>
		</listOfReactants>
		<listOfProducts>
			<speciesReference species="M_f420_2_c" stoichiometry="1.000000"/>
			<speciesReference species="M_mh4spt_c" stoichiometry="1.000000"/>
		</listOfProducts>
	</reaction>
	<reaction id="R_F4NH" name="R_F420_noneducing_Hydrogenase" reversible="false">
		<notes>
			<html:p>GENE_ASSOCIATION: ( MA1142  or  ( MA1147  and  MA1143 )  or  ( MA1148  and  MA1141 )  or  MA1146 )</html:p>
		</notes>
		<listOfReactants>
			<speciesReference species="M_h_c" stoichiometry="1.800000"/>
			<speciesReference species="M_h2_e" stoichiometry="1.000000"/>
			<speciesReference species="M_mphen_c" stoichiometry="1.000000"/>
		</listOfReactants>
		<listOfProducts>
			<speciesReference species="M_h_e" stoichiometry="1.800000"/>
			<speciesReference species="M_mphenh2_c" stoichiometry="1.000000"/>
		</listOfProducts>
	</reaction>
	<reaction id="R_F4NPR" name="R_F420_dependent_NADP_reductase" reversible="true">
		<notes>
			<html:p>GENE_ASSOCIATION: MA4235</html:p>
		</notes>
		<listOfReactants>
			<speciesReference species="M_f420_2_c" stoichiometry="1.000000"/>
			<speciesReference species="M_h_c" stoichiometry="1.000000"/>
			<speciesReference species="M_nadph_c" stoichiometry="1.000000"/>
		</listOfReactants>
		<listOfProducts>
			<speciesReference species="M_f420_2h2_c" stoichiometry="1.000000"/>
			<speciesReference species="M_nadp_c" stoichiometry="1.000000"/>
		</listOfProducts>
	</reaction>
	<reaction id="R_F4RHi" name="R_F420_Reducing_Hydrogenase" reversible="false">
		<notes>
			<html:p>GENE_ASSOCIATION: ( ( MA0975  and  MA0978 )  or  MA3732  or  ( MA4520  and  MA0976  and  MA0977 ) )</html:p>
		</notes>
		<listOfReactants>
			<speciesReference species="M_f420_2_c" stoichiometry="1.000000"/>
			<speciesReference species="M_h2_c" stoichiometry="1.000000"/>
		</listOfReactants>
		<listOfProducts>
			<speciesReference species="M_f420_2h2_c" stoichiometry="1.000000"/>
		</listOfProducts>
	</reaction>
	<reaction id="R_FBA" name="R_fructose_bisphosphate_aldolase" reversible="true">
		<notes>
			<html:p>GENE_ASSOCIATION: ( MA2666  or  MA3889  or  MA0439  or  MA4591 )</html:p>
		</notes>
		<listOfReactants>
			<speciesReference species="M_fdp_c" stoichiometry="1.000000"/>
		</listOfReactants>
		<listOfProducts>
			<speciesReference species="M_dhap_c" stoichiometry="1.000000"/>
			<speciesReference species="M_g3p_c" stoichiometry="1.000000"/>
		</listOfProducts>
	</reaction>
	<reaction id="R_FBA2" name="R_D_Fructose_1_phosphate_D_glyceraldehyde_3_phosphate_lyase" reversible="true">
		<notes>
			<html:p>GENE_ASSOCIATION: ( MA2666  or  MA3889  or  MA0439  or  MA4591 )</html:p>
		</notes>
		<listOfReactants>
			<speciesReference species="M_f1p_c" stoichiometry="1.000000"/>
		</listOfReactants>
		<listOfProducts>
			<speciesReference species="M_dhap_c" stoichiometry="1.000000"/>
			<speciesReference species="M_glyald_c" stoichiometry="1.000000"/>
		</listOfProducts>
	</reaction>
	<reaction id="R_FBP" name="R_fructose_bisphosphatase" reversible="false">
		<notes>
			<html:p>GENE_ASSOCIATION: MA1152</html:p>
		</notes>
		<listOfReactants>
			<speciesReference species="M_fdp_c" stoichiometry="1.000000"/>
			<speciesReference species="M_h2o_c" stoichiometry="1.000000"/>
		</listOfReactants>
		<listOfProducts>
			<speciesReference species="M_f6p_c" stoichiometry="1.000000"/>
			<speciesReference species="M_pi_c" stoichiometry="1.000000"/>
		</listOfProducts>
	</reaction>
	<reaction id="R_FBPO" name="R_fructose_bisphosphate_oxidase" reversible="false">
		<notes>
			<html:p>GENE_ASSOCIATION: </html:p>
		</notes>
		<listOfReactants>
			<speciesReference species="M_fdp_c" stoichiometry="1.000000"/>
			<speciesReference species="M_nad_c" stoichiometry="1.000000"/>
		</listOfReactants>
		<listOfProducts>
			<speciesReference species="M_4kfbp_c" stoichiometry="1.000000"/>
			<speciesReference species="M_h_c" stoichiometry="1.000000"/>
			<speciesReference species="M_nadh_c" stoichiometry="1.000000"/>
		</listOfProducts>
	</reaction>
	<reaction id="R_FCLPA" name="R_L_fuculose_1_phosphate_aldolase" reversible="true">
		<notes>
			<html:p>GENE_ASSOCIATION: MA0263</html:p>
		</notes>
		<listOfReactants>
			<speciesReference species="M_fc1p_c" stoichiometry="1.000000"/>
		</listOfReactants>
		<listOfProducts>
			<speciesReference species="M_dhap_c" stoichiometry="1.000000"/>
			<speciesReference species="M_lald_L_c" stoichiometry="1.000000"/>
		</listOfProducts>
	</reaction>
	<reaction id="R_FE2abc" name="R_iron__II__transport_via_ABC_system" reversible="false">
		<notes>
			<html:p>GENE_ASSOCIATION: ( MA3477  or  MA4337  or  MA3477  or  MA4337 )</html:p>
		</notes>
		<listOfReactants>
			<speciesReference species="M_atp_c" stoichiometry="1.000000"/>
			<speciesReference species="M_fe2_e" stoichiometry="1.000000"/>
			<speciesReference species="M_h2o_c" stoichiometry="1.000000"/>
		</listOfReactants>
		<listOfProducts>
			<speciesReference species="M_adp_c" stoichiometry="1.000000"/>
			<speciesReference species="M_fe2_c" stoichiometry="1.000000"/>
			<speciesReference species="M_h_c" stoichiometry="1.000000"/>
			<speciesReference species="M_pi_c" stoichiometry="1.000000"/>
		</listOfProducts>
	</reaction>
	<reaction id="R_FE3abc" name="R_iron__III__transport_via_ABC_system" reversible="false">
		<notes>
			<html:p>GENE_ASSOCIATION: ( MA0950  or  MA1132  or  MA1198  or  MA1233  or  MA2150  or  MA2776  or  MA3358  or  MA3453  or  MA3642  or  MA3919  or  MA4532  or  MA4606  or  MA0950  or  MA1132  or  MA1198  or  MA1233  or  MA2150  or  MA2776  or  MA3453  or  MA3642  or  MA3919  or  MA4532  or  MA4606  or  MA0950  or  MA1132  or  MA1198  or  MA1233  or  MA2150  or  MA2776  or  MA3358  or  MA3453  or  MA3642  or  MA3919  or  MA4532  or  MA4606  or  MA1227  or  MA1273  or  MA0950  or  MA1132  or  MA1198  or  MA1233  or  MA2150  or  MA2776  or  MA2778  or  MA3358  or  MA3453  or  MA3642  or  MA3919  or  MA3933  or  MA4532  or  ( MA4606  and  MA0951 )  or  MA1131  or  MA1199  or  MA1234  or  MA1847  or  MA2149  or  MA3359  or  MA3452  or  MA3641  or  MA3921  or  MA4533  or  MA4605  or  MA0951  or  MA1131  or  MA1199  or  MA1234  or  MA2149  or  MA3641  or  MA4533  or  MA4605  or  MA0951  or  MA1847  or  MA2149  or  MA2774  or  MA3359  or  MA3452  or  MA3641  or  MA3921  or  MA0951  or  MA1131  or  MA1199  or  MA1234  or  MA1847  or  MA2149  or  MA3359  or  MA3452  or  MA3641  or  MA3921  or  MA4533  or  ( MA4605  and  MA1128 )  or  ( MA1130 )  or  ( MA2777 )  or  ( MA1230 )  or  ( MA1231 )  or  ( MA1232 )  or  ( MA1850 )  or  ( MA2772 )  or  ( MA1128 )  or  ( MA1130 )  or  MA2777 )</html:p>
		</notes>
		<listOfReactants>
			<speciesReference species="M_atp_c" stoichiometry="1.000000"/>
			<speciesReference species="M_fe3_e" stoichiometry="1.000000"/>
			<speciesReference species="M_h2o_c" stoichiometry="1.000000"/>
		</listOfReactants>
		<listOfProducts>
			<speciesReference species="M_adp_c" stoichiometry="1.000000"/>
			<speciesReference species="M_fe3_c" stoichiometry="1.000000"/>
			<speciesReference species="M_h_c" stoichiometry="1.000000"/>
			<speciesReference species="M_pi_c" stoichiometry="1.000000"/>
		</listOfProducts>
	</reaction>
	<reaction id="R_FEDCabc" name="R_iron__III__dicitrate_transport_via_ABC_system" reversible="false">
		<notes>
			<html:p>GENE_ASSOCIATION: ( MA0952  or  MA2156  or  MA3357  or  ( MA3640  and  MA2148 )  or  MA2153  or  MA0952  or  MA2156  or  MA3357  or  ( MA3640  and  MA0951 )  or  MA1131  or  MA1199  or  MA1234  or  MA1847  or  MA2149  or  MA3359  or  MA3452  or  MA3641  or  MA3921  or  MA4605  or  MA0951  or  MA1131  or  MA1234  or  MA1847  or  MA2149  or  MA3359  or  MA3452  or  MA3641  or  MA3921  or  ( MA4605  and  MA0950 )  or  ( MA1198 )  or  ( MA1233 )  or  ( MA2150 )  or  ( MA2776 )  or  ( MA3358 )  or  ( MA3453 )  or  ( MA3642 )  or  ( MA3919 )  or  ( MA4532 )  or  ( MA4606 )  or  ( MA0950 )  or  ( MA1132 )  or  ( MA1198 )  or  ( MA1233 )  or  ( MA2150 )  or  ( MA2776 )  or  ( MA3358 )  or  ( MA3453 )  or  ( MA3642 )  or  ( MA3919 )  or  ( MA4532 )  or  MA4606 )</html:p>
		</notes>
		<listOfReactants>
			<speciesReference species="M_atp_c" stoichiometry="1.000000"/>
			<speciesReference species="M_cit_e" stoichiometry="2.000000"/>
			<speciesReference species="M_fe3_e" stoichiometry="1.000000"/>
			<speciesReference species="M_h2o_c" stoichiometry="1.000000"/>
		</listOfReactants>
		<listOfProducts>
			<speciesReference species="M_adp_c" stoichiometry="1.000000"/>
			<speciesReference species="M_cit_c" stoichiometry="2.000000"/>
			<speciesReference species="M_fe3_c" stoichiometry="1.000000"/>
			<speciesReference species="M_h_c" stoichiometry="1.000000"/>
			<speciesReference species="M_pi_c" stoichiometry="1.000000"/>
		</listOfProducts>
	</reaction>
	<reaction id="R_FMETTRS" name="R_Methionyl_tRNA_formyltransferase" reversible="false">
		<notes>
			<html:p>GENE_ASSOCIATION: ( MA4583  or  MA4584 )</html:p>
		</notes>
		<listOfReactants>
			<speciesReference species="M_10fthf_c" stoichiometry="1.000000"/>
			<speciesReference species="M_mettrna_c" stoichiometry="1.000000"/>
		</listOfReactants>
		<listOfProducts>
			<speciesReference species="M_fmettrna_c" stoichiometry="1.000000"/>
			<speciesReference species="M_h_c" stoichiometry="1.000000"/>
			<speciesReference species="M_thf_c" stoichiometry="1.000000"/>
		</listOfProducts>
	</reaction>
	<reaction id="R_FMFD_b_" name="R_formylmethanofuran_dehydrogenase__b_" reversible="true">
		<notes>
			<html:p>GENE_ASSOCIATION: ( MA0306  or  MA0833  or  ( MA4175  and  MA0307 )  or  MA0832  or  ( MA4176  and  MA0308 )  or  ( MA4177  and  MA0304  and  MA0305 )  or  ( MA4174  and  MA0309 )  or  MA0834  or  MA1241  or  MA2878  or  ( MA4178  and  MA2879  and  MA0381 )  or  ( MA4602  and  MA2877 ) )</html:p>
		</notes>
		<listOfReactants>
			<speciesReference species="M_co2_c" stoichiometry="1.000000"/>
			<speciesReference species="M_fdred_c" stoichiometry="2.000000"/>
			<speciesReference species="M_h_c" stoichiometry="1.000000"/>
			<speciesReference species="M_mfr_b__c" stoichiometry="1.000000"/>
		</listOfReactants>
		<listOfProducts>
			<speciesReference species="M_fdox_c" stoichiometry="2.000000"/>
			<speciesReference species="M_formmfr_b__c" stoichiometry="1.000000"/>
			<speciesReference species="M_h2o_c" stoichiometry="1.000000"/>
		</listOfProducts>
	</reaction>
	<reaction id="R_FMFTSPFT_b_" name="R_formylmethanofuran_H4SPT_N_formyltransferase__b_" reversible="true">
		<notes>
			<html:p>GENE_ASSOCIATION: MA0010</html:p>
		</notes>
		<listOfReactants>
			<speciesReference species="M_formmfr_b__c" stoichiometry="1.000000"/>
			<speciesReference species="M_h_c" stoichiometry="1.000000"/>
			<speciesReference species="M_h4spt_c" stoichiometry="1.000000"/>
		</listOfReactants>
		<listOfProducts>
			<speciesReference species="M_formh4spt_c" stoichiometry="1.000000"/>
			<speciesReference species="M_mfr_b__c" stoichiometry="1.000000"/>
		</listOfProducts>
	</reaction>
	<reaction id="R_FOLR2" name="R_folate_reductase" reversible="false">
		<notes>
			<html:p>GENE_ASSOCIATION: </html:p>
		</notes>
		<listOfReactants>
			<speciesReference species="M_fol_c" stoichiometry="1.000000"/>
			<speciesReference species="M_nadph_c" stoichiometry="1.000000"/>
		</listOfReactants>
		<listOfProducts>
			<speciesReference species="M_dhf_c" stoichiometry="1.000000"/>
			<speciesReference species="M_nadp_c" stoichiometry="1.000000"/>
		</listOfProducts>
	</reaction>
	<reaction id="R_FOLt" name="R_folate_transport_via_proton_simport" reversible="true">
		<notes>
			<html:p>GENE_ASSOCIATION: </html:p>
		</notes>
		<listOfReactants>
			<speciesReference species="M_fol_e" stoichiometry="1.000000"/>
			<speciesReference species="M_h_e" stoichiometry="1.000000"/>
		</listOfReactants>
		<listOfProducts>
			<speciesReference species="M_fol_c" stoichiometry="1.000000"/>
			<speciesReference species="M_h_c" stoichiometry="1.000000"/>
		</listOfProducts>
	</reaction>
	<reaction id="R_FRTT" name="R_farnesyltranstransferase" reversible="false">
		<notes>
			<html:p>GENE_ASSOCIATION: ( MA0606  or  MA4150  or  MA1831  or  MA3723  or  MA4402 )</html:p>
		</notes>
		<listOfReactants>
			<speciesReference species="M_frdp_c" stoichiometry="1.000000"/>
			<speciesReference species="M_ipdp_c" stoichiometry="1.000000"/>
		</listOfReactants>
		<listOfProducts>
			<speciesReference species="M_ggdp_c" stoichiometry="1.000000"/>
			<speciesReference species="M_ppi_c" stoichiometry="1.000000"/>
		</listOfProducts>
	</reaction>
	<reaction id="R_FRTT2" name="R_farnesyltranstransferase__3_hyroxy_" reversible="false">
		<notes>
			<html:p>GENE_ASSOCIATION: ( MA0606  or  MA4150  or  MA1831  or  MA3723  or  MA4402 )</html:p>
		</notes>
		<listOfReactants>
			<speciesReference species="M_3hfrdp_c" stoichiometry="1.000000"/>
			<speciesReference species="M_ipdp_c" stoichiometry="1.000000"/>
		</listOfReactants>
		<listOfProducts>
			<speciesReference species="M_3hggdp_c" stoichiometry="1.000000"/>
			<speciesReference species="M_ppi_c" stoichiometry="1.000000"/>
		</listOfProducts>
	</reaction>
	<reaction id="R_FUM" name="R_fumarase" reversible="true">
		<notes>
			<html:p>GENE_ASSOCIATION: ( MA1001  or  ( MA2497  and  MA2498 ) )</html:p>
		</notes>
		<listOfReactants>
			<speciesReference species="M_fum_c" stoichiometry="1.000000"/>
			<speciesReference species="M_h2o_c" stoichiometry="1.000000"/>
		</listOfReactants>
		<listOfProducts>
			<speciesReference species="M_mal_L_c" stoichiometry="1.000000"/>
		</listOfProducts>
	</reaction>
	<reaction id="R_G1PACT" name="R_glucosamine_1_phosphate_N_acetyltransferase" reversible="false">
		<notes>
			<html:p>GENE_ASSOCIATION: ( MA3022  or  MA3025  or  MA3140 )</html:p>
		</notes>
		<listOfReactants>
			<speciesReference species="M_accoa_c" stoichiometry="1.000000"/>
			<speciesReference species="M_gam1p_c" stoichiometry="1.000000"/>
		</listOfReactants>
		<listOfProducts>
			<speciesReference species="M_acgam1p_c" stoichiometry="1.000000"/>
			<speciesReference species="M_coa_c" stoichiometry="1.000000"/>
			<speciesReference species="M_h_c" stoichiometry="1.000000"/>
		</listOfProducts>
	</reaction>
	<reaction id="R_G1PDH" name="R_glycerol_1_phosphate_dehydrogenase__NAD_" reversible="true">
		<notes>
			<html:p>GENE_ASSOCIATION: MA3686</html:p>
		</notes>
		<listOfReactants>
			<speciesReference species="M_dhap_c" stoichiometry="1.000000"/>
			<speciesReference species="M_h_c" stoichiometry="1.000000"/>
			<speciesReference species="M_nadh_c" stoichiometry="1.000000"/>
		</listOfReactants>
		<listOfProducts>
			<speciesReference species="M_glyc1p_c" stoichiometry="1.000000"/>
			<speciesReference species="M_nad_c" stoichiometry="1.000000"/>
		</listOfProducts>
	</reaction>
	<reaction id="R_G1PTT" name="R_glucose_1_phosphate_thymidylyltransferase" reversible="false">
		<notes>
			<html:p>GENE_ASSOCIATION: ( MA2183  or  MA3777 )</html:p>
		</notes>
		<listOfReactants>
			<speciesReference species="M_dttp_c" stoichiometry="1.000000"/>
			<speciesReference species="M_g1p_c" stoichiometry="1.000000"/>
			<speciesReference species="M_h_c" stoichiometry="1.000000"/>
		</listOfReactants>
		<listOfProducts>
			<speciesReference species="M_dtdpglu_c" stoichiometry="1.000000"/>
			<speciesReference species="M_ppi_c" stoichiometry="1.000000"/>
		</listOfProducts>
	</reaction>
	<reaction id="R_G1SATi" name="R_glutamate_1_semialdehyde_aminotransferase" reversible="false">
		<notes>
			<html:p>GENE_ASSOCIATION: ( MA0119  or  MA0581 )</html:p>
		</notes>
		<listOfReactants>
			<speciesReference species="M_glu1sa_c" stoichiometry="1.000000"/>
		</listOfReactants>
		<listOfProducts>
			<speciesReference species="M_5aop_c" stoichiometry="1.000000"/>
		</listOfProducts>
	</reaction>
	<reaction id="R_G5SADr" name="R_L_glutamate_5_semialdehyde_dehydratase__reversible" reversible="true">
		<notes>
			<html:p>GENE_ASSOCIATION: </html:p>
		</notes>
		<listOfReactants>
			<speciesReference species="M_glu5sa_c" stoichiometry="1.000000"/>
		</listOfReactants>
		<listOfProducts>
			<speciesReference species="M_1pyr5c_c" stoichiometry="1.000000"/>
			<speciesReference species="M_h_c" stoichiometry="1.000000"/>
			<speciesReference species="M_h2o_c" stoichiometry="1.000000"/>
		</listOfProducts>
	</reaction>
	<reaction id="R_G5SD2" name="R_glutamate_5_semialdehyde_dehydrogenase" reversible="false">
		<notes>
			<html:p>GENE_ASSOCIATION: MA4100</html:p>
		</notes>
		<listOfReactants>
			<speciesReference species="M_glu5p_c" stoichiometry="1.000000"/>
			<speciesReference species="M_h_c" stoichiometry="1.000000"/>
			<speciesReference species="M_nadh_c" stoichiometry="1.000000"/>
		</listOfReactants>
		<listOfProducts>
			<speciesReference species="M_glu5sa_c" stoichiometry="1.000000"/>
			<speciesReference species="M_nad_c" stoichiometry="1.000000"/>
			<speciesReference species="M_pi_c" stoichiometry="1.000000"/>
		</listOfProducts>
	</reaction>
	<reaction id="R_G6PDH3" name="R_glucose_6_phosphate_dehydrogenase__F420_Dependent_" reversible="false">
		<notes>
			<html:p>GENE_ASSOCIATION: MA3733</html:p>
		</notes>
		<listOfReactants>
			<speciesReference species="M_f420_2_c" stoichiometry="1.000000"/>
			<speciesReference species="M_g6p_c" stoichiometry="1.000000"/>
		</listOfReactants>
		<listOfProducts>
			<speciesReference species="M_6pgl_c" stoichiometry="1.000000"/>
			<speciesReference species="M_f420_2h2_c" stoichiometry="1.000000"/>
		</listOfProducts>
	</reaction>
	<reaction id="R_GALT" name="R_galactose_1_phosphate_uridylyltransferase" reversible="true">
		<notes>
			<html:p>GENE_ASSOCIATION: MA3680</html:p>
		</notes>
		<listOfReactants>
			<speciesReference species="M_gal1p_c" stoichiometry="1.000000"/>
			<speciesReference species="M_h_c" stoichiometry="1.000000"/>
			<speciesReference species="M_utp_c" stoichiometry="1.000000"/>
		</listOfReactants>
		<listOfProducts>
			<speciesReference species="M_ppi_c" stoichiometry="1.000000"/>
			<speciesReference species="M_udpgal_c" stoichiometry="1.000000"/>
		</listOfProducts>
	</reaction>
	<reaction id="R_GALUi" name="R_UTP_glucose_1_phosphate_uridylyltransferase__irreversible_" reversible="false">
		<notes>
			<html:p>GENE_ASSOCIATION: MA4459</html:p>
		</notes>
		<listOfReactants>
			<speciesReference species="M_g1p_c" stoichiometry="1.000000"/>
			<speciesReference species="M_h_c" stoichiometry="1.000000"/>
			<speciesReference species="M_utp_c" stoichiometry="1.000000"/>
		</listOfReactants>
		<listOfProducts>
			<speciesReference species="M_ppi_c" stoichiometry="1.000000"/>
			<speciesReference species="M_udpg_c" stoichiometry="1.000000"/>
		</listOfProducts>
	</reaction>
	<reaction id="R_GAPD" name="R_glyceraldehyde_3_phosphate_dehydrogenase" reversible="true">
		<notes>
			<html:p>GENE_ASSOCIATION: ( MA1018  or  MA3345 )</html:p>
		</notes>
		<listOfReactants>
			<speciesReference species="M_g3p_c" stoichiometry="1.000000"/>
			<speciesReference species="M_nad_c" stoichiometry="1.000000"/>
			<speciesReference species="M_pi_c" stoichiometry="1.000000"/>
		</listOfReactants>
		<listOfProducts>
			<speciesReference species="M_13dpg_c" stoichiometry="1.000000"/>
			<speciesReference species="M_h_c" stoichiometry="1.000000"/>
			<speciesReference species="M_nadh_c" stoichiometry="1.000000"/>
		</listOfProducts>
	</reaction>
	<reaction id="R_GAPD_nadp_" name="R_glyceraldehyde_3_phosphate_dehydrogenase__NAD_P_____phosphorylating_" reversible="true">
		<notes>
			<html:p>GENE_ASSOCIATION: ( MA1018  or  MA3345 )</html:p>
		</notes>
		<listOfReactants>
			<speciesReference species="M_g3p_c" stoichiometry="1.000000"/>
			<speciesReference species="M_nadp_c" stoichiometry="1.000000"/>
			<speciesReference species="M_pi_c" stoichiometry="1.000000"/>
		</listOfReactants>
		<listOfProducts>
			<speciesReference species="M_13dpg_c" stoichiometry="1.000000"/>
			<speciesReference species="M_h_c" stoichiometry="1.000000"/>
			<speciesReference species="M_nadph_c" stoichiometry="1.000000"/>
		</listOfProducts>
	</reaction>
	<reaction id="R_GARFT" name="R_phosphoribosylglycinamide_formyltransferase" reversible="true">
		<notes>
			<html:p>GENE_ASSOCIATION: ( MA0316  or  MA3522 )</html:p>
		</notes>
		<listOfReactants>
			<speciesReference species="M_10fthf_c" stoichiometry="1.000000"/>
			<speciesReference species="M_gar_c" stoichiometry="1.000000"/>
		</listOfReactants>
		<listOfProducts>
			<speciesReference species="M_fgam_c" stoichiometry="1.000000"/>
			<speciesReference species="M_h_c" stoichiometry="1.000000"/>
			<speciesReference species="M_thf_c" stoichiometry="1.000000"/>
		</listOfProducts>
	</reaction>
	<reaction id="R_GCALDt" name="R_Glycoaldehydye_reversible_transport" reversible="true">
		<notes>
			<html:p>GENE_ASSOCIATION: </html:p>
		</notes>
		<listOfReactants>
			<speciesReference species="M_gcald_e" stoichiometry="1.000000"/>
		</listOfReactants>
		<listOfProducts>
			<speciesReference species="M_gcald_c" stoichiometry="1.000000"/>
		</listOfProducts>
	</reaction>
	<reaction id="R_GF4GL_0" name="R_gamma_F420_0_gamma_L_glutamate_ligase" reversible="false">
		<notes>
			<html:p>GENE_ASSOCIATION: ( MA0135  or  MA3512 )</html:p>
		</notes>
		<listOfReactants>
			<speciesReference species="M_f420_0_c" stoichiometry="1.000000"/>
			<speciesReference species="M_glu_L_c" stoichiometry="1.000000"/>
			<speciesReference species="M_gtp_c" stoichiometry="1.000000"/>
		</listOfReactants>
		<listOfProducts>
			<speciesReference species="M_f420_1_c" stoichiometry="1.000000"/>
			<speciesReference species="M_gdp_c" stoichiometry="1.000000"/>
			<speciesReference species="M_h_c" stoichiometry="1.000000"/>
			<speciesReference species="M_pi_c" stoichiometry="1.000000"/>
		</listOfProducts>
	</reaction>
	<reaction id="R_GF4GL_1" name="R_gamma_F420_1_gamma_L_glutamate_ligase" reversible="false">
		<notes>
			<html:p>GENE_ASSOCIATION: ( MA0135  or  MA3512 )</html:p>
		</notes>
		<listOfReactants>
			<speciesReference species="M_f420_1_c" stoichiometry="1.000000"/>
			<speciesReference species="M_glu_L_c" stoichiometry="1.000000"/>
			<speciesReference species="M_gtp_c" stoichiometry="1.000000"/>
		</listOfReactants>
		<listOfProducts>
			<speciesReference species="M_f420_2_c" stoichiometry="1.000000"/>
			<speciesReference species="M_gdp_c" stoichiometry="1.000000"/>
			<speciesReference species="M_h_c" stoichiometry="1.000000"/>
			<speciesReference species="M_pi_c" stoichiometry="1.000000"/>
		</listOfProducts>
	</reaction>
	<reaction id="R_GF4GL_2" name="R_gamma_F420_2_gamma_L_glutamate_ligase" reversible="false">
		<notes>
			<html:p>GENE_ASSOCIATION: ( MA0135  or  MA3512 )</html:p>
		</notes>
		<listOfReactants>
			<speciesReference species="M_f420_2_c" stoichiometry="1.000000"/>
			<speciesReference species="M_glu_L_c" stoichiometry="1.000000"/>
			<speciesReference species="M_gtp_c" stoichiometry="1.000000"/>
		</listOfReactants>
		<listOfProducts>
			<speciesReference species="M_f420_3_c" stoichiometry="1.000000"/>
			<speciesReference species="M_gdp_c" stoichiometry="1.000000"/>
			<speciesReference species="M_h_c" stoichiometry="1.000000"/>
			<speciesReference species="M_pi_c" stoichiometry="1.000000"/>
		</listOfProducts>
	</reaction>
	<reaction id="R_GF4GL_3" name="R_gamma_F420_3_gamma_L_glutamate_ligase" reversible="false">
		<notes>
			<html:p>GENE_ASSOCIATION: ( MA0135  or  MA3512 )</html:p>
		</notes>
		<listOfReactants>
			<speciesReference species="M_f420_3_c" stoichiometry="1.000000"/>
			<speciesReference species="M_glu_L_c" stoichiometry="1.000000"/>
			<speciesReference species="M_gtp_c" stoichiometry="1.000000"/>
		</listOfReactants>
		<listOfProducts>
			<speciesReference species="M_f420_4_c" stoichiometry="1.000000"/>
			<speciesReference species="M_gdp_c" stoichiometry="1.000000"/>
			<speciesReference species="M_h_c" stoichiometry="1.000000"/>
			<speciesReference species="M_pi_c" stoichiometry="1.000000"/>
		</listOfProducts>
	</reaction>
	<reaction id="R_GF4GL_4" name="R_gamma_F420_4_gamma_L_glutamate_ligase" reversible="false">
		<notes>
			<html:p>GENE_ASSOCIATION: ( MA0135  or  MA3512 )</html:p>
		</notes>
		<listOfReactants>
			<speciesReference species="M_f420_4_c" stoichiometry="1.000000"/>
			<speciesReference species="M_glu_L_c" stoichiometry="1.000000"/>
			<speciesReference species="M_gtp_c" stoichiometry="1.000000"/>
		</listOfReactants>
		<listOfProducts>
			<speciesReference species="M_f420_5_c" stoichiometry="1.000000"/>
			<speciesReference species="M_gdp_c" stoichiometry="1.000000"/>
			<speciesReference species="M_h_c" stoichiometry="1.000000"/>
			<speciesReference species="M_pi_c" stoichiometry="1.000000"/>
		</listOfProducts>
	</reaction>
	<reaction id="R_GF4GL_5" name="R_gamma_F420_5_gamma_L_glutamate_ligase" reversible="false">
		<notes>
			<html:p>GENE_ASSOCIATION: ( MA0135  or  MA3512 )</html:p>
		</notes>
		<listOfReactants>
			<speciesReference species="M_f420_5_c" stoichiometry="1.000000"/>
			<speciesReference species="M_glu_L_c" stoichiometry="1.000000"/>
			<speciesReference species="M_gtp_c" stoichiometry="1.000000"/>
		</listOfReactants>
		<listOfProducts>
			<speciesReference species="M_f420_6_c" stoichiometry="1.000000"/>
			<speciesReference species="M_gdp_c" stoichiometry="1.000000"/>
			<speciesReference species="M_h_c" stoichiometry="1.000000"/>
			<speciesReference species="M_pi_c" stoichiometry="1.000000"/>
		</listOfProducts>
	</reaction>
	<reaction id="R_GF4GL_6" name="R_gamma_F420_6_gamma_L_glutamate_ligase" reversible="false">
		<notes>
			<html:p>GENE_ASSOCIATION: ( MA0135  or  MA3512 )</html:p>
		</notes>
		<listOfReactants>
			<speciesReference species="M_f420_6_c" stoichiometry="1.000000"/>
			<speciesReference species="M_glu_L_c" stoichiometry="1.000000"/>
			<speciesReference species="M_gtp_c" stoichiometry="1.000000"/>
		</listOfReactants>
		<listOfProducts>
			<speciesReference species="M_f420_7_c" stoichiometry="1.000000"/>
			<speciesReference species="M_gdp_c" stoichiometry="1.000000"/>
			<speciesReference species="M_h_c" stoichiometry="1.000000"/>
			<speciesReference species="M_pi_c" stoichiometry="1.000000"/>
		</listOfProducts>
	</reaction>
	<reaction id="R_GF6PTA" name="R_glutamine_fructose_6_phosphate_transaminase" reversible="false">
		<notes>
			<html:p>GENE_ASSOCIATION: MA3023</html:p>
		</notes>
		<listOfReactants>
			<speciesReference species="M_f6p_c" stoichiometry="1.000000"/>
			<speciesReference species="M_gln_L_c" stoichiometry="1.000000"/>
		</listOfReactants>
		<listOfProducts>
			<speciesReference species="M_gam6p_c" stoichiometry="1.000000"/>
			<speciesReference species="M_glu_L_c" stoichiometry="1.000000"/>
		</listOfProducts>
	</reaction>
	<reaction id="R_GGGPS" name="R_geranylgeranylglyceryl_phosphate_synthase" reversible="false">
		<notes>
			<html:p>GENE_ASSOCIATION: MA3969</html:p>
		</notes>
		<listOfReactants>
			<speciesReference species="M_ggdp_c" stoichiometry="1.000000"/>
			<speciesReference species="M_glyc1p_c" stoichiometry="1.000000"/>
		</listOfReactants>
		<listOfProducts>
			<speciesReference species="M_gggp_c" stoichiometry="1.000000"/>
			<speciesReference species="M_ppi_c" stoichiometry="1.000000"/>
		</listOfProducts>
	</reaction>
	<reaction id="R_GHMT2" name="R_glycine_hydroxymethyltransferase" reversible="false">
		<notes>
			<html:p>GENE_ASSOCIATION: MA3520</html:p>
		</notes>
		<listOfReactants>
			<speciesReference species="M_ser_L_c" stoichiometry="1.000000"/>
			<speciesReference species="M_thf_c" stoichiometry="1.000000"/>
		</listOfReactants>
		<listOfProducts>
			<speciesReference species="M_gly_c" stoichiometry="1.000000"/>
			<speciesReference species="M_h2o_c" stoichiometry="1.000000"/>
			<speciesReference species="M_mlthf_c" stoichiometry="1.000000"/>
		</listOfProducts>
	</reaction>
	<reaction id="R_GK_adp_" name="R_ADP_specific_glucokinase" reversible="false">
		<notes>
			<html:p>GENE_ASSOCIATION: ( MA3562  or  MA3563 )</html:p>
		</notes>
		<listOfReactants>
			<speciesReference species="M_adp_c" stoichiometry="1.000000"/>
			<speciesReference species="M_glc_D_c" stoichiometry="1.000000"/>
		</listOfReactants>
		<listOfProducts>
			<speciesReference species="M_amp_c" stoichiometry="1.000000"/>
			<speciesReference species="M_g6p_c" stoichiometry="1.000000"/>
			<speciesReference species="M_h_c" stoichiometry="1.000000"/>
		</listOfProducts>
	</reaction>
	<reaction id="R_GK1" name="R_guanylate_kinase__GMP_ATP_" reversible="true">
		<notes>
			<html:p>GENE_ASSOCIATION: </html:p>
		</notes>
		<listOfReactants>
			<speciesReference species="M_atp_c" stoichiometry="1.000000"/>
			<speciesReference species="M_gmp_c" stoichiometry="1.000000"/>
		</listOfReactants>
		<listOfProducts>
			<speciesReference species="M_adp_c" stoichiometry="1.000000"/>
			<speciesReference species="M_gdp_c" stoichiometry="1.000000"/>
		</listOfProducts>
	</reaction>
	<reaction id="R_GLCGSD" name="R_glucan_1_4_alpha_glucosidase" reversible="false">
		<notes>
			<html:p>GENE_ASSOCIATION: ( MA1190  or  MA4050  or  MA2000 )</html:p>
		</notes>
		<listOfReactants>
			<speciesReference species="M_glycogen_c" stoichiometry="1.000000"/>
			<speciesReference species="M_h2o_c" stoichiometry="1.000000"/>
		</listOfReactants>
		<listOfProducts>
			<speciesReference species="M_glc_D_c" stoichiometry="1.000000"/>
		</listOfProducts>
	</reaction>
	<reaction id="R_GLCNt2r" name="R_D_gluconate_transport_via_proton_symport__reversible" reversible="true">
		<notes>
			<html:p>GENE_ASSOCIATION: MA0021</html:p>
		</notes>
		<listOfReactants>
			<speciesReference species="M_glcn_e" stoichiometry="1.000000"/>
			<speciesReference species="M_h_e" stoichiometry="1.000000"/>
		</listOfReactants>
		<listOfProducts>
			<speciesReference species="M_glcn_c" stoichiometry="1.000000"/>
			<speciesReference species="M_h_c" stoichiometry="1.000000"/>
		</listOfProducts>
	</reaction>
	<reaction id="R_GLCP" name="R_glycogen_phosphorylase" reversible="false">
		<notes>
			<html:p>GENE_ASSOCIATION: ( MA0905  or  MA2628  or  MA1874  or  MA1874 )</html:p>
		</notes>
		<listOfReactants>
			<speciesReference species="M_glycogen_c" stoichiometry="1.000000"/>
			<speciesReference species="M_pi_c" stoichiometry="1.000000"/>
		</listOfReactants>
		<listOfProducts>
			<speciesReference species="M_g1p_c" stoichiometry="1.000000"/>
		</listOfProducts>
	</reaction>
	<reaction id="R_GLCS2" name="R_glycogen_synthase__UDPGlc_" reversible="false">
		<notes>
			<html:p>GENE_ASSOCIATION: MA3679</html:p>
		</notes>
		<listOfReactants>
			<speciesReference species="M_udpg_c" stoichiometry="1.000000"/>
		</listOfReactants>
		<listOfProducts>
			<speciesReference species="M_glycogen_c" stoichiometry="1.000000"/>
			<speciesReference species="M_h_c" stoichiometry="1.000000"/>
			<speciesReference species="M_udp_c" stoichiometry="1.000000"/>
		</listOfProducts>
	</reaction>
	<reaction id="R_GLNS" name="R_glutamine_synthetase" reversible="false">
		<notes>
			<html:p>GENE_ASSOCIATION: ( MA3382  or  MA4216 )</html:p>
		</notes>
		<listOfReactants>
			<speciesReference species="M_atp_c" stoichiometry="1.000000"/>
			<speciesReference species="M_glu_L_c" stoichiometry="1.000000"/>
			<speciesReference species="M_nh4_c" stoichiometry="1.000000"/>
		</listOfReactants>
		<listOfProducts>
			<speciesReference species="M_adp_c" stoichiometry="1.000000"/>
			<speciesReference species="M_gln_L_c" stoichiometry="1.000000"/>
			<speciesReference species="M_h_c" stoichiometry="1.000000"/>
			<speciesReference species="M_pi_c" stoichiometry="1.000000"/>
		</listOfProducts>
	</reaction>
	<reaction id="R_GLNTRAT" name="R_glutamyl_tRNA_Gln__amidotransferase" reversible="false">
		<notes>
			<html:p>GENE_ASSOCIATION: ( ( MA4523  and  MA4524 )  or  ( MA2862  and  MA4522 ) )</html:p>
		</notes>
		<listOfReactants>
			<speciesReference species="M_atp_c" stoichiometry="1.000000"/>
			<speciesReference species="M_gln_L_c" stoichiometry="1.000000"/>
			<speciesReference species="M_glutrna_gln__c" stoichiometry="1.000000"/>
			<speciesReference species="M_h2o_c" stoichiometry="1.000000"/>
		</listOfReactants>
		<listOfProducts>
			<speciesReference species="M_adp_c" stoichiometry="1.000000"/>
			<speciesReference species="M_glntrna_c" stoichiometry="1.000000"/>
			<speciesReference species="M_glu_L_c" stoichiometry="1.000000"/>
			<speciesReference species="M_h_c" stoichiometry="1.000000"/>
			<speciesReference species="M_pi_c" stoichiometry="1.000000"/>
		</listOfProducts>
	</reaction>
	<reaction id="R_GLU5K" name="R_glutamate_5_kinase" reversible="false">
		<notes>
			<html:p>GENE_ASSOCIATION: MA4101</html:p>
		</notes>
		<listOfReactants>
			<speciesReference species="M_atp_c" stoichiometry="1.000000"/>
			<speciesReference species="M_glu_L_c" stoichiometry="1.000000"/>
		</listOfReactants>
		<listOfProducts>
			<speciesReference species="M_adp_c" stoichiometry="1.000000"/>
			<speciesReference species="M_glu5p_c" stoichiometry="1.000000"/>
		</listOfProducts>
	</reaction>
	<reaction id="R_GLUDC" name="R_Glutamate_Decarboxylase" reversible="false">
		<notes>
			<html:p>GENE_ASSOCIATION: ( MA0006  or  MA1949  or  MA3012  or  MA3496 )</html:p>
		</notes>
		<listOfReactants>
			<speciesReference species="M_glu_L_c" stoichiometry="1.000000"/>
			<speciesReference species="M_h_c" stoichiometry="1.000000"/>
		</listOfReactants>
		<listOfProducts>
			<speciesReference species="M_4abut_c" stoichiometry="1.000000"/>
			<speciesReference species="M_co2_c" stoichiometry="1.000000"/>
		</listOfProducts>
	</reaction>
	<reaction id="R_GLUDxi" name="R_glutamate_dehydrogenase__NAD_" reversible="false">
		<notes>
			<html:p>GENE_ASSOCIATION: MA3169</html:p>
		</notes>
		<listOfReactants>
			<speciesReference species="M_glu_L_c" stoichiometry="1.000000"/>
			<speciesReference species="M_h2o_c" stoichiometry="1.000000"/>
			<speciesReference species="M_nad_c" stoichiometry="1.000000"/>
		</listOfReactants>
		<listOfProducts>
			<speciesReference species="M_akg_c" stoichiometry="1.000000"/>
			<speciesReference species="M_h_c" stoichiometry="1.000000"/>
			<speciesReference species="M_nadh_c" stoichiometry="1.000000"/>
			<speciesReference species="M_nh4_c" stoichiometry="1.000000"/>
		</listOfProducts>
	</reaction>
	<reaction id="R_GLUDyi" name="R_glutamate_dehydrogenase__NADP_" reversible="false">
		<notes>
			<html:p>GENE_ASSOCIATION: MA3169</html:p>
		</notes>
		<listOfReactants>
			<speciesReference species="M_akg_c" stoichiometry="1.000000"/>
			<speciesReference species="M_h_c" stoichiometry="1.000000"/>
			<speciesReference species="M_nadph_c" stoichiometry="1.000000"/>
			<speciesReference species="M_nh4_c" stoichiometry="1.000000"/>
		</listOfReactants>
		<listOfProducts>
			<speciesReference species="M_glu_L_c" stoichiometry="1.000000"/>
			<speciesReference species="M_h2o_c" stoichiometry="1.000000"/>
			<speciesReference species="M_nadp_c" stoichiometry="1.000000"/>
		</listOfProducts>
	</reaction>
	<reaction id="R_GLUPRT" name="R_glutamine_phosphoribosyldiphosphate_amidotransferase" reversible="false">
		<notes>
			<html:p>GENE_ASSOCIATION: MA3193</html:p>
		</notes>
		<listOfReactants>
			<speciesReference species="M_gln_L_c" stoichiometry="1.000000"/>
			<speciesReference species="M_h2o_c" stoichiometry="1.000000"/>
			<speciesReference species="M_prpp_c" stoichiometry="1.000000"/>
		</listOfReactants>
		<listOfProducts>
			<speciesReference species="M_glu_L_c" stoichiometry="1.000000"/>
			<speciesReference species="M_ppi_c" stoichiometry="1.000000"/>
			<speciesReference species="M_pram_c" stoichiometry="1.000000"/>
		</listOfProducts>
	</reaction>
	<reaction id="R_GLUS_F420_" name="R_glutamate_synthase__F420_" reversible="false">
		<notes>
			<html:p>GENE_ASSOCIATION: ( ( MA3787  and  MA4217 )  or  ( MA4218 )  or  MA4219 )</html:p>
		</notes>
		<listOfReactants>
			<speciesReference species="M_akg_c" stoichiometry="1.000000"/>
			<speciesReference species="M_f420_2h2_c" stoichiometry="1.000000"/>
			<speciesReference species="M_gln_L_c" stoichiometry="1.000000"/>
		</listOfReactants>
		<listOfProducts>
			<speciesReference species="M_f420_2_c" stoichiometry="1.000000"/>
			<speciesReference species="M_glu_L_c" stoichiometry="2.000000"/>
		</listOfProducts>
	</reaction>
	<reaction id="R_GLUt2r" name="R_L_glutamate_transport_via_proton_symport__reversible" reversible="true">
		<notes>
			<html:p>GENE_ASSOCIATION: </html:p>
		</notes>
		<listOfReactants>
			<speciesReference species="M_glu_L_e" stoichiometry="1.000000"/>
			<speciesReference species="M_h_e" stoichiometry="1.000000"/>
		</listOfReactants>
		<listOfProducts>
			<speciesReference species="M_glu_L_c" stoichiometry="1.000000"/>
			<speciesReference species="M_h_c" stoichiometry="1.000000"/>
		</listOfProducts>
	</reaction>
	<reaction id="R_GLUTRR" name="R_glutamyl_tRNA_reductase" reversible="false">
		<notes>
			<html:p>GENE_ASSOCIATION: MA0577</html:p>
		</notes>
		<listOfReactants>
			<speciesReference species="M_glutrna_c" stoichiometry="1.000000"/>
			<speciesReference species="M_h_c" stoichiometry="1.000000"/>
			<speciesReference species="M_nadph_c" stoichiometry="1.000000"/>
		</listOfReactants>
		<listOfProducts>
			<speciesReference species="M_glu1sa_c" stoichiometry="1.000000"/>
			<speciesReference species="M_nadp_c" stoichiometry="1.000000"/>
			<speciesReference species="M_trnaglu_c" stoichiometry="1.000000"/>
		</listOfProducts>
	</reaction>
	<reaction id="R_GLUTRS" name="R_Glutamyl_tRNA_synthetase" reversible="false">
		<notes>
			<html:p>GENE_ASSOCIATION: MA0587</html:p>
		</notes>
		<listOfReactants>
			<speciesReference species="M_atp_c" stoichiometry="1.000000"/>
			<speciesReference species="M_glu_L_c" stoichiometry="1.000000"/>
			<speciesReference species="M_trnaglu_c" stoichiometry="1.000000"/>
		</listOfReactants>
		<listOfProducts>
			<speciesReference species="M_amp_c" stoichiometry="1.000000"/>
			<speciesReference species="M_glutrna_c" stoichiometry="1.000000"/>
			<speciesReference species="M_ppi_c" stoichiometry="1.000000"/>
		</listOfProducts>
	</reaction>
	<reaction id="R_GLUTRS_Gln_" name="R_Glutamyl_tRNA_synthetase__Gln_" reversible="false">
		<notes>
			<html:p>GENE_ASSOCIATION: MA0587</html:p>
		</notes>
		<listOfReactants>
			<speciesReference species="M_atp_c" stoichiometry="1.000000"/>
			<speciesReference species="M_glu_L_c" stoichiometry="1.000000"/>
			<speciesReference species="M_trnagln_c" stoichiometry="1.000000"/>
		</listOfReactants>
		<listOfProducts>
			<speciesReference species="M_amp_c" stoichiometry="1.000000"/>
			<speciesReference species="M_glutrna_gln__c" stoichiometry="1.000000"/>
			<speciesReference species="M_ppi_c" stoichiometry="1.000000"/>
		</listOfProducts>
	</reaction>
	<reaction id="R_GLYBabc" name="R_Glycine_betaine_transport_via_ABC_system" reversible="false">
		<notes>
			<html:p>GENE_ASSOCIATION: ( MA0063  or  MA0282  or  MA0323  or  MA1120  or  MA1235  or  MA1747  or  MA2110  or  MA2145  or  MA2275  or  MA2282  or  MA2478  or  MA3171  or  MA3582  or  MA3903  or  MA3957  or  MA3960  or  MA4253  or  ( MA4321  and  MA2146  and  MA2147 ) )</html:p>
		</notes>
		<listOfReactants>
			<speciesReference species="M_atp_c" stoichiometry="1.000000"/>
			<speciesReference species="M_glyb_e" stoichiometry="1.000000"/>
			<speciesReference species="M_h2o_c" stoichiometry="1.000000"/>
		</listOfReactants>
		<listOfProducts>
			<speciesReference species="M_adp_c" stoichiometry="1.000000"/>
			<speciesReference species="M_glyb_c" stoichiometry="1.000000"/>
			<speciesReference species="M_h_c" stoichiometry="1.000000"/>
			<speciesReference species="M_pi_c" stoichiometry="1.000000"/>
		</listOfProducts>
	</reaction>
	<reaction id="R_GLYt4r" name="R_glycine_reversible_transport_via_sodium_symport" reversible="true">
		<notes>
			<html:p>GENE_ASSOCIATION: MA2837</html:p>
		</notes>
		<listOfReactants>
			<speciesReference species="M_gly_e" stoichiometry="1.000000"/>
			<speciesReference species="M_na1_e" stoichiometry="1.000000"/>
		</listOfReactants>
		<listOfProducts>
			<speciesReference species="M_gly_c" stoichiometry="1.000000"/>
			<speciesReference species="M_na1_c" stoichiometry="1.000000"/>
		</listOfProducts>
	</reaction>
	<reaction id="R_GLYTRS" name="R_Glycyl_tRNA_synthetase" reversible="false">
		<notes>
			<html:p>GENE_ASSOCIATION: MA0097</html:p>
		</notes>
		<listOfReactants>
			<speciesReference species="M_atp_c" stoichiometry="1.000000"/>
			<speciesReference species="M_gly_c" stoichiometry="1.000000"/>
			<speciesReference species="M_trnagly_c" stoichiometry="1.000000"/>
		</listOfReactants>
		<listOfProducts>
			<speciesReference species="M_amp_c" stoichiometry="1.000000"/>
			<speciesReference species="M_glytrna_c" stoichiometry="1.000000"/>
			<speciesReference species="M_ppi_c" stoichiometry="1.000000"/>
		</listOfProducts>
	</reaction>
	<reaction id="R_GMAND" name="R_GDP_D_mannose_dehydratase" reversible="false">
		<notes>
			<html:p>GENE_ASSOCIATION: ( MA1173  or  MA1174 )</html:p>
		</notes>
		<listOfReactants>
			<speciesReference species="M_gdpmann_c" stoichiometry="1.000000"/>
		</listOfReactants>
		<listOfProducts>
			<speciesReference species="M_gdpddman_c" stoichiometry="1.000000"/>
			<speciesReference species="M_h2o_c" stoichiometry="1.000000"/>
		</listOfProducts>
	</reaction>
	<reaction id="R_GMPS" name="R_GMP_synthase" reversible="false">
		<notes>
			<html:p>GENE_ASSOCIATION: ( MA4511  or  MA4590  or  MA1151  or  MA2696  or  MA2966 )</html:p>
		</notes>
		<listOfReactants>
			<speciesReference species="M_atp_c" stoichiometry="1.000000"/>
			<speciesReference species="M_nh4_c" stoichiometry="1.000000"/>
			<speciesReference species="M_xmp_c" stoichiometry="1.000000"/>
		</listOfReactants>
		<listOfProducts>
			<speciesReference species="M_amp_c" stoichiometry="1.000000"/>
			<speciesReference species="M_gmp_c" stoichiometry="1.000000"/>
			<speciesReference species="M_h_c" stoichiometry="2.000000"/>
			<speciesReference species="M_ppi_c" stoichiometry="1.000000"/>
		</listOfProducts>
	</reaction>
	<reaction id="R_GMPS2" name="R_GMP_synthase" reversible="false">
		<notes>
			<html:p>GENE_ASSOCIATION: ( MA4511  or  MA4590  or  MA1151  or  MA2696  or  MA2966 )</html:p>
		</notes>
		<listOfReactants>
			<speciesReference species="M_atp_c" stoichiometry="1.000000"/>
			<speciesReference species="M_gln_L_c" stoichiometry="1.000000"/>
			<speciesReference species="M_h2o_c" stoichiometry="1.000000"/>
			<speciesReference species="M_xmp_c" stoichiometry="1.000000"/>
		</listOfReactants>
		<listOfProducts>
			<speciesReference species="M_amp_c" stoichiometry="1.000000"/>
			<speciesReference species="M_glu_L_c" stoichiometry="1.000000"/>
			<speciesReference species="M_gmp_c" stoichiometry="1.000000"/>
			<speciesReference species="M_h_c" stoichiometry="2.000000"/>
			<speciesReference species="M_ppi_c" stoichiometry="1.000000"/>
		</listOfProducts>
	</reaction>
	<reaction id="R_GRTT" name="R_geranyltranstransferase" reversible="false">
		<notes>
			<html:p>GENE_ASSOCIATION: ( MA1831  or  MA0606  or  MA4402  or  MA3723 )</html:p>
		</notes>
		<listOfReactants>
			<speciesReference species="M_grdp_c" stoichiometry="1.000000"/>
			<speciesReference species="M_ipdp_c" stoichiometry="1.000000"/>
		</listOfReactants>
		<listOfProducts>
			<speciesReference species="M_frdp_c" stoichiometry="1.000000"/>
			<speciesReference species="M_ppi_c" stoichiometry="1.000000"/>
		</listOfProducts>
	</reaction>
	<reaction id="R_GRTT2" name="R_geranyltranstransferase__3_hydroxy_" reversible="false">
		<notes>
			<html:p>GENE_ASSOCIATION: ( MA0606  or  MA1831  or  MA3723  or  MA4402 )</html:p>
		</notes>
		<listOfReactants>
			<speciesReference species="M_3hgrdp_c" stoichiometry="1.000000"/>
			<speciesReference species="M_ipdp_c" stoichiometry="1.000000"/>
		</listOfReactants>
		<listOfProducts>
			<speciesReference species="M_3hfrdp_c" stoichiometry="1.000000"/>
			<speciesReference species="M_ppi_c" stoichiometry="1.000000"/>
		</listOfProducts>
	</reaction>
	<reaction id="R_GTHOr" name="R_glutathione_oxidoreductase" reversible="true">
		<notes>
			<html:p>GENE_ASSOCIATION: ( MA1019  or  MA1652  or  MA4013 )</html:p>
		</notes>
		<listOfReactants>
			<speciesReference species="M_gthox_c" stoichiometry="1.000000"/>
			<speciesReference species="M_h_c" stoichiometry="1.000000"/>
			<speciesReference species="M_nadph_c" stoichiometry="1.000000"/>
		</listOfReactants>
		<listOfProducts>
			<speciesReference species="M_gthrd_c" stoichiometry="2.000000"/>
			<speciesReference species="M_nadp_c" stoichiometry="1.000000"/>
		</listOfProducts>
	</reaction>
	<reaction id="R_GTPCIII" name="R_GTP_cyclohydrolase_III" reversible="false">
		<notes>
			<html:p>GENE_ASSOCIATION: ( MA1362  or  MA1364  or  MA1613  or  MA1943  or  MA2826  or  MA3704  or  MA4306 )</html:p>
		</notes>
		<listOfReactants>
			<speciesReference species="M_gtp_c" stoichiometry="1.000000"/>
			<speciesReference species="M_h2o_c" stoichiometry="2.000000"/>
		</listOfReactants>
		<listOfProducts>
			<speciesReference species="M_for_c" stoichiometry="1.000000"/>
			<speciesReference species="M_h_c" stoichiometry="1.000000"/>
			<speciesReference species="M_ptp_c" stoichiometry="1.000000"/>
		</listOfProducts>
	</reaction>
	<reaction id="R_GUAD" name="R_guanine_deaminase" reversible="false">
		<notes>
			<html:p>GENE_ASSOCIATION: MA3407</html:p>
		</notes>
		<listOfReactants>
			<speciesReference species="M_gua_c" stoichiometry="1.000000"/>
			<speciesReference species="M_h_c" stoichiometry="1.000000"/>
			<speciesReference species="M_h2o_c" stoichiometry="1.000000"/>
		</listOfReactants>
		<listOfProducts>
			<speciesReference species="M_nh4_c" stoichiometry="1.000000"/>
			<speciesReference species="M_xan_c" stoichiometry="1.000000"/>
		</listOfProducts>
	</reaction>
	<reaction id="R_GUAPRT" name="R_guanine_phosphoribosyltransferase" reversible="false">
		<notes>
			<html:p>GENE_ASSOCIATION: ( MA1687  or  MA4581  or  MA0717 )</html:p>
		</notes>
		<listOfReactants>
			<speciesReference species="M_gua_c" stoichiometry="1.000000"/>
			<speciesReference species="M_prpp_c" stoichiometry="1.000000"/>
		</listOfReactants>
		<listOfProducts>
			<speciesReference species="M_gmp_c" stoichiometry="1.000000"/>
			<speciesReference species="M_ppi_c" stoichiometry="1.000000"/>
		</listOfProducts>
	</reaction>
	<reaction id="R_H2MPTR" name="R_dihydromethanoterin_reductase" reversible="false">
		<notes>
			<html:p>GENE_ASSOCIATION: </html:p>
		</notes>
		<listOfReactants>
			<speciesReference species="M_f420_2h2_c" stoichiometry="1.000000"/>
			<speciesReference species="M_h2mpt_c" stoichiometry="1.000000"/>
		</listOfReactants>
		<listOfProducts>
			<speciesReference species="M_f420_2_c" stoichiometry="1.000000"/>
			<speciesReference species="M_h4mpt_c" stoichiometry="1.000000"/>
		</listOfProducts>
	</reaction>
	<reaction id="R_H2Ot" name="R_H2O_transport_via_diffusion" reversible="true">
		<notes>
			<html:p>GENE_ASSOCIATION: </html:p>
		</notes>
		<listOfReactants>
			<speciesReference species="M_h2o_e" stoichiometry="1.000000"/>
		</listOfReactants>
		<listOfProducts>
			<speciesReference species="M_h2o_c" stoichiometry="1.000000"/>
		</listOfProducts>
	</reaction>
	<reaction id="R_H2St" name="R_h2s_transport__diffusion_" reversible="true">
		<notes>
			<html:p>GENE_ASSOCIATION: </html:p>
		</notes>
		<listOfReactants>
			<speciesReference species="M_h2s_e" stoichiometry="1.000000"/>
		</listOfReactants>
		<listOfProducts>
			<speciesReference species="M_h2s_c" stoichiometry="1.000000"/>
		</listOfProducts>
	</reaction>
	<reaction id="R_H2td" name="R_hydrogen_transport" reversible="true">
		<notes>
			<html:p>GENE_ASSOCIATION: </html:p>
		</notes>
		<listOfReactants>
			<speciesReference species="M_h2_c" stoichiometry="1.000000"/>
		</listOfReactants>
		<listOfProducts>
			<speciesReference species="M_h2_e" stoichiometry="1.000000"/>
		</listOfProducts>
	</reaction>
	<reaction id="R_H4MPTGL_atp_" name="R_tetrahydromethanopterin_glutamate_lyase__ATP_" reversible="false">
		<notes>
			<html:p>GENE_ASSOCIATION: MA3268</html:p>
		</notes>
		<listOfReactants>
			<speciesReference species="M_atp_c" stoichiometry="1.000000"/>
			<speciesReference species="M_glu_L_c" stoichiometry="1.000000"/>
			<speciesReference species="M_h4mpt_c" stoichiometry="1.000000"/>
		</listOfReactants>
		<listOfProducts>
			<speciesReference species="M_adp_c" stoichiometry="1.000000"/>
			<speciesReference species="M_h_c" stoichiometry="1.000000"/>
			<speciesReference species="M_h4spt_c" stoichiometry="1.000000"/>
			<speciesReference species="M_pi_c" stoichiometry="1.000000"/>
		</listOfProducts>
	</reaction>
	<reaction id="R_H4MPTGL_gtp_" name="R_tetrahydromethanopterin_glutamate_lyase__GTP_" reversible="false">
		<notes>
			<html:p>GENE_ASSOCIATION: MA3268</html:p>
		</notes>
		<listOfReactants>
			<speciesReference species="M_glu_L_c" stoichiometry="1.000000"/>
			<speciesReference species="M_gtp_c" stoichiometry="1.000000"/>
			<speciesReference species="M_h4mpt_c" stoichiometry="1.000000"/>
		</listOfReactants>
		<listOfProducts>
			<speciesReference species="M_gdp_c" stoichiometry="1.000000"/>
			<speciesReference species="M_h_c" stoichiometry="1.000000"/>
			<speciesReference species="M_h4spt_c" stoichiometry="1.000000"/>
			<speciesReference species="M_pi_c" stoichiometry="1.000000"/>
		</listOfProducts>
	</reaction>
	<reaction id="R_H4MPTS10" name="R_tetrahydromethanopterin_synthesis_reaction_10" reversible="false">
		<notes>
			<html:p>GENE_ASSOCIATION: </html:p>
		</notes>
		<listOfReactants>
			<speciesReference species="M_dhadrp_c" stoichiometry="1.000000"/>
			<speciesReference species="M_h2o_c" stoichiometry="1.000000"/>
		</listOfReactants>
		<listOfProducts>
			<speciesReference species="M_dhadr_c" stoichiometry="1.000000"/>
			<speciesReference species="M_pi_c" stoichiometry="1.000000"/>
		</listOfProducts>
	</reaction>
	<reaction id="R_H4MPTS11" name="R_tetrahydromethanopterin_synthesis_reaction_11" reversible="false">
		<notes>
			<html:p>GENE_ASSOCIATION: </html:p>
		</notes>
		<listOfReactants>
			<speciesReference species="M_dhadr_c" stoichiometry="1.000000"/>
			<speciesReference species="M_prpp_c" stoichiometry="1.000000"/>
		</listOfReactants>
		<listOfProducts>
			<speciesReference species="M_dhadrpr_c" stoichiometry="1.000000"/>
			<speciesReference species="M_ppi_c" stoichiometry="1.000000"/>
		</listOfProducts>
	</reaction>
	<reaction id="R_H4MPTS12" name="R_tetrahydromethanopterin_synthesis_reaction_12" reversible="false">
		<notes>
			<html:p>GENE_ASSOCIATION: </html:p>
		</notes>
		<listOfReactants>
			<speciesReference species="M_atp_c" stoichiometry="1.000000"/>
			<speciesReference species="M_dhadrpr_c" stoichiometry="1.000000"/>
		</listOfReactants>
		<listOfProducts>
			<speciesReference species="M_adp_c" stoichiometry="1.000000"/>
			<speciesReference species="M_dhadrdpr_c" stoichiometry="1.000000"/>
		</listOfProducts>
	</reaction>
	<reaction id="R_H4MPTS13" name="R_tetrahydromethanopterin_synthesis_reaction_13" reversible="false">
		<notes>
			<html:p>GENE_ASSOCIATION: </html:p>
		</notes>
		<listOfReactants>
			<speciesReference species="M_atp_c" stoichiometry="1.000000"/>
			<speciesReference species="M_dhadrdpr_c" stoichiometry="1.000000"/>
		</listOfReactants>
		<listOfProducts>
			<speciesReference species="M_adp_c" stoichiometry="1.000000"/>
			<speciesReference species="M_dhadrtpr_c" stoichiometry="1.000000"/>
		</listOfProducts>
	</reaction>
	<reaction id="R_H4MPTS14" name="R_tetrahydromethanopterin_synthesis_reaction_14" reversible="false">
		<notes>
			<html:p>GENE_ASSOCIATION: </html:p>
		</notes>
		<listOfReactants>
			<speciesReference species="M_S2hglut_c" stoichiometry="1.000000"/>
			<speciesReference species="M_dhadrtpr_c" stoichiometry="1.000000"/>
		</listOfReactants>
		<listOfProducts>
			<speciesReference species="M_dmh2mpt_c" stoichiometry="1.000000"/>
			<speciesReference species="M_ppi_c" stoichiometry="1.000000"/>
		</listOfProducts>
	</reaction>
	<reaction id="R_H4MPTS15" name="R_tetrahydromethanopterin_synthesis_reaction_15" reversible="false">
		<notes>
			<html:p>GENE_ASSOCIATION: </html:p>
		</notes>
		<listOfReactants>
			<speciesReference species="M_amet_c" stoichiometry="1.000000"/>
			<speciesReference species="M_dmh2mpt_c" stoichiometry="1.000000"/>
		</listOfReactants>
		<listOfProducts>
			<speciesReference species="M_ahcys_c" stoichiometry="1.000000"/>
			<speciesReference species="M_h_c" stoichiometry="1.000000"/>
			<speciesReference species="M_mmh2mpt_c" stoichiometry="1.000000"/>
		</listOfProducts>
	</reaction>
	<reaction id="R_H4MPTS16" name="R_tetrahydromethanopterin_synthesis_reaction_16" reversible="false">
		<notes>
			<html:p>GENE_ASSOCIATION: </html:p>
		</notes>
		<listOfReactants>
			<speciesReference species="M_amet_c" stoichiometry="1.000000"/>
			<speciesReference species="M_mmh2mpt_c" stoichiometry="1.000000"/>
		</listOfReactants>
		<listOfProducts>
			<speciesReference species="M_ahcys_c" stoichiometry="1.000000"/>
			<speciesReference species="M_h_c" stoichiometry="1.000000"/>
			<speciesReference species="M_h2mpt_c" stoichiometry="1.000000"/>
		</listOfProducts>
	</reaction>
	<reaction id="R_H4MPTS9" name="R_tetrahydromethanopterin_synthesis_reaction_9" reversible="false">
		<notes>
			<html:p>GENE_ASSOCIATION: </html:p>
		</notes>
		<listOfReactants>
			<speciesReference species="M_dhrfap_c" stoichiometry="1.000000"/>
			<speciesReference species="M_f420_2h2_c" stoichiometry="1.000000"/>
		</listOfReactants>
		<listOfProducts>
			<speciesReference species="M_dhadrp_c" stoichiometry="1.000000"/>
			<speciesReference species="M_f420_2_c" stoichiometry="1.000000"/>
		</listOfProducts>
	</reaction>
	<reaction id="R_HASD" name="R_hydroxyarchaetidylserine_decarboxylase" reversible="false">
		<notes>
			<html:p>GENE_ASSOCIATION: MA0115</html:p>
		</notes>
		<listOfReactants>
			<speciesReference species="M_3hdpgps_c" stoichiometry="1.000000"/>
			<speciesReference species="M_h_c" stoichiometry="1.000000"/>
		</listOfReactants>
		<listOfProducts>
			<speciesReference species="M_3hdpgpe_c" stoichiometry="1.000000"/>
			<speciesReference species="M_co2_c" stoichiometry="1.000000"/>
		</listOfProducts>
	</reaction>
	<reaction id="R_HATGH" name="R_hydroxyarchaetidylglycerol_hydrogenase" reversible="false">
		<notes>
			<html:p>GENE_ASSOCIATION: ( MA0691  or  MA0692  or  MA1484  or  MA3894 )</html:p>
		</notes>
		<listOfReactants>
			<speciesReference species="M_3hdggpg_c" stoichiometry="1.000000"/>
			<speciesReference species="M_h_c" stoichiometry="7.000000"/>
			<speciesReference species="M_nadph_c" stoichiometry="7.000000"/>
		</listOfReactants>
		<listOfProducts>
			<speciesReference species="M_3hdpgpg_c" stoichiometry="1.000000"/>
			<speciesReference species="M_nadp_c" stoichiometry="7.000000"/>
		</listOfProducts>
	</reaction>
	<reaction id="R_HATIH" name="R_hydroxyarchaetidylinositol_hydrogenase" reversible="false">
		<notes>
			<html:p>GENE_ASSOCIATION: ( MA0691  or  MA0692  or  MA1484  or  MA3894 )</html:p>
		</notes>
		<listOfReactants>
			<speciesReference species="M_3hdggpi_c" stoichiometry="1.000000"/>
			<speciesReference species="M_h_c" stoichiometry="7.000000"/>
			<speciesReference species="M_nadph_c" stoichiometry="7.000000"/>
		</listOfReactants>
		<listOfProducts>
			<speciesReference species="M_3hdpgpi_c" stoichiometry="1.000000"/>
			<speciesReference species="M_nadp_c" stoichiometry="7.000000"/>
		</listOfProducts>
	</reaction>
	<reaction id="R_HATSH" name="R_hydroxyarchaetidylserine_hydrogenase" reversible="false">
		<notes>
			<html:p>GENE_ASSOCIATION: ( MA0691  or  MA0692  or  MA1484  or  MA3894 )</html:p>
		</notes>
		<listOfReactants>
			<speciesReference species="M_3hdgggps_c" stoichiometry="1.000000"/>
			<speciesReference species="M_h_c" stoichiometry="7.000000"/>
			<speciesReference species="M_nadph_c" stoichiometry="7.000000"/>
		</listOfReactants>
		<listOfProducts>
			<speciesReference species="M_3hdpgps_c" stoichiometry="1.000000"/>
			<speciesReference species="M_nadp_c" stoichiometry="7.000000"/>
		</listOfProducts>
	</reaction>
	<reaction id="R_HCITS" name="R_homocitrate_synthase" reversible="false">
		<notes>
			<html:p>GENE_ASSOCIATION: ( MA1226  or  MA1225  or  MA3342  or  MA3793  or  MA4615 )</html:p>
		</notes>
		<listOfReactants>
			<speciesReference species="M_accoa_c" stoichiometry="1.000000"/>
			<speciesReference species="M_akg_c" stoichiometry="1.000000"/>
			<speciesReference species="M_h2o_c" stoichiometry="1.000000"/>
		</listOfReactants>
		<listOfProducts>
			<speciesReference species="M_coa_c" stoichiometry="1.000000"/>
			<speciesReference species="M_h_c" stoichiometry="1.000000"/>
			<speciesReference species="M_hcit_c" stoichiometry="1.000000"/>
		</listOfProducts>
	</reaction>
	<reaction id="R_HCO3E" name="R_HCO3_equilibration_reaction" reversible="true">
		<notes>
			<html:p>GENE_ASSOCIATION: MA2536</html:p>
		</notes>
		<listOfReactants>
			<speciesReference species="M_co2_c" stoichiometry="1.000000"/>
			<speciesReference species="M_h2o_c" stoichiometry="1.000000"/>
		</listOfReactants>
		<listOfProducts>
			<speciesReference species="M_h_c" stoichiometry="1.000000"/>
			<speciesReference species="M_hco3_c" stoichiometry="1.000000"/>
		</listOfProducts>
	</reaction>
	<reaction id="R_HDR" name="R_Heterodisulphide_reductase" reversible="false">
		<notes>
			<html:p>GENE_ASSOCIATION: ( MA2868  or  ( MA3128  and  MA3126 )  or  ( MA4237  and  MA4236  and  MA0526 )  or  MA0688  or  MA4410  or  ( MA4630  and  MA0687 ) )</html:p>
		</notes>
		<listOfReactants>
			<speciesReference species="M_h_c" stoichiometry="1.800000"/>
			<speciesReference species="M_hsfd_c" stoichiometry="1.000000"/>
			<speciesReference species="M_mphenh2_c" stoichiometry="1.000000"/>
		</listOfReactants>
		<listOfProducts>
			<speciesReference species="M_cob_c" stoichiometry="1.000000"/>
			<speciesReference species="M_com_c" stoichiometry="1.000000"/>
			<speciesReference species="M_h_e" stoichiometry="1.800000"/>
			<speciesReference species="M_mphen_c" stoichiometry="1.000000"/>
		</listOfProducts>
	</reaction>
	<reaction id="R_HETZK" name="R_hydroxyethylthiazole_kinase" reversible="false">
		<notes>
			<html:p>GENE_ASSOCIATION: MA2723</html:p>
		</notes>
		<listOfReactants>
			<speciesReference species="M_4mhetz_c" stoichiometry="1.000000"/>
			<speciesReference species="M_atp_c" stoichiometry="1.000000"/>
		</listOfReactants>
		<listOfProducts>
			<speciesReference species="M_4mpetz_c" stoichiometry="1.000000"/>
			<speciesReference species="M_adp_c" stoichiometry="1.000000"/>
			<speciesReference species="M_h_c" stoichiometry="1.000000"/>
		</listOfProducts>
	</reaction>
	<reaction id="R_HEX7" name="R_hexokinase__D_fructose_ATP_" reversible="false">
		<notes>
			<html:p>GENE_ASSOCIATION: MA1840</html:p>
		</notes>
		<listOfReactants>
			<speciesReference species="M_atp_c" stoichiometry="1.000000"/>
			<speciesReference species="M_fru_c" stoichiometry="1.000000"/>
		</listOfReactants>
		<listOfProducts>
			<speciesReference species="M_adp_c" stoichiometry="1.000000"/>
			<speciesReference species="M_f6p_c" stoichiometry="1.000000"/>
			<speciesReference species="M_h_c" stoichiometry="1.000000"/>
		</listOfProducts>
	</reaction>
	<reaction id="R_HISTD" name="R_histidinol_dehydrogenase" reversible="false">
		<notes>
			<html:p>GENE_ASSOCIATION: MA3201</html:p>
		</notes>
		<listOfReactants>
			<speciesReference species="M_h2o_c" stoichiometry="1.000000"/>
			<speciesReference species="M_histd_c" stoichiometry="1.000000"/>
			<speciesReference species="M_nad_c" stoichiometry="2.000000"/>
		</listOfReactants>
		<listOfProducts>
			<speciesReference species="M_h_c" stoichiometry="3.000000"/>
			<speciesReference species="M_his_L_c" stoichiometry="1.000000"/>
			<speciesReference species="M_nadh_c" stoichiometry="2.000000"/>
		</listOfProducts>
	</reaction>
	<reaction id="R_HISTP" name="R_histidinol_phosphatase" reversible="false">
		<notes>
			<html:p>GENE_ASSOCIATION: MA0219</html:p>
		</notes>
		<listOfReactants>
			<speciesReference species="M_h2o_c" stoichiometry="1.000000"/>
			<speciesReference species="M_hisp_c" stoichiometry="1.000000"/>
		</listOfReactants>
		<listOfProducts>
			<speciesReference species="M_histd_c" stoichiometry="1.000000"/>
			<speciesReference species="M_pi_c" stoichiometry="1.000000"/>
		</listOfProducts>
	</reaction>
	<reaction id="R_HISTRS" name="R_Histidyl_tRNA_synthetase" reversible="false">
		<notes>
			<html:p>GENE_ASSOCIATION: MA0943</html:p>
		</notes>
		<listOfReactants>
			<speciesReference species="M_atp_c" stoichiometry="1.000000"/>
			<speciesReference species="M_his_L_c" stoichiometry="1.000000"/>
			<speciesReference species="M_trnahis_c" stoichiometry="1.000000"/>
		</listOfReactants>
		<listOfProducts>
			<speciesReference species="M_amp_c" stoichiometry="1.000000"/>
			<speciesReference species="M_histrna_c" stoichiometry="1.000000"/>
			<speciesReference species="M_ppi_c" stoichiometry="1.000000"/>
		</listOfProducts>
	</reaction>
	<reaction id="R_HKt" name="R_H_/K__gastric/non_gastric_P_ATPase_and_ABC_ATPase" reversible="false">
		<notes>
			<html:p>GENE_ASSOCIATION: MA3999</html:p>
		</notes>
		<listOfReactants>
			<speciesReference species="M_atp_c" stoichiometry="1.000000"/>
			<speciesReference species="M_h2o_c" stoichiometry="1.000000"/>
			<speciesReference species="M_k_e" stoichiometry="1.000000"/>
		</listOfReactants>
		<listOfProducts>
			<speciesReference species="M_adp_c" stoichiometry="1.000000"/>
			<speciesReference species="M_h_e" stoichiometry="1.000000"/>
			<speciesReference species="M_k_c" stoichiometry="1.000000"/>
			<speciesReference species="M_pi_c" stoichiometry="1.000000"/>
		</listOfProducts>
	</reaction>
	<reaction id="R_HMBS" name="R_hydroxymethylbilane_synthase" reversible="false">
		<notes>
			<html:p>GENE_ASSOCIATION: MA0582</html:p>
		</notes>
		<listOfReactants>
			<speciesReference species="M_h2o_c" stoichiometry="1.000000"/>
			<speciesReference species="M_ppbng_c" stoichiometry="4.000000"/>
		</listOfReactants>
		<listOfProducts>
			<speciesReference species="M_hmbil_c" stoichiometry="1.000000"/>
			<speciesReference species="M_nh4_c" stoichiometry="4.000000"/>
		</listOfProducts>
	</reaction>
	<reaction id="R_HMGCOARi" name="R_Hydroxymethylglutaryl_CoA_reductase__ir_" reversible="false">
		<notes>
			<html:p>GENE_ASSOCIATION: MA3073</html:p>
		</notes>
		<listOfReactants>
			<speciesReference species="M_h_c" stoichiometry="2.000000"/>
			<speciesReference species="M_hmgcoa_c" stoichiometry="1.000000"/>
			<speciesReference species="M_nadph_c" stoichiometry="2.000000"/>
		</listOfReactants>
		<listOfProducts>
			<speciesReference species="M_coa_c" stoichiometry="1.000000"/>
			<speciesReference species="M_mev_R_c" stoichiometry="1.000000"/>
			<speciesReference species="M_nadp_c" stoichiometry="2.000000"/>
		</listOfProducts>
	</reaction>
	<reaction id="R_HMGCOASi" name="R_Hydroxymethylglutaryl_CoA_synthase__ir_" reversible="false">
		<notes>
			<html:p>GENE_ASSOCIATION: MA4041</html:p>
		</notes>
		<listOfReactants>
			<speciesReference species="M_aacoa_c" stoichiometry="1.000000"/>
			<speciesReference species="M_accoa_c" stoichiometry="1.000000"/>
			<speciesReference species="M_h2o_c" stoichiometry="1.000000"/>
		</listOfReactants>
		<listOfProducts>
			<speciesReference species="M_coa_c" stoichiometry="1.000000"/>
			<speciesReference species="M_h_c" stoichiometry="1.000000"/>
			<speciesReference species="M_hmgcoa_c" stoichiometry="1.000000"/>
		</listOfProducts>
	</reaction>
	<reaction id="R_HMPK1" name="R_hydroxymethylpyrimidine_kinase__ATP_" reversible="false">
		<notes>
			<html:p>GENE_ASSOCIATION: MA3197</html:p>
		</notes>
		<listOfReactants>
			<speciesReference species="M_4ahmmp_c" stoichiometry="1.000000"/>
			<speciesReference species="M_atp_c" stoichiometry="1.000000"/>
		</listOfReactants>
		<listOfProducts>
			<speciesReference species="M_4ampm_c" stoichiometry="1.000000"/>
			<speciesReference species="M_adp_c" stoichiometry="1.000000"/>
			<speciesReference species="M_h_c" stoichiometry="1.000000"/>
		</listOfProducts>
	</reaction>
	<reaction id="R_HPACt2r" name="R_ydroxyphenylacetate_transport_in_via_proton_symporter" reversible="true">
		<notes>
			<html:p>GENE_ASSOCIATION: </html:p>
		</notes>
		<listOfReactants>
			<speciesReference species="M_4hphac_e" stoichiometry="1.000000"/>
			<speciesReference species="M_h_e" stoichiometry="1.000000"/>
		</listOfReactants>
		<listOfProducts>
			<speciesReference species="M_4hphac_c" stoichiometry="1.000000"/>
			<speciesReference species="M_h_c" stoichiometry="1.000000"/>
		</listOfProducts>
	</reaction>
	<reaction id="R_HPPK2" name="R_6_hydroxymethyl_dihydropterin_pyrophosphokinase" reversible="false">
		<notes>
			<html:p>GENE_ASSOCIATION: </html:p>
		</notes>
		<listOfReactants>
			<speciesReference species="M_6hmhpt_c" stoichiometry="1.000000"/>
			<speciesReference species="M_atp_c" stoichiometry="1.000000"/>
		</listOfReactants>
		<listOfProducts>
			<speciesReference species="M_6hmhptpp_c" stoichiometry="1.000000"/>
			<speciesReference species="M_amp_c" stoichiometry="1.000000"/>
			<speciesReference species="M_h_c" stoichiometry="1.000000"/>
		</listOfProducts>
	</reaction>
	<reaction id="R_HSDy" name="R_homoserine_dehydrogenase__NADPH_" reversible="true">
		<notes>
			<html:p>GENE_ASSOCIATION: MA2572</html:p>
		</notes>
		<listOfReactants>
			<speciesReference species="M_hom_L_c" stoichiometry="1.000000"/>
			<speciesReference species="M_nadp_c" stoichiometry="1.000000"/>
		</listOfReactants>
		<listOfProducts>
			<speciesReference species="M_aspsa_c" stoichiometry="1.000000"/>
			<speciesReference species="M_h_c" stoichiometry="1.000000"/>
			<speciesReference species="M_nadph_c" stoichiometry="1.000000"/>
		</listOfProducts>
	</reaction>
	<reaction id="R_HSERTA" name="R_homoserine_O_trans_acetylase" reversible="true">
		<notes>
			<html:p>GENE_ASSOCIATION: MA2714</html:p>
		</notes>
		<listOfReactants>
			<speciesReference species="M_accoa_c" stoichiometry="1.000000"/>
			<speciesReference species="M_hom_L_c" stoichiometry="1.000000"/>
		</listOfReactants>
		<listOfProducts>
			<speciesReference species="M_achms_c" stoichiometry="1.000000"/>
			<speciesReference species="M_coa_c" stoichiometry="1.000000"/>
		</listOfProducts>
	</reaction>
	<reaction id="R_HSK" name="R_homoserine_kinase" reversible="false">
		<notes>
			<html:p>GENE_ASSOCIATION: </html:p>
		</notes>
		<listOfReactants>
			<speciesReference species="M_atp_c" stoichiometry="1.000000"/>
			<speciesReference species="M_hom_L_c" stoichiometry="1.000000"/>
		</listOfReactants>
		<listOfProducts>
			<speciesReference species="M_adp_c" stoichiometry="1.000000"/>
			<speciesReference species="M_h_c" stoichiometry="1.000000"/>
			<speciesReference species="M_phom_c" stoichiometry="1.000000"/>
		</listOfProducts>
	</reaction>
	<reaction id="R_HSPMS" name="R_homospermidine_synthase" reversible="false">
		<notes>
			<html:p>GENE_ASSOCIATION: MA1636</html:p>
		</notes>
		<listOfReactants>
			<speciesReference species="M_ptrc_c" stoichiometry="2.000000"/>
		</listOfReactants>
		<listOfProducts>
			<speciesReference species="M_hspmd_c" stoichiometry="1.000000"/>
			<speciesReference species="M_nh4_c" stoichiometry="1.000000"/>
		</listOfProducts>
	</reaction>
	<reaction id="R_HSTPT" name="R_histidinol_phosphate_transaminase" reversible="false">
		<notes>
			<html:p>GENE_ASSOCIATION: ( MA0118  or  MA0942 )</html:p>
		</notes>
		<listOfReactants>
			<speciesReference species="M_glu_L_c" stoichiometry="1.000000"/>
			<speciesReference species="M_imacp_c" stoichiometry="1.000000"/>
		</listOfReactants>
		<listOfProducts>
			<speciesReference species="M_akg_c" stoichiometry="1.000000"/>
			<speciesReference species="M_hisp_c" stoichiometry="1.000000"/>
		</listOfProducts>
	</reaction>
	<reaction id="R_HXPRT" name="R_hypoxanthine_phosphoribosyltransferase__Hypoxanthine_" reversible="false">
		<notes>
			<html:p>GENE_ASSOCIATION: ( MA1687  or  MA4581 )</html:p>
		</notes>
		<listOfReactants>
			<speciesReference species="M_hxan_c" stoichiometry="1.000000"/>
			<speciesReference species="M_prpp_c" stoichiometry="1.000000"/>
		</listOfReactants>
		<listOfProducts>
			<speciesReference species="M_imp_c" stoichiometry="1.000000"/>
			<speciesReference species="M_ppi_c" stoichiometry="1.000000"/>
		</listOfProducts>
	</reaction>
	<reaction id="R_ICDHyr" name="R_isocitrate_dehydrogenase__NADP_" reversible="true">
		<notes>
			<html:p>GENE_ASSOCIATION: ( MA0201  or  MA3748  or  MA4265 )</html:p>
		</notes>
		<listOfReactants>
			<speciesReference species="M_icit_c" stoichiometry="1.000000"/>
			<speciesReference species="M_nadp_c" stoichiometry="1.000000"/>
		</listOfReactants>
		<listOfProducts>
			<speciesReference species="M_akg_c" stoichiometry="1.000000"/>
			<speciesReference species="M_co2_c" stoichiometry="1.000000"/>
			<speciesReference species="M_nadph_c" stoichiometry="1.000000"/>
		</listOfProducts>
	</reaction>
	<reaction id="R_IG3PS" name="R_Imidazole_glycerol_3_phosphate_synthase" reversible="false">
		<notes>
			<html:p>GENE_ASSOCIATION: ( MA0541  and  MA0913 )</html:p>
		</notes>
		<listOfReactants>
			<speciesReference species="M_gln_L_c" stoichiometry="1.000000"/>
			<speciesReference species="M_prlp_c" stoichiometry="1.000000"/>
		</listOfReactants>
		<listOfProducts>
			<speciesReference species="M_aicar_c" stoichiometry="1.000000"/>
			<speciesReference species="M_eig3p_c" stoichiometry="1.000000"/>
			<speciesReference species="M_glu_L_c" stoichiometry="1.000000"/>
			<speciesReference species="M_h_c" stoichiometry="1.000000"/>
		</listOfProducts>
	</reaction>
	<reaction id="R_IGPDH" name="R_imidazoleglycerol_phosphate_dehydratase" reversible="false">
		<notes>
			<html:p>GENE_ASSOCIATION: MA0219</html:p>
		</notes>
		<listOfReactants>
			<speciesReference species="M_eig3p_c" stoichiometry="1.000000"/>
		</listOfReactants>
		<listOfProducts>
			<speciesReference species="M_h2o_c" stoichiometry="1.000000"/>
			<speciesReference species="M_imacp_c" stoichiometry="1.000000"/>
		</listOfProducts>
	</reaction>
	<reaction id="R_IGPS" name="R_indole_3_glycerol_phosphate_synthase" reversible="false">
		<notes>
			<html:p>GENE_ASSOCIATION: MA2992</html:p>
		</notes>
		<listOfReactants>
			<speciesReference species="M_2cpr5p_c" stoichiometry="1.000000"/>
			<speciesReference species="M_h_c" stoichiometry="1.000000"/>
		</listOfReactants>
		<listOfProducts>
			<speciesReference species="M_3ig3p_c" stoichiometry="1.000000"/>
			<speciesReference species="M_co2_c" stoichiometry="1.000000"/>
			<speciesReference species="M_h2o_c" stoichiometry="1.000000"/>
		</listOfProducts>
	</reaction>
	<reaction id="R_ILEt2r" name="R_L_isoleucine_reversible_transport_via_proton_symport" reversible="true">
		<notes>
			<html:p>GENE_ASSOCIATION: ( MA3437  and  MA3438 )</html:p>
		</notes>
		<listOfReactants>
			<speciesReference species="M_h_e" stoichiometry="1.000000"/>
			<speciesReference species="M_ile_L_e" stoichiometry="1.000000"/>
		</listOfReactants>
		<listOfProducts>
			<speciesReference species="M_h_c" stoichiometry="1.000000"/>
			<speciesReference species="M_ile_L_c" stoichiometry="1.000000"/>
		</listOfProducts>
	</reaction>
	<reaction id="R_ILETA" name="R_isoleucine_transaminase" reversible="true">
		<notes>
			<html:p>GENE_ASSOCIATION: MA4349</html:p>
		</notes>
		<listOfReactants>
			<speciesReference species="M_akg_c" stoichiometry="1.000000"/>
			<speciesReference species="M_ile_L_c" stoichiometry="1.000000"/>
		</listOfReactants>
		<listOfProducts>
			<speciesReference species="M_3mop_c" stoichiometry="1.000000"/>
			<speciesReference species="M_glu_L_c" stoichiometry="1.000000"/>
		</listOfProducts>
	</reaction>
	<reaction id="R_ILETRS" name="R_Isoleucyl_tRNA_synthetase" reversible="false">
		<notes>
			<html:p>GENE_ASSOCIATION: ( MA2431  or  MA3052  or  MA3621 )</html:p>
		</notes>
		<listOfReactants>
			<speciesReference species="M_atp_c" stoichiometry="1.000000"/>
			<speciesReference species="M_ile_L_c" stoichiometry="1.000000"/>
			<speciesReference species="M_trnaile_c" stoichiometry="1.000000"/>
		</listOfReactants>
		<listOfProducts>
			<speciesReference species="M_amp_c" stoichiometry="1.000000"/>
			<speciesReference species="M_iletrna_c" stoichiometry="1.000000"/>
			<speciesReference species="M_ppi_c" stoichiometry="1.000000"/>
		</listOfProducts>
	</reaction>
	<reaction id="R_IMPC" name="R_IMP_cyclohydrolase" reversible="true">
		<notes>
			<html:p>GENE_ASSOCIATION: MA4012</html:p>
		</notes>
		<listOfReactants>
			<speciesReference species="M_h2o_c" stoichiometry="1.000000"/>
			<speciesReference species="M_imp_c" stoichiometry="1.000000"/>
		</listOfReactants>
		<listOfProducts>
			<speciesReference species="M_fprica_c" stoichiometry="1.000000"/>
		</listOfProducts>
	</reaction>
	<reaction id="R_IMPD" name="R_IMP_dehydrogenase" reversible="false">
		<notes>
			<html:p>GENE_ASSOCIATION: ( MA4647  or  MA1815 )</html:p>
		</notes>
		<listOfReactants>
			<speciesReference species="M_h2o_c" stoichiometry="1.000000"/>
			<speciesReference species="M_imp_c" stoichiometry="1.000000"/>
			<speciesReference species="M_nad_c" stoichiometry="1.000000"/>
		</listOfReactants>
		<listOfProducts>
			<speciesReference species="M_h_c" stoichiometry="1.000000"/>
			<speciesReference species="M_nadh_c" stoichiometry="1.000000"/>
			<speciesReference species="M_xmp_c" stoichiometry="1.000000"/>
		</listOfProducts>
	</reaction>
	<reaction id="R_IND3ACt2r" name="R_indole_3_acetate_transport_via_proton_symport" reversible="true">
		<notes>
			<html:p>GENE_ASSOCIATION: </html:p>
		</notes>
		<listOfReactants>
			<speciesReference species="M_h_c" stoichiometry="1.000000"/>
			<speciesReference species="M_ind3ac_c" stoichiometry="1.000000"/>
		</listOfReactants>
		<listOfProducts>
			<speciesReference species="M_h_e" stoichiometry="1.000000"/>
			<speciesReference species="M_ind3ac_e" stoichiometry="1.000000"/>
		</listOfProducts>
	</reaction>
	<reaction id="R_INS2D" name="R_inositol_2_dehydrogenase" reversible="false">
		<notes>
			<html:p>GENE_ASSOCIATION: MA4448</html:p>
		</notes>
		<listOfReactants>
			<speciesReference species="M_inost_c" stoichiometry="1.000000"/>
			<speciesReference species="M_nad_c" stoichiometry="1.000000"/>
		</listOfReactants>
		<listOfProducts>
			<speciesReference species="M_2ins_c" stoichiometry="1.000000"/>
			<speciesReference species="M_h_c" stoichiometry="1.000000"/>
			<speciesReference species="M_nadh_c" stoichiometry="1.000000"/>
		</listOfProducts>
	</reaction>
	<reaction id="R_IOR" name="R_indolepyruvate_ferredoxin_oxidoreductase" reversible="true">
		<notes>
			<html:p>GENE_ASSOCIATION: ( MA1022  or  MA1727  or  ( MA1982  and  MA1023 )  or  MA1726 )</html:p>
		</notes>
		<listOfReactants>
			<speciesReference species="M_coa_c" stoichiometry="1.000000"/>
			<speciesReference species="M_fdox_c" stoichiometry="2.000000"/>
			<speciesReference species="M_indpyr_c" stoichiometry="1.000000"/>
		</listOfReactants>
		<listOfProducts>
			<speciesReference species="M_co2_c" stoichiometry="1.000000"/>
			<speciesReference species="M_fdred_c" stoichiometry="2.000000"/>
			<speciesReference species="M_h_c" stoichiometry="1.000000"/>
			<speciesReference species="M_indaccoa_c" stoichiometry="1.000000"/>
		</listOfProducts>
	</reaction>
	<reaction id="R_IOR2" name="R_indolepyruvate_ferredoxin_oxidoreductase__phenylpyvurate_" reversible="true">
		<notes>
			<html:p>GENE_ASSOCIATION: ( ( MA2909  and  MA2910  and  MA2911 )  or  MA1022  or  ( MA1727  and  MA1726 )  or  ( MA1982  and  MA1023 )  or  MA1726 )</html:p>
		</notes>
		<listOfReactants>
			<speciesReference species="M_coa_c" stoichiometry="1.000000"/>
			<speciesReference species="M_fdox_c" stoichiometry="2.000000"/>
			<speciesReference species="M_phpyr_c" stoichiometry="1.000000"/>
		</listOfReactants>
		<listOfProducts>
			<speciesReference species="M_co2_c" stoichiometry="1.000000"/>
			<speciesReference species="M_fdred_c" stoichiometry="2.000000"/>
			<speciesReference species="M_h_c" stoichiometry="1.000000"/>
			<speciesReference species="M_phaccoa_c" stoichiometry="1.000000"/>
		</listOfProducts>
	</reaction>
	<reaction id="R_IOR3" name="R_indolepyruvate_ferredoxin_oxidoreductase__hydroxyphenylpyvurate_" reversible="true">
		<notes>
			<html:p>GENE_ASSOCIATION: ( MA1022  or  MA1727  or  ( MA1982  and  MA1023 )  or  MA1726 )</html:p>
		</notes>
		<listOfReactants>
			<speciesReference species="M_34hpp_c" stoichiometry="1.000000"/>
			<speciesReference species="M_coa_c" stoichiometry="1.000000"/>
			<speciesReference species="M_fdox_c" stoichiometry="2.000000"/>
		</listOfReactants>
		<listOfProducts>
			<speciesReference species="M_co2_c" stoichiometry="1.000000"/>
			<speciesReference species="M_fdred_c" stoichiometry="2.000000"/>
			<speciesReference species="M_h_c" stoichiometry="1.000000"/>
			<speciesReference species="M_hphaccoa_c" stoichiometry="1.000000"/>
		</listOfProducts>
	</reaction>
	<reaction id="R_IPDDI3x" name="R_isopentenyl_diphosphate_isomerase__type3_" reversible="false">
		<notes>
			<html:p>GENE_ASSOCIATION: MA0604</html:p>
		</notes>
		<listOfReactants>
			<speciesReference species="M_f420_2_c" stoichiometry="1.000000"/>
			<speciesReference species="M_h_c" stoichiometry="1.000000"/>
			<speciesReference species="M_ipdp_c" stoichiometry="1.000000"/>
			<speciesReference species="M_nadh_c" stoichiometry="1.000000"/>
		</listOfReactants>
		<listOfProducts>
			<speciesReference species="M_dmpp_c" stoichiometry="1.000000"/>
			<speciesReference species="M_f420_2h2_c" stoichiometry="1.000000"/>
			<speciesReference species="M_nad_c" stoichiometry="1.000000"/>
		</listOfProducts>
	</reaction>
	<reaction id="R_IPDDI3y" name="R_isopentenyl_diphosphate_isomerase__type3_" reversible="false">
		<notes>
			<html:p>GENE_ASSOCIATION: MA0604</html:p>
		</notes>
		<listOfReactants>
			<speciesReference species="M_f420_2_c" stoichiometry="1.000000"/>
			<speciesReference species="M_h_c" stoichiometry="1.000000"/>
			<speciesReference species="M_ipdp_c" stoichiometry="1.000000"/>
			<speciesReference species="M_nadph_c" stoichiometry="1.000000"/>
		</listOfReactants>
		<listOfProducts>
			<speciesReference species="M_dmpp_c" stoichiometry="1.000000"/>
			<speciesReference species="M_f420_2h2_c" stoichiometry="1.000000"/>
			<speciesReference species="M_nadp_c" stoichiometry="1.000000"/>
		</listOfProducts>
	</reaction>
	<reaction id="R_IPMD" name="R_3_isopropylmalate_dehydrogenase" reversible="false">
		<notes>
			<html:p>GENE_ASSOCIATION: ( MA0201  or  MA3748  or  MA4265 )</html:p>
		</notes>
		<listOfReactants>
			<speciesReference species="M_3c2hmp_c" stoichiometry="1.000000"/>
			<speciesReference species="M_nad_c" stoichiometry="1.000000"/>
		</listOfReactants>
		<listOfProducts>
			<speciesReference species="M_3c4mop_c" stoichiometry="1.000000"/>
			<speciesReference species="M_h_c" stoichiometry="1.000000"/>
			<speciesReference species="M_nadh_c" stoichiometry="1.000000"/>
		</listOfProducts>
	</reaction>
	<reaction id="R_IPPMIa" name="R_3_isopropylmalate_dehydratase" reversible="true">
		<notes>
			<html:p>GENE_ASSOCIATION: </html:p>
		</notes>
		<listOfReactants>
			<speciesReference species="M_3c2hmp_c" stoichiometry="1.000000"/>
		</listOfReactants>
		<listOfProducts>
			<speciesReference species="M_2ippm_c" stoichiometry="1.000000"/>
			<speciesReference species="M_h2o_c" stoichiometry="1.000000"/>
		</listOfProducts>
	</reaction>
	<reaction id="R_IPPMIb" name="R_2_isopropylmalate_hydratase" reversible="true">
		<notes>
			<html:p>GENE_ASSOCIATION: ( MA1393  or  ( MA3085  and  MA0202 )  or  ( MA1223 )  or  MA3751 )</html:p>
		</notes>
		<listOfReactants>
			<speciesReference species="M_2ippm_c" stoichiometry="1.000000"/>
			<speciesReference species="M_h2o_c" stoichiometry="1.000000"/>
		</listOfReactants>
		<listOfProducts>
			<speciesReference species="M_3c3hmp_c" stoichiometry="1.000000"/>
		</listOfProducts>
	</reaction>
	<reaction id="R_IPPS" name="R_2_isopropylmalate_synthase" reversible="false">
		<notes>
			<html:p>GENE_ASSOCIATION: ( MA1225  or  MA3342  or  MA3793  or  MA4264  or  MA4615 )</html:p>
		</notes>
		<listOfReactants>
			<speciesReference species="M_3mob_c" stoichiometry="1.000000"/>
			<speciesReference species="M_accoa_c" stoichiometry="1.000000"/>
			<speciesReference species="M_h2o_c" stoichiometry="1.000000"/>
		</listOfReactants>
		<listOfProducts>
			<speciesReference species="M_3c3hmp_c" stoichiometry="1.000000"/>
			<speciesReference species="M_coa_c" stoichiometry="1.000000"/>
			<speciesReference species="M_h_c" stoichiometry="1.000000"/>
		</listOfProducts>
	</reaction>
	<reaction id="R_KARA1" name="R_ketol_acid_reductoisomerase__2_3_dihydroxy_3_methylbutanoate_" reversible="true">
		<notes>
			<html:p>GENE_ASSOCIATION: MA3790</html:p>
		</notes>
		<listOfReactants>
			<speciesReference species="M_23dhmb_c" stoichiometry="1.000000"/>
			<speciesReference species="M_nadp_c" stoichiometry="1.000000"/>
		</listOfReactants>
		<listOfProducts>
			<speciesReference species="M_alac_S_c" stoichiometry="1.000000"/>
			<speciesReference species="M_h_c" stoichiometry="1.000000"/>
			<speciesReference species="M_nadph_c" stoichiometry="1.000000"/>
		</listOfProducts>
	</reaction>
	<reaction id="R_KARA2" name="R_ketol_acid_reductoisomerase__2_Acetolactate_" reversible="true">
		<notes>
			<html:p>GENE_ASSOCIATION: MA3790</html:p>
		</notes>
		<listOfReactants>
			<speciesReference species="M_2ahbut_c" stoichiometry="1.000000"/>
			<speciesReference species="M_h_c" stoichiometry="1.000000"/>
			<speciesReference species="M_nadph_c" stoichiometry="1.000000"/>
		</listOfReactants>
		<listOfProducts>
			<speciesReference species="M_23dhmp_c" stoichiometry="1.000000"/>
			<speciesReference species="M_nadp_c" stoichiometry="1.000000"/>
		</listOfProducts>
	</reaction>
	<reaction id="R_Kt2" name="R_potassium_transport_in_via_proton_symport" reversible="false">
		<notes>
			<html:p>GENE_ASSOCIATION: MA3179</html:p>
		</notes>
		<listOfReactants>
			<speciesReference species="M_h_e" stoichiometry="1.000000"/>
			<speciesReference species="M_k_e" stoichiometry="1.000000"/>
		</listOfReactants>
		<listOfProducts>
			<speciesReference species="M_h_c" stoichiometry="1.000000"/>
			<speciesReference species="M_k_c" stoichiometry="1.000000"/>
		</listOfProducts>
	</reaction>
	<reaction id="R_Kt2r" name="R_potassium_reversible_transport__via_proton_symport" reversible="true">
		<notes>
			<html:p>GENE_ASSOCIATION: ( MA3108  or  MA3981  or  MA1481  or  MA1483  or  MA2209 )</html:p>
		</notes>
		<listOfReactants>
			<speciesReference species="M_h_e" stoichiometry="1.000000"/>
			<speciesReference species="M_k_e" stoichiometry="1.000000"/>
		</listOfReactants>
		<listOfProducts>
			<speciesReference species="M_h_c" stoichiometry="1.000000"/>
			<speciesReference species="M_k_c" stoichiometry="1.000000"/>
		</listOfProducts>
	</reaction>
	<reaction id="R_LDH_L" name="R_L_lactate_dehydrogenase" reversible="true">
		<notes>
			<html:p>GENE_ASSOCIATION: </html:p>
		</notes>
		<listOfReactants>
			<speciesReference species="M_lac_L_c" stoichiometry="1.000000"/>
			<speciesReference species="M_nad_c" stoichiometry="1.000000"/>
		</listOfReactants>
		<listOfProducts>
			<speciesReference species="M_h_c" stoichiometry="1.000000"/>
			<speciesReference species="M_nadh_c" stoichiometry="1.000000"/>
			<speciesReference species="M_pyr_c" stoichiometry="1.000000"/>
		</listOfProducts>
	</reaction>
	<reaction id="R_LEUt2r" name="R_L_leucine_reversible_transport_via_proton_symport" reversible="true">
		<notes>
			<html:p>GENE_ASSOCIATION: ( MA3437  and  MA3438 )</html:p>
		</notes>
		<listOfReactants>
			<speciesReference species="M_h_e" stoichiometry="1.000000"/>
			<speciesReference species="M_leu_L_e" stoichiometry="1.000000"/>
		</listOfReactants>
		<listOfProducts>
			<speciesReference species="M_h_c" stoichiometry="1.000000"/>
			<speciesReference species="M_leu_L_c" stoichiometry="1.000000"/>
		</listOfProducts>
	</reaction>
	<reaction id="R_LEUTA" name="R_leucine_transaminase" reversible="true">
		<notes>
			<html:p>GENE_ASSOCIATION: MA4349</html:p>
		</notes>
		<listOfReactants>
			<speciesReference species="M_akg_c" stoichiometry="1.000000"/>
			<speciesReference species="M_leu_L_c" stoichiometry="1.000000"/>
		</listOfReactants>
		<listOfProducts>
			<speciesReference species="M_4mop_c" stoichiometry="1.000000"/>
			<speciesReference species="M_glu_L_c" stoichiometry="1.000000"/>
		</listOfProducts>
	</reaction>
	<reaction id="R_LEUTRS" name="R_Leucyl_tRNA_synthetase" reversible="false">
		<notes>
			<html:p>GENE_ASSOCIATION: MA1611</html:p>
		</notes>
		<listOfReactants>
			<speciesReference species="M_atp_c" stoichiometry="1.000000"/>
			<speciesReference species="M_leu_L_c" stoichiometry="1.000000"/>
			<speciesReference species="M_trnaleu_c" stoichiometry="1.000000"/>
		</listOfReactants>
		<listOfProducts>
			<speciesReference species="M_amp_c" stoichiometry="1.000000"/>
			<speciesReference species="M_leutrna_c" stoichiometry="1.000000"/>
			<speciesReference species="M_ppi_c" stoichiometry="1.000000"/>
		</listOfProducts>
	</reaction>
	<reaction id="R_LPFPLT" name="R_LPPG_Fo_2_phospho_L_lactate_transferase" reversible="false">
		<notes>
			<html:p>GENE_ASSOCIATION: MA0714</html:p>
		</notes>
		<listOfReactants>
			<speciesReference species="M_ddhrb_c" stoichiometry="1.000000"/>
			<speciesReference species="M_lppg_c" stoichiometry="1.000000"/>
		</listOfReactants>
		<listOfProducts>
			<speciesReference species="M_f420_0_c" stoichiometry="1.000000"/>
			<speciesReference species="M_gmp_c" stoichiometry="1.000000"/>
			<speciesReference species="M_h_c" stoichiometry="1.000000"/>
		</listOfProducts>
	</reaction>
	<reaction id="R_LPPGS" name="R_LPPG_synthetase" reversible="false">
		<notes>
			<html:p>GENE_ASSOCIATION: MA0938</html:p>
		</notes>
		<listOfReactants>
			<speciesReference species="M_2plac_L_c" stoichiometry="1.000000"/>
			<speciesReference species="M_gtp_c" stoichiometry="1.000000"/>
			<speciesReference species="M_h_c" stoichiometry="1.000000"/>
		</listOfReactants>
		<listOfProducts>
			<speciesReference species="M_lppg_c" stoichiometry="1.000000"/>
			<speciesReference species="M_ppi_c" stoichiometry="1.000000"/>
		</listOfProducts>
	</reaction>
	<reaction id="R_LYSAM" name="R_lysine_2_3_aminomutase" reversible="true">
		<notes>
			<html:p>GENE_ASSOCIATION: MA3979</html:p>
		</notes>
		<listOfReactants>
			<speciesReference species="M_lys_L_c" stoichiometry="1.000000"/>
		</listOfReactants>
		<listOfProducts>
			<speciesReference species="M_36dahx_c" stoichiometry="1.000000"/>
		</listOfProducts>
	</reaction>
	<reaction id="R_LYSt3r" name="R_L_lysine_transport_out_via_proton_antiport_reversible" reversible="true">
		<notes>
			<html:p>GENE_ASSOCIATION: ( MA2108  or  MA1855 )</html:p>
		</notes>
		<listOfReactants>
			<speciesReference species="M_h_e" stoichiometry="1.000000"/>
			<speciesReference species="M_lys_L_c" stoichiometry="1.000000"/>
		</listOfReactants>
		<listOfProducts>
			<speciesReference species="M_h_c" stoichiometry="1.000000"/>
			<speciesReference species="M_lys_L_e" stoichiometry="1.000000"/>
		</listOfProducts>
	</reaction>
	<reaction id="R_LYSTRS" name="R_Lysyl_tRNA_synthetase" reversible="false">
		<notes>
			<html:p>GENE_ASSOCIATION: ( MA0760  or  MA1684  or  MA0534 )</html:p>
		</notes>
		<listOfReactants>
			<speciesReference species="M_atp_c" stoichiometry="1.000000"/>
			<speciesReference species="M_lys_L_c" stoichiometry="1.000000"/>
			<speciesReference species="M_trnalys_c" stoichiometry="1.000000"/>
		</listOfReactants>
		<listOfProducts>
			<speciesReference species="M_amp_c" stoichiometry="1.000000"/>
			<speciesReference species="M_lystrna_c" stoichiometry="1.000000"/>
			<speciesReference species="M_ppi_c" stoichiometry="1.000000"/>
		</listOfProducts>
	</reaction>
	<reaction id="R_MAN1PT2r" name="R_mannose_1_phosphate_guanylyltransferase__GDP__reversible" reversible="true">
		<notes>
			<html:p>GENE_ASSOCIATION: ( MA3022  or  MA3025  or  MA3140  or  MA3781 )</html:p>
		</notes>
		<listOfReactants>
			<speciesReference species="M_gdp_c" stoichiometry="1.000000"/>
			<speciesReference species="M_h_c" stoichiometry="1.000000"/>
			<speciesReference species="M_man1p_c" stoichiometry="1.000000"/>
		</listOfReactants>
		<listOfProducts>
			<speciesReference species="M_gdpmann_c" stoichiometry="1.000000"/>
			<speciesReference species="M_pi_c" stoichiometry="1.000000"/>
		</listOfProducts>
	</reaction>
	<reaction id="R_MAN6PI" name="R_mannose_6_phosphate_isomerase" reversible="true">
		<notes>
			<html:p>GENE_ASSOCIATION: MA2381</html:p>
		</notes>
		<listOfReactants>
			<speciesReference species="M_man6p_c" stoichiometry="1.000000"/>
		</listOfReactants>
		<listOfProducts>
			<speciesReference species="M_f6p_c" stoichiometry="1.000000"/>
		</listOfProducts>
	</reaction>
	<reaction id="R_MCMMT" name="R_Methanol__coenzyme_M_methyltransferase" reversible="false">
		<notes>
			<html:p>GENE_ASSOCIATION: ( MA0455  or  MA4392  or  ( MA1616  and  MA0456 )  or  ( MA4391 )  or  MA1617  ana  MA4379 )</html:p>
		</notes>
		<listOfReactants>
			<speciesReference species="M_com_c" stoichiometry="1.000000"/>
			<speciesReference species="M_meoh_c" stoichiometry="1.000000"/>
		</listOfReactants>
		<listOfProducts>
			<speciesReference species="M_h2o_c" stoichiometry="1.000000"/>
			<speciesReference species="M_mcom_c" stoichiometry="1.000000"/>
		</listOfProducts>
	</reaction>
	<reaction id="R_MCR" name="R_Methyl_coenzyme_M_reductase" reversible="false">
		<notes>
			<html:p>GENE_ASSOCIATION: ( MA4546  and  MA4550  and  MA4547 )</html:p>
		</notes>
		<listOfReactants>
			<speciesReference species="M_cob_c" stoichiometry="1.000000"/>
			<speciesReference species="M_mcom_c" stoichiometry="1.000000"/>
		</listOfReactants>
		<listOfProducts>
			<speciesReference species="M_ch4_c" stoichiometry="1.000000"/>
			<speciesReference species="M_hsfd_c" stoichiometry="1.000000"/>
		</listOfProducts>
	</reaction>
	<reaction id="R_MDH" name="R_malate_dehydrogenase" reversible="true">
		<notes>
			<html:p>GENE_ASSOCIATION: MA3665</html:p>
		</notes>
		<listOfReactants>
			<speciesReference species="M_mal_L_c" stoichiometry="1.000000"/>
			<speciesReference species="M_nad_c" stoichiometry="1.000000"/>
		</listOfReactants>
		<listOfProducts>
			<speciesReference species="M_h_c" stoichiometry="1.000000"/>
			<speciesReference species="M_nadh_c" stoichiometry="1.000000"/>
			<speciesReference species="M_oaa_c" stoichiometry="1.000000"/>
		</listOfProducts>
	</reaction>
	<reaction id="R_MDHi2" name="R_malate_dehydrogenase__other_direction_" reversible="false">
		<notes>
			<html:p>GENE_ASSOCIATION: MA0819</html:p>
		</notes>
		<listOfReactants>
			<speciesReference species="M_h_c" stoichiometry="1.000000"/>
			<speciesReference species="M_nadh_c" stoichiometry="1.000000"/>
			<speciesReference species="M_oaa_c" stoichiometry="1.000000"/>
		</listOfReactants>
		<listOfProducts>
			<speciesReference species="M_mal_L_c" stoichiometry="1.000000"/>
			<speciesReference species="M_nad_c" stoichiometry="1.000000"/>
		</listOfProducts>
	</reaction>
	<reaction id="R_MDHy" name="R_malate_dehydrogenase__NADP__" reversible="true">
		<notes>
			<html:p>GENE_ASSOCIATION: MA0819</html:p>
		</notes>
		<listOfReactants>
			<speciesReference species="M_mal_L_c" stoichiometry="1.000000"/>
			<speciesReference species="M_nadp_c" stoichiometry="1.000000"/>
		</listOfReactants>
		<listOfProducts>
			<speciesReference species="M_h_c" stoichiometry="1.000000"/>
			<speciesReference species="M_nadph_c" stoichiometry="1.000000"/>
			<speciesReference species="M_oaa_c" stoichiometry="1.000000"/>
		</listOfProducts>
	</reaction>
	<reaction id="R_ME1_rev" name="R_malic_enzyme" reversible="true">
		<notes>
			<html:p>GENE_ASSOCIATION: MA1735</html:p>
		</notes>
		<listOfReactants>
			<speciesReference species="M_mal_L_c" stoichiometry="1.000000"/>
			<speciesReference species="M_nad_c" stoichiometry="1.000000"/>
		</listOfReactants>
		<listOfProducts>
			<speciesReference species="M_co2_c" stoichiometry="1.000000"/>
			<speciesReference species="M_nadh_c" stoichiometry="1.000000"/>
			<speciesReference species="M_pyr_c" stoichiometry="1.000000"/>
		</listOfProducts>
	</reaction>
	<reaction id="R_MEOHt2" name="R_Methanol_diffusion" reversible="true">
		<notes>
			<html:p>GENE_ASSOCIATION: </html:p>
		</notes>
		<listOfReactants>
			<speciesReference species="M_meoh_e" stoichiometry="1.000000"/>
		</listOfReactants>
		<listOfProducts>
			<speciesReference species="M_meoh_c" stoichiometry="1.000000"/>
		</listOfProducts>
	</reaction>
	<reaction id="R_METAT" name="R_methionine_adenosyltransferase" reversible="false">
		<notes>
			<html:p>GENE_ASSOCIATION: ( MA0216  or  MA0962 )</html:p>
		</notes>
		<listOfReactants>
			<speciesReference species="M_atp_c" stoichiometry="1.000000"/>
			<speciesReference species="M_h2o_c" stoichiometry="1.000000"/>
			<speciesReference species="M_met_L_c" stoichiometry="1.000000"/>
		</listOfReactants>
		<listOfProducts>
			<speciesReference species="M_amet_c" stoichiometry="1.000000"/>
			<speciesReference species="M_pi_c" stoichiometry="1.000000"/>
			<speciesReference species="M_ppi_c" stoichiometry="1.000000"/>
		</listOfProducts>
	</reaction>
	<reaction id="R_METGL" name="R_methionine_g_lyase" reversible="false">
		<notes>
			<html:p>GENE_ASSOCIATION: ( MA2532  or  MA2715 )</html:p>
		</notes>
		<listOfReactants>
			<speciesReference species="M_h2o_c" stoichiometry="1.000000"/>
			<speciesReference species="M_met_L_c" stoichiometry="1.000000"/>
		</listOfReactants>
		<listOfProducts>
			<speciesReference species="M_2obut_c" stoichiometry="1.000000"/>
			<speciesReference species="M_ch4s_c" stoichiometry="1.000000"/>
			<speciesReference species="M_nh4_c" stoichiometry="1.000000"/>
		</listOfProducts>
	</reaction>
	<reaction id="R_METS" name="R_methionine_synthase" reversible="false">
		<notes>
			<html:p>GENE_ASSOCIATION: ( MA0053  or  MA0054  or  MA3549 )</html:p>
		</notes>
		<listOfReactants>
			<speciesReference species="M_5mthf_c" stoichiometry="1.000000"/>
			<speciesReference species="M_hcys_L_c" stoichiometry="1.000000"/>
		</listOfReactants>
		<listOfProducts>
			<speciesReference species="M_h_c" stoichiometry="1.000000"/>
			<speciesReference species="M_met_L_c" stoichiometry="1.000000"/>
			<speciesReference species="M_thf_c" stoichiometry="1.000000"/>
		</listOfProducts>
	</reaction>
	<reaction id="R_METTRS" name="R_Methionyl_tRNA_synthetase" reversible="false">
		<notes>
			<html:p>GENE_ASSOCIATION: MA4046</html:p>
		</notes>
		<listOfReactants>
			<speciesReference species="M_atp_c" stoichiometry="1.000000"/>
			<speciesReference species="M_met_L_c" stoichiometry="1.000000"/>
			<speciesReference species="M_trnamet_c" stoichiometry="1.000000"/>
		</listOfReactants>
		<listOfProducts>
			<speciesReference species="M_amp_c" stoichiometry="1.000000"/>
			<speciesReference species="M_mettrna_c" stoichiometry="1.000000"/>
			<speciesReference species="M_ppi_c" stoichiometry="1.000000"/>
		</listOfProducts>
	</reaction>
	<reaction id="R_MEVK1" name="R_mevalonate_kinase__atp_" reversible="false">
		<notes>
			<html:p>GENE_ASSOCIATION: MA0602</html:p>
		</notes>
		<listOfReactants>
			<speciesReference species="M_atp_c" stoichiometry="1.000000"/>
			<speciesReference species="M_mev_R_c" stoichiometry="1.000000"/>
		</listOfReactants>
		<listOfProducts>
			<speciesReference species="M_5pmev_c" stoichiometry="1.000000"/>
			<speciesReference species="M_adp_c" stoichiometry="1.000000"/>
			<speciesReference species="M_h_c" stoichiometry="1.000000"/>
		</listOfProducts>
	</reaction>
	<reaction id="R_MG2abc" name="R_magnesium_transport_via_ABC_system" reversible="false">
		<notes>
			<html:p>GENE_ASSOCIATION: ( MA1678  or  MA2501  or  MA2833  or  MA4082  or  MA4378 )</html:p>
		</notes>
		<listOfReactants>
			<speciesReference species="M_atp_c" stoichiometry="1.000000"/>
			<speciesReference species="M_h2o_c" stoichiometry="1.000000"/>
			<speciesReference species="M_mg2_e" stoichiometry="1.000000"/>
		</listOfReactants>
		<listOfProducts>
			<speciesReference species="M_adp_c" stoichiometry="1.000000"/>
			<speciesReference species="M_h_c" stoichiometry="1.000000"/>
			<speciesReference species="M_mg2_c" stoichiometry="1.000000"/>
			<speciesReference species="M_pi_c" stoichiometry="1.000000"/>
		</listOfProducts>
	</reaction>
	<reaction id="R_MGt5" name="R_magnesium_transport_in/out_via_permease__no_H__" reversible="true">
		<notes>
			<html:p>GENE_ASSOCIATION: ( MA1721  or  MA1436  or  MA1437 )</html:p>
		</notes>
		<listOfReactants>
			<speciesReference species="M_mg2_c" stoichiometry="1.000000"/>
		</listOfReactants>
		<listOfProducts>
			<speciesReference species="M_mg2_e" stoichiometry="1.000000"/>
		</listOfProducts>
	</reaction>
	<reaction id="R_MI1PP" name="R_myo_inositol_1_phosphatase" reversible="false">
		<notes>
			<html:p>GENE_ASSOCIATION: MA3344</html:p>
		</notes>
		<listOfReactants>
			<speciesReference species="M_h2o_c" stoichiometry="1.000000"/>
			<speciesReference species="M_mi1p_D_c" stoichiometry="1.000000"/>
		</listOfReactants>
		<listOfProducts>
			<speciesReference species="M_inost_c" stoichiometry="1.000000"/>
			<speciesReference species="M_pi_c" stoichiometry="1.000000"/>
		</listOfProducts>
	</reaction>
	<reaction id="R_MI1PS" name="R_myo_Inositol_1_phosphate_synthase" reversible="false">
		<notes>
			<html:p>GENE_ASSOCIATION: ( MA0075  or  MA2253 )</html:p>
		</notes>
		<listOfReactants>
			<speciesReference species="M_g6p_c" stoichiometry="1.000000"/>
		</listOfReactants>
		<listOfProducts>
			<speciesReference species="M_mi1p_D_c" stoichiometry="1.000000"/>
		</listOfProducts>
	</reaction>
	<reaction id="R_MMAMT" name="R_Monomethylamine_methyltransferase" reversible="false">
		<notes>
			<html:p>GENE_ASSOCIATION: ( MA0144  or  ( MA2972  and  MA0145 )  or  ( MA2971  and  MA0146 ) )</html:p>
		</notes>
		<listOfReactants>
			<speciesReference species="M_com_c" stoichiometry="1.000000"/>
			<speciesReference species="M_mma_c" stoichiometry="1.000000"/>
		</listOfReactants>
		<listOfProducts>
			<speciesReference species="M_mcom_c" stoichiometry="1.000000"/>
			<speciesReference species="M_nh4_c" stoichiometry="1.000000"/>
		</listOfProducts>
	</reaction>
	<reaction id="R_MMAt" name="R_Monomethylamine_symport" reversible="true">
		<notes>
			<html:p>GENE_ASSOCIATION: MA0143</html:p>
		</notes>
		<listOfReactants>
			<speciesReference species="M_h_e" stoichiometry="1.000000"/>
			<speciesReference species="M_mma_e" stoichiometry="1.000000"/>
		</listOfReactants>
		<listOfProducts>
			<speciesReference species="M_h_c" stoichiometry="1.000000"/>
			<speciesReference species="M_mma_c" stoichiometry="1.000000"/>
		</listOfProducts>
	</reaction>
	<reaction id="R_MNabc" name="R_manganese_transport_via_ABC_system" reversible="false">
		<notes>
			<html:p>GENE_ASSOCIATION: ( MA0023  and  MA0025  and  MA0024 )</html:p>
		</notes>
		<listOfReactants>
			<speciesReference species="M_atp_c" stoichiometry="1.000000"/>
			<speciesReference species="M_h2o_c" stoichiometry="1.000000"/>
			<speciesReference species="M_mn2_e" stoichiometry="1.000000"/>
		</listOfReactants>
		<listOfProducts>
			<speciesReference species="M_adp_c" stoichiometry="1.000000"/>
			<speciesReference species="M_h_c" stoichiometry="1.000000"/>
			<speciesReference species="M_mn2_c" stoichiometry="1.000000"/>
			<speciesReference species="M_pi_c" stoichiometry="1.000000"/>
		</listOfProducts>
	</reaction>
	<reaction id="R_MOHMT" name="R_3_methyl_2_oxobutanoate_hydroxymethyltransferase" reversible="false">
		<notes>
			<html:p>GENE_ASSOCIATION: </html:p>
		</notes>
		<listOfReactants>
			<speciesReference species="M_3mob_c" stoichiometry="1.000000"/>
			<speciesReference species="M_h2o_c" stoichiometry="1.000000"/>
			<speciesReference species="M_mlthf_c" stoichiometry="1.000000"/>
		</listOfReactants>
		<listOfProducts>
			<speciesReference species="M_2dhp_c" stoichiometry="1.000000"/>
			<speciesReference species="M_thf_c" stoichiometry="1.000000"/>
		</listOfProducts>
	</reaction>
	<reaction id="R_MPML" name="R_Mg_protoporphyrin_IX_magnesium_lyase" reversible="true">
		<notes>
			<html:p>GENE_ASSOCIATION: ( MA0877  or  MA0346  or  MA0348  or  MA0383  or  MA0384  or  MA0385  or  MA0386  or  MA0872  or  MA0882  or  MA4295  or  MA4424  or  MA4643 )</html:p>
		</notes>
		<listOfReactants>
			<speciesReference species="M_atp_c" stoichiometry="1.000000"/>
			<speciesReference species="M_h2o_c" stoichiometry="1.000000"/>
			<speciesReference species="M_mg2_c" stoichiometry="1.000000"/>
			<speciesReference species="M_ppp9_c" stoichiometry="1.000000"/>
		</listOfReactants>
		<listOfProducts>
			<speciesReference species="M_adp_c" stoichiometry="1.000000"/>
			<speciesReference species="M_h_c" stoichiometry="3.000000"/>
			<speciesReference species="M_mppp9_c" stoichiometry="1.000000"/>
			<speciesReference species="M_pi_c" stoichiometry="1.000000"/>
		</listOfProducts>
	</reaction>
	<reaction id="R_MRP" name="R_multiple_resistance/pH_regulation_Na__/H__antiporter" reversible="false">
		<notes>
			<html:p>GENE_ASSOCIATION: </html:p>
		</notes>
		<listOfReactants>
			<speciesReference species="M_h_c" stoichiometry="1.000000"/>
			<speciesReference species="M_na1_e" stoichiometry="1.000000"/>
		</listOfReactants>
		<listOfProducts>
			<speciesReference species="M_h_e" stoichiometry="1.000000"/>
			<speciesReference species="M_na1_e" stoichiometry="1.000000"/>
		</listOfProducts>
	</reaction>
	<reaction id="R_MTAP" name="R_5__methylthioadenosine_phosphorylase" reversible="false">
		<notes>
			<html:p>GENE_ASSOCIATION: MA1409</html:p>
		</notes>
		<listOfReactants>
			<speciesReference species="M_5mta_c" stoichiometry="1.000000"/>
			<speciesReference species="M_pi_c" stoichiometry="1.000000"/>
		</listOfReactants>
		<listOfProducts>
			<speciesReference species="M_5mdr1p_c" stoichiometry="1.000000"/>
			<speciesReference species="M_ade_c" stoichiometry="1.000000"/>
		</listOfProducts>
	</reaction>
	<reaction id="R_MTCMMT" name="R_Methylthiol__coenzyme_M_methyltransferase" reversible="false">
		<notes>
			<html:p>GENE_ASSOCIATION: ( MA0146  or  MA0779  or  MA1615  or  MA2163  or  MA3613  or  MA4379  or  ( MA4559  and  MA0456 )  or  MA1617  or  ( MA4391  and  MA0859 )  or  ( MA4384 )  or  MA4558 )</html:p>
		</notes>
		<listOfReactants>
			<speciesReference species="M_com_c" stoichiometry="1.000000"/>
			<speciesReference species="M_dms_c" stoichiometry="1.000000"/>
		</listOfReactants>
		<listOfProducts>
			<speciesReference species="M_ch4s_c" stoichiometry="1.000000"/>
			<speciesReference species="M_mcom_c" stoichiometry="1.000000"/>
		</listOfProducts>
	</reaction>
	<reaction id="R_MTHFC" name="R_methenyltetrahydrofolate_cyclohydrolase" reversible="true">
		<notes>
			<html:p>GENE_ASSOCIATION: MA3519</html:p>
		</notes>
		<listOfReactants>
			<speciesReference species="M_h2o_c" stoichiometry="1.000000"/>
			<speciesReference species="M_methf_c" stoichiometry="1.000000"/>
		</listOfReactants>
		<listOfProducts>
			<speciesReference species="M_10fthf_c" stoichiometry="1.000000"/>
			<speciesReference species="M_h_c" stoichiometry="1.000000"/>
		</listOfProducts>
	</reaction>
	<reaction id="R_MTHFD2i" name="R_methylenetetrahydrofolate_dehydrogenase__NAD_" reversible="false">
		<notes>
			<html:p>GENE_ASSOCIATION: MA3519</html:p>
		</notes>
		<listOfReactants>
			<speciesReference species="M_mlthf_c" stoichiometry="1.000000"/>
			<speciesReference species="M_nad_c" stoichiometry="1.000000"/>
		</listOfReactants>
		<listOfProducts>
			<speciesReference species="M_methf_c" stoichiometry="1.000000"/>
			<speciesReference species="M_nadh_c" stoichiometry="1.000000"/>
		</listOfProducts>
	</reaction>
	<reaction id="R_MTHFR3" name="R_5_10_methylenetetrahydrofolatereductase__NADPH_" reversible="false">
		<notes>
			<html:p>GENE_ASSOCIATION: MA3514</html:p>
		</notes>
		<listOfReactants>
			<speciesReference species="M_h_c" stoichiometry="2.000000"/>
			<speciesReference species="M_mlthf_c" stoichiometry="1.000000"/>
			<speciesReference species="M_nadph_c" stoichiometry="1.000000"/>
		</listOfReactants>
		<listOfProducts>
			<speciesReference species="M_5mthf_c" stoichiometry="1.000000"/>
			<speciesReference species="M_nadp_c" stoichiometry="1.000000"/>
		</listOfProducts>
	</reaction>
	<reaction id="R_MTSPC" name="R_Methenyl_H4SPt_cyclohydrolase" reversible="true">
		<notes>
			<html:p>GENE_ASSOCIATION: MA1710</html:p>
		</notes>
		<listOfReactants>
			<speciesReference species="M_formh4spt_c" stoichiometry="1.000000"/>
			<speciesReference species="M_h_c" stoichiometry="1.000000"/>
		</listOfReactants>
		<listOfProducts>
			<speciesReference species="M_h2o_c" stoichiometry="1.000000"/>
			<speciesReference species="M_menylh4spt_c" stoichiometry="1.000000"/>
		</listOfProducts>
	</reaction>
	<reaction id="R_MTSPCMMT" name="R_Methyl_H4SPT__coenzyme_M_methyltransferase" reversible="true">
		<notes>
			<html:p>GENE_ASSOCIATION: ( MA0272  or  ( MA1805  and  MA0273  and  MA0274  and  MA0275  and  MA0276  and  MA0269 )  or  MA1804 )</html:p>
		</notes>
		<listOfReactants>
			<speciesReference species="M_com_c" stoichiometry="1.000000"/>
			<speciesReference species="M_mh4spt_c" stoichiometry="1.000000"/>
			<speciesReference species="M_na1_c" stoichiometry="1.700000"/>
		</listOfReactants>
		<listOfProducts>
			<speciesReference species="M_h4spt_c" stoichiometry="1.000000"/>
			<speciesReference species="M_mcom_c" stoichiometry="1.000000"/>
			<speciesReference species="M_na1_e" stoichiometry="1.700000"/>
		</listOfProducts>
	</reaction>
	<reaction id="R_N2tr" name="R_Nitrogen_exchange__diffusion" reversible="true">
		<notes>
			<html:p>GENE_ASSOCIATION: </html:p>
		</notes>
		<listOfReactants>
			<speciesReference species="M_n2_e" stoichiometry="1.000000"/>
		</listOfReactants>
		<listOfProducts>
			<speciesReference species="M_n2_c" stoichiometry="1.000000"/>
		</listOfProducts>
	</reaction>
	<reaction id="R_NACUP" name="R_Nicotinic_acid_uptake" reversible="false">
		<notes>
			<html:p>GENE_ASSOCIATION: </html:p>
		</notes>
		<listOfReactants>
			<speciesReference species="M_nac_e" stoichiometry="1.000000"/>
		</listOfReactants>
		<listOfProducts>
			<speciesReference species="M_nac_c" stoichiometry="1.000000"/>
		</listOfProducts>
	</reaction>
	<reaction id="R_NADK" name="R_NAD_kinase" reversible="false">
		<notes>
			<html:p>GENE_ASSOCIATION: MA3343</html:p>
		</notes>
		<listOfReactants>
			<speciesReference species="M_atp_c" stoichiometry="1.000000"/>
			<speciesReference species="M_nad_c" stoichiometry="1.000000"/>
		</listOfReactants>
		<listOfProducts>
			<speciesReference species="M_adp_c" stoichiometry="1.000000"/>
			<speciesReference species="M_h_c" stoichiometry="1.000000"/>
			<speciesReference species="M_nadp_c" stoichiometry="1.000000"/>
		</listOfProducts>
	</reaction>
	<reaction id="R_NADS1" name="R_NAD_synthase__nh3_" reversible="false">
		<notes>
			<html:p>GENE_ASSOCIATION: ( MA1030  or  MA3715  or  MA3526 )</html:p>
		</notes>
		<listOfReactants>
			<speciesReference species="M_atp_c" stoichiometry="1.000000"/>
			<speciesReference species="M_dnad_c" stoichiometry="1.000000"/>
			<speciesReference species="M_nh4_c" stoichiometry="1.000000"/>
		</listOfReactants>
		<listOfProducts>
			<speciesReference species="M_amp_c" stoichiometry="1.000000"/>
			<speciesReference species="M_h_c" stoichiometry="1.000000"/>
			<speciesReference species="M_nad_c" stoichiometry="1.000000"/>
			<speciesReference species="M_ppi_c" stoichiometry="1.000000"/>
		</listOfProducts>
	</reaction>
	<reaction id="R_NADS2" name="R_NAD_synthase__glutamine_hydrolysing_" reversible="false">
		<notes>
			<html:p>GENE_ASSOCIATION: ( MA1030  or  MA3715  or  MA3526 )</html:p>
		</notes>
		<listOfReactants>
			<speciesReference species="M_atp_c" stoichiometry="1.000000"/>
			<speciesReference species="M_dnad_c" stoichiometry="1.000000"/>
			<speciesReference species="M_gln_L_c" stoichiometry="1.000000"/>
			<speciesReference species="M_h2o_c" stoichiometry="1.000000"/>
		</listOfReactants>
		<listOfProducts>
			<speciesReference species="M_amp_c" stoichiometry="1.000000"/>
			<speciesReference species="M_glu_L_c" stoichiometry="1.000000"/>
			<speciesReference species="M_h_c" stoichiometry="1.000000"/>
			<speciesReference species="M_nad_c" stoichiometry="1.000000"/>
			<speciesReference species="M_ppi_c" stoichiometry="1.000000"/>
		</listOfProducts>
	</reaction>
	<reaction id="R_NaKt" name="R_Na_/K__exchanging_ATPase" reversible="false">
		<notes>
			<html:p>GENE_ASSOCIATION: ( MA1678  or  MA2501  or  MA2833  or  MA4082  or  MA4378 )</html:p>
		</notes>
		<listOfReactants>
			<speciesReference species="M_atp_c" stoichiometry="1.000000"/>
			<speciesReference species="M_h2o_c" stoichiometry="1.000000"/>
			<speciesReference species="M_k_e" stoichiometry="1.000000"/>
			<speciesReference species="M_na1_c" stoichiometry="1.000000"/>
		</listOfReactants>
		<listOfProducts>
			<speciesReference species="M_adp_c" stoichiometry="1.000000"/>
			<speciesReference species="M_h_c" stoichiometry="1.000000"/>
			<speciesReference species="M_k_c" stoichiometry="1.000000"/>
			<speciesReference species="M_na1_e" stoichiometry="1.000000"/>
			<speciesReference species="M_pi_c" stoichiometry="1.000000"/>
		</listOfProducts>
	</reaction>
	<reaction id="R_NAPRTr" name="R_NAPRTase__rev_" reversible="true">
		<notes>
			<html:p>GENE_ASSOCIATION: MA2533</html:p>
		</notes>
		<listOfReactants>
			<speciesReference species="M_h_c" stoichiometry="1.000000"/>
			<speciesReference species="M_nac_c" stoichiometry="1.000000"/>
			<speciesReference species="M_prpp_c" stoichiometry="1.000000"/>
		</listOfReactants>
		<listOfProducts>
			<speciesReference species="M_nicrnt_c" stoichiometry="1.000000"/>
			<speciesReference species="M_ppi_c" stoichiometry="1.000000"/>
		</listOfProducts>
	</reaction>
	<reaction id="R_NAt3_1" name="R_sodium_proton_antiporter__H_NA_is_1_1_" reversible="true">
		<notes>
			<html:p>GENE_ASSOCIATION: ( MA3020  or  MA2633  or  MA4083 )</html:p>
		</notes>
		<listOfReactants>
			<speciesReference species="M_h_e" stoichiometry="1.000000"/>
			<speciesReference species="M_na1_c" stoichiometry="1.000000"/>
		</listOfReactants>
		<listOfProducts>
			<speciesReference species="M_h_c" stoichiometry="1.000000"/>
			<speciesReference species="M_na1_e" stoichiometry="1.000000"/>
		</listOfProducts>
	</reaction>
	<reaction id="R_NBAHH" name="R_Nalpha__beta_alanyl__L_histidine_hydrolase" reversible="true">
		<notes>
			<html:p>GENE_ASSOCIATION: MA2653</html:p>
		</notes>
		<listOfReactants>
			<speciesReference species="M_carn_c" stoichiometry="1.000000"/>
			<speciesReference species="M_h2o_c" stoichiometry="1.000000"/>
		</listOfReactants>
		<listOfProducts>
			<speciesReference species="M_ala_B_c" stoichiometry="1.000000"/>
			<speciesReference species="M_his_L_c" stoichiometry="1.000000"/>
		</listOfProducts>
	</reaction>
	<reaction id="R_NDPK1" name="R_nucleoside_diphosphate_kinase__ATP_GDP_" reversible="true">
		<notes>
			<html:p>GENE_ASSOCIATION: MA1524</html:p>
		</notes>
		<listOfReactants>
			<speciesReference species="M_atp_c" stoichiometry="1.000000"/>
			<speciesReference species="M_gdp_c" stoichiometry="1.000000"/>
		</listOfReactants>
		<listOfProducts>
			<speciesReference species="M_adp_c" stoichiometry="1.000000"/>
			<speciesReference species="M_gtp_c" stoichiometry="1.000000"/>
		</listOfProducts>
	</reaction>
	<reaction id="R_NDPK2" name="R_nucleoside_diphosphate_kinase__ATP_UDP_" reversible="true">
		<notes>
			<html:p>GENE_ASSOCIATION: MA1524</html:p>
		</notes>
		<listOfReactants>
			<speciesReference species="M_atp_c" stoichiometry="1.000000"/>
			<speciesReference species="M_udp_c" stoichiometry="1.000000"/>
		</listOfReactants>
		<listOfProducts>
			<speciesReference species="M_adp_c" stoichiometry="1.000000"/>
			<speciesReference species="M_utp_c" stoichiometry="1.000000"/>
		</listOfProducts>
	</reaction>
	<reaction id="R_NDPK3" name="R_nucleoside_diphosphate_kinase__ATP_CDP_" reversible="true">
		<notes>
			<html:p>GENE_ASSOCIATION: MA1524</html:p>
		</notes>
		<listOfReactants>
			<speciesReference species="M_atp_c" stoichiometry="1.000000"/>
			<speciesReference species="M_cdp_c" stoichiometry="1.000000"/>
		</listOfReactants>
		<listOfProducts>
			<speciesReference species="M_adp_c" stoichiometry="1.000000"/>
			<speciesReference species="M_ctp_c" stoichiometry="1.000000"/>
		</listOfProducts>
	</reaction>
	<reaction id="R_NDPK4" name="R_nucleoside_diphosphate_kinase__ATP_dTDP_" reversible="true">
		<notes>
			<html:p>GENE_ASSOCIATION: MA1524</html:p>
		</notes>
		<listOfReactants>
			<speciesReference species="M_atp_c" stoichiometry="1.000000"/>
			<speciesReference species="M_dtdp_c" stoichiometry="1.000000"/>
		</listOfReactants>
		<listOfProducts>
			<speciesReference species="M_adp_c" stoichiometry="1.000000"/>
			<speciesReference species="M_dttp_c" stoichiometry="1.000000"/>
		</listOfProducts>
	</reaction>
	<reaction id="R_NDPK5" name="R_nucleoside_diphosphate_kinase__ATP_dGDP_" reversible="true">
		<notes>
			<html:p>GENE_ASSOCIATION: MA1524</html:p>
		</notes>
		<listOfReactants>
			<speciesReference species="M_atp_c" stoichiometry="1.000000"/>
			<speciesReference species="M_dgdp_c" stoichiometry="1.000000"/>
		</listOfReactants>
		<listOfProducts>
			<speciesReference species="M_adp_c" stoichiometry="1.000000"/>
			<speciesReference species="M_dgtp_c" stoichiometry="1.000000"/>
		</listOfProducts>
	</reaction>
	<reaction id="R_NDPK6" name="R_nucleoside_diphosphate_kinase__ATP_dUDP_" reversible="true">
		<notes>
			<html:p>GENE_ASSOCIATION: MA1524</html:p>
		</notes>
		<listOfReactants>
			<speciesReference species="M_atp_c" stoichiometry="1.000000"/>
			<speciesReference species="M_dudp_c" stoichiometry="1.000000"/>
		</listOfReactants>
		<listOfProducts>
			<speciesReference species="M_adp_c" stoichiometry="1.000000"/>
			<speciesReference species="M_dutp_c" stoichiometry="1.000000"/>
		</listOfProducts>
	</reaction>
	<reaction id="R_NDPK7" name="R_nucleoside_diphosphate_kinase__ATP_dCDP_" reversible="true">
		<notes>
			<html:p>GENE_ASSOCIATION: MA1524</html:p>
		</notes>
		<listOfReactants>
			<speciesReference species="M_atp_c" stoichiometry="1.000000"/>
			<speciesReference species="M_dcdp_c" stoichiometry="1.000000"/>
		</listOfReactants>
		<listOfProducts>
			<speciesReference species="M_adp_c" stoichiometry="1.000000"/>
			<speciesReference species="M_dctp_c" stoichiometry="1.000000"/>
		</listOfProducts>
	</reaction>
	<reaction id="R_NDPK8" name="R_nucleoside_diphosphate_kinase__ATP_dADP_" reversible="true">
		<notes>
			<html:p>GENE_ASSOCIATION: MA1524</html:p>
		</notes>
		<listOfReactants>
			<speciesReference species="M_atp_c" stoichiometry="1.000000"/>
			<speciesReference species="M_dadp_c" stoichiometry="1.000000"/>
		</listOfReactants>
		<listOfProducts>
			<speciesReference species="M_adp_c" stoichiometry="1.000000"/>
			<speciesReference species="M_datp_c" stoichiometry="1.000000"/>
		</listOfProducts>
	</reaction>
	<reaction id="R_NDPK9" name="R_nucleoside_diphosphate_kinase__ATP_IDP_" reversible="true">
		<notes>
			<html:p>GENE_ASSOCIATION: MA1524</html:p>
		</notes>
		<listOfReactants>
			<speciesReference species="M_atp_c" stoichiometry="1.000000"/>
			<speciesReference species="M_idp_c" stoichiometry="1.000000"/>
		</listOfReactants>
		<listOfProducts>
			<speciesReference species="M_adp_c" stoichiometry="1.000000"/>
			<speciesReference species="M_itp_c" stoichiometry="1.000000"/>
		</listOfProducts>
	</reaction>
	<reaction id="R_NH4t" name="R_ammonia_reversible_transport" reversible="true">
		<notes>
			<html:p>GENE_ASSOCIATION: ( MA3917  or  MA3918  or  MA4207 )</html:p>
		</notes>
		<listOfReactants>
			<speciesReference species="M_nh4_e" stoichiometry="1.000000"/>
		</listOfReactants>
		<listOfProducts>
			<speciesReference species="M_nh4_c" stoichiometry="1.000000"/>
		</listOfProducts>
	</reaction>
	<reaction id="R_NIabc" name="R_nickel_transport_via_ABC_system" reversible="false">
		<notes>
			<html:p>GENE_ASSOCIATION: ( MA0302  or  MA0883  or  MA1249  or  MA1250  or  MA3048  or  MA3455  or  MA3461  or  MA3905  or  ( MA4247  and  MA0301 )  or  MA0881  or  MA1247  or  MA3049  or  MA3462  or  MA3906  or  ( MA4250  and  MA0300 )  or  MA0880  or  MA1246  or  MA3050  or  MA3458  or  MA3463  or  MA3907  or  ( MA4251  and  MA0299 )  or  MA0698  or  MA0844  or  MA0878  or  MA0879  or  MA1245  or  MA2478  or  MA2479  or  MA3046  or  MA3047  or  MA3457  or  MA3464  or  MA3908  or  MA3909  or  MA4252  or  MA4253  or  MA4597  or  ( MA4598  and  MA0298 )  or  ( MA0299 )  or  ( MA0697 )  or  ( MA0698 )  or  ( MA0844 )  or  ( MA0878 )  or  ( MA0879 )  or  ( MA1244 )  or  ( MA2474 )  or  ( MA2478 )  or  ( MA3047 )  or  ( MA3456 )  or  ( MA3464 )  or  ( MA3908 )  or  ( MA3909 )  or  ( MA4252 )  or  ( MA4253 )  or  ( MA4597 )  or  MA4598 )</html:p>
		</notes>
		<listOfReactants>
			<speciesReference species="M_atp_c" stoichiometry="1.000000"/>
			<speciesReference species="M_h2o_c" stoichiometry="1.000000"/>
			<speciesReference species="M_ni2_e" stoichiometry="1.000000"/>
		</listOfReactants>
		<listOfProducts>
			<speciesReference species="M_adp_c" stoichiometry="1.000000"/>
			<speciesReference species="M_h_c" stoichiometry="1.000000"/>
			<speciesReference species="M_ni2_c" stoichiometry="1.000000"/>
			<speciesReference species="M_pi_c" stoichiometry="1.000000"/>
		</listOfProducts>
	</reaction>
	<reaction id="R_NIT_n1p4" name="R_nitrogenase" reversible="false">
		<notes>
			<html:p>GENE_ASSOCIATION: </html:p>
		</notes>
		<listOfReactants>
			<speciesReference species="M_atp_c" stoichiometry="32.000000"/>
			<speciesReference species="M_fdred_c" stoichiometry="8.000000"/>
			<speciesReference species="M_h2o_c" stoichiometry="32.000000"/>
			<speciesReference species="M_n2_c" stoichiometry="1.000000"/>
		</listOfReactants>
		<listOfProducts>
			<speciesReference species="M_adp_c" stoichiometry="32.000000"/>
			<speciesReference species="M_fdox_c" stoichiometry="8.000000"/>
			<speciesReference species="M_h_c" stoichiometry="6.000000"/>
			<speciesReference species="M_h2_c" stoichiometry="1.000000"/>
			<speciesReference species="M_nh4_c" stoichiometry="2.000000"/>
			<speciesReference species="M_pi_c" stoichiometry="32.000000"/>
		</listOfProducts>
	</reaction>
	<reaction id="R_NIt5" name="R_nickel_transport_in/out_via_permease__no_H__" reversible="true">
		<notes>
			<html:p>GENE_ASSOCIATION: MA1721</html:p>
		</notes>
		<listOfReactants>
			<speciesReference species="M_ni2_c" stoichiometry="1.000000"/>
		</listOfReactants>
		<listOfProducts>
			<speciesReference species="M_ni2_e" stoichiometry="1.000000"/>
		</listOfProducts>
	</reaction>
	<reaction id="R_NMNAT" name="R_nicotinamide_nucleotide_adenylyltransferase" reversible="false">
		<notes>
			<html:p>GENE_ASSOCIATION: MA3731</html:p>
		</notes>
		<listOfReactants>
			<speciesReference species="M_atp_c" stoichiometry="1.000000"/>
			<speciesReference species="M_h_c" stoichiometry="1.000000"/>
			<speciesReference species="M_nmn_c" stoichiometry="1.000000"/>
		</listOfReactants>
		<listOfProducts>
			<speciesReference species="M_nad_c" stoichiometry="1.000000"/>
			<speciesReference species="M_ppi_c" stoichiometry="1.000000"/>
		</listOfProducts>
	</reaction>
	<reaction id="R_NN5HBPRT" name="R_Nicotinate_nucleotide_5_hydroxybenzimidazole_phosphoribosyltransferase" reversible="false">
		<notes>
			<html:p>GENE_ASSOCIATION: MA3887</html:p>
		</notes>
		<listOfReactants>
			<speciesReference species="M_5hbzid_c" stoichiometry="1.000000"/>
			<speciesReference species="M_nicrnt_c" stoichiometry="1.000000"/>
		</listOfReactants>
		<listOfProducts>
			<speciesReference species="M_5pr5hbz_c" stoichiometry="1.000000"/>
			<speciesReference species="M_h_c" stoichiometry="1.000000"/>
			<speciesReference species="M_nac_c" stoichiometry="1.000000"/>
		</listOfProducts>
	</reaction>
	<reaction id="R_NNAT" name="R_nicotinate_nucleotide_adenylyltransferase" reversible="false">
		<notes>
			<html:p>GENE_ASSOCIATION: MA3731</html:p>
		</notes>
		<listOfReactants>
			<speciesReference species="M_atp_c" stoichiometry="1.000000"/>
			<speciesReference species="M_h_c" stoichiometry="1.000000"/>
			<speciesReference species="M_nicrnt_c" stoichiometry="1.000000"/>
		</listOfReactants>
		<listOfProducts>
			<speciesReference species="M_dnad_c" stoichiometry="1.000000"/>
			<speciesReference species="M_ppi_c" stoichiometry="1.000000"/>
		</listOfProducts>
	</reaction>
	<reaction id="R_NNDPR" name="R_nicotinate_nucleotide_diphosphorylase__carboxylating_" reversible="false">
		<notes>
			<html:p>GENE_ASSOCIATION: MA0322</html:p>
		</notes>
		<listOfReactants>
			<speciesReference species="M_h_c" stoichiometry="2.000000"/>
			<speciesReference species="M_prpp_c" stoichiometry="1.000000"/>
			<speciesReference species="M_quln_c" stoichiometry="1.000000"/>
		</listOfReactants>
		<listOfProducts>
			<speciesReference species="M_co2_c" stoichiometry="1.000000"/>
			<speciesReference species="M_nicrnt_c" stoichiometry="1.000000"/>
			<speciesReference species="M_ppi_c" stoichiometry="1.000000"/>
		</listOfProducts>
	</reaction>
	<reaction id="R_NTP1" name="R_nucleoside_triphosphatase__ATP_" reversible="false">
		<notes>
			<html:p>GENE_ASSOCIATION: MA3706</html:p>
		</notes>
		<listOfReactants>
			<speciesReference species="M_atp_c" stoichiometry="1.000000"/>
			<speciesReference species="M_h2o_c" stoichiometry="1.000000"/>
		</listOfReactants>
		<listOfProducts>
			<speciesReference species="M_adp_c" stoichiometry="1.000000"/>
			<speciesReference species="M_h_c" stoichiometry="1.000000"/>
			<speciesReference species="M_pi_c" stoichiometry="1.000000"/>
		</listOfProducts>
	</reaction>
	<reaction id="R_NTP2" name="R_nucleoside_triphosphatase__dATP_" reversible="false">
		<notes>
			<html:p>GENE_ASSOCIATION: MA3706</html:p>
		</notes>
		<listOfReactants>
			<speciesReference species="M_datp_c" stoichiometry="1.000000"/>
			<speciesReference species="M_h2o_c" stoichiometry="1.000000"/>
		</listOfReactants>
		<listOfProducts>
			<speciesReference species="M_dadp_c" stoichiometry="1.000000"/>
			<speciesReference species="M_h_c" stoichiometry="1.000000"/>
			<speciesReference species="M_pi_c" stoichiometry="1.000000"/>
		</listOfProducts>
	</reaction>
	<reaction id="R_NTP3" name="R_nucleoside_triphosphatase__GTP_" reversible="false">
		<notes>
			<html:p>GENE_ASSOCIATION: MA3706</html:p>
		</notes>
		<listOfReactants>
			<speciesReference species="M_gtp_c" stoichiometry="1.000000"/>
			<speciesReference species="M_h2o_c" stoichiometry="1.000000"/>
		</listOfReactants>
		<listOfProducts>
			<speciesReference species="M_gdp_c" stoichiometry="1.000000"/>
			<speciesReference species="M_h_c" stoichiometry="1.000000"/>
			<speciesReference species="M_pi_c" stoichiometry="1.000000"/>
		</listOfProducts>
	</reaction>
	<reaction id="R_NTP4" name="R_nucleoside_triphosphatase__dGTP_" reversible="false">
		<notes>
			<html:p>GENE_ASSOCIATION: MA3706</html:p>
		</notes>
		<listOfReactants>
			<speciesReference species="M_dgtp_c" stoichiometry="1.000000"/>
			<speciesReference species="M_h2o_c" stoichiometry="1.000000"/>
		</listOfReactants>
		<listOfProducts>
			<speciesReference species="M_dgdp_c" stoichiometry="1.000000"/>
			<speciesReference species="M_h_c" stoichiometry="1.000000"/>
			<speciesReference species="M_pi_c" stoichiometry="1.000000"/>
		</listOfProducts>
	</reaction>
	<reaction id="R_NTP5" name="R_nucleoside_triphosphatase__CTP_" reversible="false">
		<notes>
			<html:p>GENE_ASSOCIATION: MA3706</html:p>
		</notes>
		<listOfReactants>
			<speciesReference species="M_ctp_c" stoichiometry="1.000000"/>
			<speciesReference species="M_h2o_c" stoichiometry="1.000000"/>
		</listOfReactants>
		<listOfProducts>
			<speciesReference species="M_cdp_c" stoichiometry="1.000000"/>
			<speciesReference species="M_h_c" stoichiometry="1.000000"/>
			<speciesReference species="M_pi_c" stoichiometry="1.000000"/>
		</listOfProducts>
	</reaction>
	<reaction id="R_NTP6" name="R_nucleoside_triphosphatase__dCTP_" reversible="false">
		<notes>
			<html:p>GENE_ASSOCIATION: MA3706</html:p>
		</notes>
		<listOfReactants>
			<speciesReference species="M_dctp_c" stoichiometry="1.000000"/>
			<speciesReference species="M_h2o_c" stoichiometry="1.000000"/>
		</listOfReactants>
		<listOfProducts>
			<speciesReference species="M_dcdp_c" stoichiometry="1.000000"/>
			<speciesReference species="M_h_c" stoichiometry="1.000000"/>
			<speciesReference species="M_pi_c" stoichiometry="1.000000"/>
		</listOfProducts>
	</reaction>
	<reaction id="R_NTP7" name="R_nucleoside_triphosphatase__UTP_" reversible="false">
		<notes>
			<html:p>GENE_ASSOCIATION: MA3706</html:p>
		</notes>
		<listOfReactants>
			<speciesReference species="M_h2o_c" stoichiometry="1.000000"/>
			<speciesReference species="M_utp_c" stoichiometry="1.000000"/>
		</listOfReactants>
		<listOfProducts>
			<speciesReference species="M_h_c" stoichiometry="1.000000"/>
			<speciesReference species="M_pi_c" stoichiometry="1.000000"/>
			<speciesReference species="M_udp_c" stoichiometry="1.000000"/>
		</listOfProducts>
	</reaction>
	<reaction id="R_NTP8" name="R_nucleoside_triphosphatase__dUTP_" reversible="false">
		<notes>
			<html:p>GENE_ASSOCIATION: MA3706</html:p>
		</notes>
		<listOfReactants>
			<speciesReference species="M_dutp_c" stoichiometry="1.000000"/>
			<speciesReference species="M_h2o_c" stoichiometry="1.000000"/>
		</listOfReactants>
		<listOfProducts>
			<speciesReference species="M_dudp_c" stoichiometry="1.000000"/>
			<speciesReference species="M_h_c" stoichiometry="1.000000"/>
			<speciesReference species="M_pi_c" stoichiometry="1.000000"/>
		</listOfProducts>
	</reaction>
	<reaction id="R_NTP9" name="R_nucleoside_triphosphatase__dTTP_" reversible="false">
		<notes>
			<html:p>GENE_ASSOCIATION: MA3706</html:p>
		</notes>
		<listOfReactants>
			<speciesReference species="M_dttp_c" stoichiometry="1.000000"/>
			<speciesReference species="M_h2o_c" stoichiometry="1.000000"/>
		</listOfReactants>
		<listOfProducts>
			<speciesReference species="M_dtdp_c" stoichiometry="1.000000"/>
			<speciesReference species="M_h_c" stoichiometry="1.000000"/>
			<speciesReference species="M_pi_c" stoichiometry="1.000000"/>
		</listOfProducts>
	</reaction>
	<reaction id="R_NTRIR2x" name="R_nitrite_Reductase__NADH_" reversible="false">
		<notes>
			<html:p>GENE_ASSOCIATION: ( MA0685  or  MA3165  or  MA3167 )</html:p>
		</notes>
		<listOfReactants>
			<speciesReference species="M_h_c" stoichiometry="5.000000"/>
			<speciesReference species="M_nadh_c" stoichiometry="3.000000"/>
			<speciesReference species="M_no2_c" stoichiometry="1.000000"/>
		</listOfReactants>
		<listOfProducts>
			<speciesReference species="M_h2o_c" stoichiometry="2.000000"/>
			<speciesReference species="M_nad_c" stoichiometry="3.000000"/>
			<speciesReference species="M_nh4_c" stoichiometry="1.000000"/>
		</listOfProducts>
	</reaction>
	<reaction id="R_NTRIR2y" name="R_nitrite_Reductase__NADPH_" reversible="false">
		<notes>
			<html:p>GENE_ASSOCIATION: ( MA0685  or  MA3165  or  MA3167 )</html:p>
		</notes>
		<listOfReactants>
			<speciesReference species="M_h_c" stoichiometry="5.000000"/>
			<speciesReference species="M_nadph_c" stoichiometry="3.000000"/>
			<speciesReference species="M_no2_c" stoichiometry="1.000000"/>
		</listOfReactants>
		<listOfProducts>
			<speciesReference species="M_h2o_c" stoichiometry="2.000000"/>
			<speciesReference species="M_nadp_c" stoichiometry="3.000000"/>
			<speciesReference species="M_nh4_c" stoichiometry="1.000000"/>
		</listOfProducts>
	</reaction>
	<reaction id="R_OCBT" name="R_ornithine_carbamoyltransferase" reversible="true">
		<notes>
			<html:p>GENE_ASSOCIATION: MA3310</html:p>
		</notes>
		<listOfReactants>
			<speciesReference species="M_cbp_c" stoichiometry="1.000000"/>
			<speciesReference species="M_orn_c" stoichiometry="1.000000"/>
		</listOfReactants>
		<listOfProducts>
			<speciesReference species="M_citr_L_c" stoichiometry="1.000000"/>
			<speciesReference species="M_h_c" stoichiometry="1.000000"/>
			<speciesReference species="M_pi_c" stoichiometry="1.000000"/>
		</listOfProducts>
	</reaction>
	<reaction id="R_OMCDC" name="R_2_Oxo_4_methyl_3_carboxypentanoate_decarboxylation" reversible="false">
		<notes>
			<html:p>GENE_ASSOCIATION: </html:p>
		</notes>
		<listOfReactants>
			<speciesReference species="M_3c4mop_c" stoichiometry="1.000000"/>
			<speciesReference species="M_h_c" stoichiometry="1.000000"/>
		</listOfReactants>
		<listOfProducts>
			<speciesReference species="M_4mop_c" stoichiometry="1.000000"/>
			<speciesReference species="M_co2_c" stoichiometry="1.000000"/>
		</listOfProducts>
	</reaction>
	<reaction id="R_OMPDC" name="R_orotidine_5__phosphate_decarboxylase" reversible="false">
		<notes>
			<html:p>GENE_ASSOCIATION: MA0969</html:p>
		</notes>
		<listOfReactants>
			<speciesReference species="M_h_c" stoichiometry="1.000000"/>
			<speciesReference species="M_orot5p_c" stoichiometry="1.000000"/>
		</listOfReactants>
		<listOfProducts>
			<speciesReference species="M_co2_c" stoichiometry="1.000000"/>
			<speciesReference species="M_ump_c" stoichiometry="1.000000"/>
		</listOfProducts>
	</reaction>
	<reaction id="R_OORr" name="R_2_oxoglutarate_synthase__reversible_" reversible="true">
		<notes>
			<html:p>GENE_ASSOCIATION: ( MA3075  and  MA3076 )</html:p>
		</notes>
		<listOfReactants>
			<speciesReference species="M_akg_c" stoichiometry="1.000000"/>
			<speciesReference species="M_coa_c" stoichiometry="1.000000"/>
			<speciesReference species="M_fdox_c" stoichiometry="2.000000"/>
		</listOfReactants>
		<listOfProducts>
			<speciesReference species="M_co2_c" stoichiometry="1.000000"/>
			<speciesReference species="M_fdred_c" stoichiometry="2.000000"/>
			<speciesReference species="M_h_c" stoichiometry="1.000000"/>
			<speciesReference species="M_succoa_c" stoichiometry="1.000000"/>
		</listOfProducts>
	</reaction>
	<reaction id="R_OPAH" name="R_5_Oxoproline_amidohydrolase__ATP_hydrolysing_" reversible="true">
		<notes>
			<html:p>GENE_ASSOCIATION: MA2300</html:p>
		</notes>
		<listOfReactants>
			<speciesReference species="M_5oxpro_c" stoichiometry="1.000000"/>
			<speciesReference species="M_atp_c" stoichiometry="1.000000"/>
			<speciesReference species="M_h2o_c" stoichiometry="2.000000"/>
		</listOfReactants>
		<listOfProducts>
			<speciesReference species="M_adp_c" stoichiometry="1.000000"/>
			<speciesReference species="M_glu_L_c" stoichiometry="1.000000"/>
			<speciesReference species="M_h_c" stoichiometry="1.000000"/>
			<speciesReference species="M_pi_c" stoichiometry="1.000000"/>
		</listOfProducts>
	</reaction>
	<reaction id="R_ORNCD" name="R_ornithine_cyclodeaminase" reversible="false">
		<notes>
			<html:p>GENE_ASSOCIATION: MA3252</html:p>
		</notes>
		<listOfReactants>
			<speciesReference species="M_orn_c" stoichiometry="1.000000"/>
		</listOfReactants>
		<listOfProducts>
			<speciesReference species="M_nh4_c" stoichiometry="1.000000"/>
			<speciesReference species="M_pro_L_c" stoichiometry="1.000000"/>
		</listOfProducts>
	</reaction>
	<reaction id="R_ORNDC" name="R_Ornithine_Decarboxylase" reversible="false">
		<notes>
			<html:p>GENE_ASSOCIATION: MA2728</html:p>
		</notes>
		<listOfReactants>
			<speciesReference species="M_h_c" stoichiometry="1.000000"/>
			<speciesReference species="M_orn_c" stoichiometry="1.000000"/>
		</listOfReactants>
		<listOfProducts>
			<speciesReference species="M_co2_c" stoichiometry="1.000000"/>
			<speciesReference species="M_ptrc_c" stoichiometry="1.000000"/>
		</listOfProducts>
	</reaction>
	<reaction id="R_ORNTAC" name="R_ornithine_transacetylase" reversible="true">
		<notes>
			<html:p>GENE_ASSOCIATION: MA3564</html:p>
		</notes>
		<listOfReactants>
			<speciesReference species="M_acorn_c" stoichiometry="1.000000"/>
			<speciesReference species="M_glu_L_c" stoichiometry="1.000000"/>
		</listOfReactants>
		<listOfProducts>
			<speciesReference species="M_acglu_c" stoichiometry="1.000000"/>
			<speciesReference species="M_orn_c" stoichiometry="1.000000"/>
		</listOfProducts>
	</reaction>
	<reaction id="R_ORPT" name="R_orotate_phosphoribosyltransferase" reversible="true">
		<notes>
			<html:p>GENE_ASSOCIATION: ( MA0919  or  MA2520  or  MA3307 )</html:p>
		</notes>
		<listOfReactants>
			<speciesReference species="M_orot5p_c" stoichiometry="1.000000"/>
			<speciesReference species="M_ppi_c" stoichiometry="1.000000"/>
		</listOfReactants>
		<listOfProducts>
			<speciesReference species="M_orot_c" stoichiometry="1.000000"/>
			<speciesReference species="M_prpp_c" stoichiometry="1.000000"/>
		</listOfProducts>
	</reaction>
	<reaction id="R_OXADC" name="R_oxalate_decarboxylase" reversible="false">
		<notes>
			<html:p>GENE_ASSOCIATION: </html:p>
		</notes>
		<listOfReactants>
			<speciesReference species="M_h_c" stoichiometry="1.000000"/>
			<speciesReference species="M_oxa_c" stoichiometry="1.000000"/>
		</listOfReactants>
		<listOfProducts>
			<speciesReference species="M_co2_c" stoichiometry="1.000000"/>
			<speciesReference species="M_for_c" stoichiometry="1.000000"/>
		</listOfProducts>
	</reaction>
	<reaction id="R_P5CRx" name="R_pyrroline_5_carboxylate_reductase" reversible="false">
		<notes>
			<html:p>GENE_ASSOCIATION: MA4102</html:p>
		</notes>
		<listOfReactants>
			<speciesReference species="M_1pyr5c_c" stoichiometry="1.000000"/>
			<speciesReference species="M_h_c" stoichiometry="2.000000"/>
			<speciesReference species="M_nadh_c" stoichiometry="1.000000"/>
		</listOfReactants>
		<listOfProducts>
			<speciesReference species="M_nad_c" stoichiometry="1.000000"/>
			<speciesReference species="M_pro_L_c" stoichiometry="1.000000"/>
		</listOfProducts>
	</reaction>
	<reaction id="R_PACCOAL" name="R_phenylacetate_CoA_ligase" reversible="false">
		<notes>
			<html:p>GENE_ASSOCIATION: ( MA1725  or  MA2244  or  MA3853 )</html:p>
		</notes>
		<listOfReactants>
			<speciesReference species="M_atp_c" stoichiometry="1.000000"/>
			<speciesReference species="M_coa_c" stoichiometry="1.000000"/>
			<speciesReference species="M_pac_c" stoichiometry="1.000000"/>
		</listOfReactants>
		<listOfProducts>
			<speciesReference species="M_amp_c" stoichiometry="1.000000"/>
			<speciesReference species="M_phaccoa_c" stoichiometry="1.000000"/>
			<speciesReference species="M_ppi_c" stoichiometry="1.000000"/>
		</listOfProducts>
	</reaction>
	<reaction id="R_PACCOAL2" name="R_phenylacetate_CoA_ligase__hydroxyphenylacetate_" reversible="false">
		<notes>
			<html:p>GENE_ASSOCIATION: ( MA1725  or  MA2244  or  MA3853 )</html:p>
		</notes>
		<listOfReactants>
			<speciesReference species="M_4hphac_c" stoichiometry="1.000000"/>
			<speciesReference species="M_atp_c" stoichiometry="1.000000"/>
			<speciesReference species="M_coa_c" stoichiometry="1.000000"/>
		</listOfReactants>
		<listOfProducts>
			<speciesReference species="M_amp_c" stoichiometry="1.000000"/>
			<speciesReference species="M_hphaccoa_c" stoichiometry="1.000000"/>
			<speciesReference species="M_ppi_c" stoichiometry="1.000000"/>
		</listOfProducts>
	</reaction>
	<reaction id="R_PACCOAL3" name="R_phenylacetate_CoA_ligase__indoleacetate_" reversible="false">
		<notes>
			<html:p>GENE_ASSOCIATION: ( MA1725  or  MA2244  or  MA3853 )</html:p>
		</notes>
		<listOfReactants>
			<speciesReference species="M_atp_c" stoichiometry="1.000000"/>
			<speciesReference species="M_coa_c" stoichiometry="1.000000"/>
			<speciesReference species="M_ind3ac_c" stoichiometry="1.000000"/>
		</listOfReactants>
		<listOfProducts>
			<speciesReference species="M_amp_c" stoichiometry="1.000000"/>
			<speciesReference species="M_indaccoa_c" stoichiometry="1.000000"/>
			<speciesReference species="M_ppi_c" stoichiometry="1.000000"/>
		</listOfProducts>
	</reaction>
	<reaction id="R_PACt2r" name="R_phenylacetate_transport_in_via_proton_symporter" reversible="true">
		<notes>
			<html:p>GENE_ASSOCIATION: </html:p>
		</notes>
		<listOfReactants>
			<speciesReference species="M_h_e" stoichiometry="1.000000"/>
			<speciesReference species="M_pac_e" stoichiometry="1.000000"/>
		</listOfReactants>
		<listOfProducts>
			<speciesReference species="M_h_c" stoichiometry="1.000000"/>
			<speciesReference species="M_pac_c" stoichiometry="1.000000"/>
		</listOfProducts>
	</reaction>
	<reaction id="R_PANTS" name="R_pantothenate_synthase" reversible="false">
		<notes>
			<html:p>GENE_ASSOCIATION: MA1278</html:p>
		</notes>
		<listOfReactants>
			<speciesReference species="M_ala_B_c" stoichiometry="1.000000"/>
			<speciesReference species="M_atp_c" stoichiometry="1.000000"/>
			<speciesReference species="M_pant_R_c" stoichiometry="1.000000"/>
		</listOfReactants>
		<listOfProducts>
			<speciesReference species="M_amp_c" stoichiometry="1.000000"/>
			<speciesReference species="M_h_c" stoichiometry="1.000000"/>
			<speciesReference species="M_pnto_R_c" stoichiometry="1.000000"/>
			<speciesReference species="M_ppi_c" stoichiometry="1.000000"/>
		</listOfProducts>
	</reaction>
	<reaction id="R_PAPSR" name="R_phosphoadenylyl_sulfate_reductase__thioredoxin_" reversible="false">
		<notes>
			<html:p>GENE_ASSOCIATION: ( MA2894  or  MA2894 )</html:p>
		</notes>
		<listOfReactants>
			<speciesReference species="M_paps_c" stoichiometry="1.000000"/>
			<speciesReference species="M_trdrd_c" stoichiometry="1.000000"/>
		</listOfReactants>
		<listOfProducts>
			<speciesReference species="M_h_c" stoichiometry="2.000000"/>
			<speciesReference species="M_pap_c" stoichiometry="1.000000"/>
			<speciesReference species="M_so3_c" stoichiometry="1.000000"/>
			<speciesReference species="M_trdox_c" stoichiometry="1.000000"/>
		</listOfProducts>
	</reaction>
	<reaction id="R_PC" name="R_pyruvate_carboxylase" reversible="false">
		<notes>
			<html:p>GENE_ASSOCIATION: ( MA0675  and  MA0674 )</html:p>
		</notes>
		<listOfReactants>
			<speciesReference species="M_atp_c" stoichiometry="1.000000"/>
			<speciesReference species="M_hco3_c" stoichiometry="1.000000"/>
			<speciesReference species="M_pyr_c" stoichiometry="1.000000"/>
		</listOfReactants>
		<listOfProducts>
			<speciesReference species="M_adp_c" stoichiometry="1.000000"/>
			<speciesReference species="M_h_c" stoichiometry="1.000000"/>
			<speciesReference species="M_oaa_c" stoichiometry="1.000000"/>
			<speciesReference species="M_pi_c" stoichiometry="1.000000"/>
		</listOfProducts>
	</reaction>
	<reaction id="R_PFK_adp_" name="R_ADP_specific_phosphofructokinase" reversible="false">
		<notes>
			<html:p>GENE_ASSOCIATION: ( MA3562  or  MA3563 )</html:p>
		</notes>
		<listOfReactants>
			<speciesReference species="M_adp_c" stoichiometry="1.000000"/>
			<speciesReference species="M_f6p_c" stoichiometry="1.000000"/>
		</listOfReactants>
		<listOfProducts>
			<speciesReference species="M_amp_c" stoichiometry="1.000000"/>
			<speciesReference species="M_fdp_c" stoichiometry="1.000000"/>
			<speciesReference species="M_h_c" stoichiometry="1.000000"/>
		</listOfProducts>
	</reaction>
	<reaction id="R_PGAMT" name="R_phosphoglucosamine_mutase" reversible="true">
		<notes>
			<html:p>GENE_ASSOCIATION: ( MA0241  or  MA2665  or  MA3024 )</html:p>
		</notes>
		<listOfReactants>
			<speciesReference species="M_gam1p_c" stoichiometry="1.000000"/>
		</listOfReactants>
		<listOfProducts>
			<speciesReference species="M_gam6p_c" stoichiometry="1.000000"/>
		</listOfProducts>
	</reaction>
	<reaction id="R_PGCD" name="R_phosphoglycerate_dehydrogenase" reversible="false">
		<notes>
			<html:p>GENE_ASSOCIATION: ( MA0592  or  MA1334 )</html:p>
		</notes>
		<listOfReactants>
			<speciesReference species="M_3pg_c" stoichiometry="1.000000"/>
			<speciesReference species="M_nad_c" stoichiometry="1.000000"/>
		</listOfReactants>
		<listOfProducts>
			<speciesReference species="M_3php_c" stoichiometry="1.000000"/>
			<speciesReference species="M_h_c" stoichiometry="1.000000"/>
			<speciesReference species="M_nadh_c" stoichiometry="1.000000"/>
		</listOfProducts>
	</reaction>
	<reaction id="R_PGI" name="R_glucose_6_phosphate_isomerase" reversible="true">
		<notes>
			<html:p>GENE_ASSOCIATION: MA0821</html:p>
		</notes>
		<listOfReactants>
			<speciesReference species="M_g6p_c" stoichiometry="1.000000"/>
		</listOfReactants>
		<listOfProducts>
			<speciesReference species="M_f6p_c" stoichiometry="1.000000"/>
		</listOfProducts>
	</reaction>
	<reaction id="R_PGK" name="R_phosphoglycerate_kinase" reversible="true">
		<notes>
			<html:p>GENE_ASSOCIATION: ( MA2669  or  MA3592 )</html:p>
		</notes>
		<listOfReactants>
			<speciesReference species="M_3pg_c" stoichiometry="1.000000"/>
			<speciesReference species="M_atp_c" stoichiometry="1.000000"/>
		</listOfReactants>
		<listOfProducts>
			<speciesReference species="M_13dpg_c" stoichiometry="1.000000"/>
			<speciesReference species="M_adp_c" stoichiometry="1.000000"/>
		</listOfProducts>
	</reaction>
	<reaction id="R_PGLYCP" name="R_Phosphoglycolate_phosphatase" reversible="false">
		<notes>
			<html:p>GENE_ASSOCIATION: ( MA1363  or  MA2967 )</html:p>
		</notes>
		<listOfReactants>
			<speciesReference species="M_2pglyc_c" stoichiometry="1.000000"/>
			<speciesReference species="M_h2o_c" stoichiometry="1.000000"/>
		</listOfReactants>
		<listOfProducts>
			<speciesReference species="M_glyclt_c" stoichiometry="1.000000"/>
			<speciesReference species="M_pi_c" stoichiometry="1.000000"/>
		</listOfProducts>
	</reaction>
	<reaction id="R_PGM" name="R_phosphoglycerate_mutase" reversible="true">
		<notes>
			<html:p>GENE_ASSOCIATION: ( MA2671  or  MA4007  or  MA3365 )</html:p>
		</notes>
		<listOfReactants>
			<speciesReference species="M_2pg_c" stoichiometry="1.000000"/>
		</listOfReactants>
		<listOfProducts>
			<speciesReference species="M_3pg_c" stoichiometry="1.000000"/>
		</listOfProducts>
	</reaction>
	<reaction id="R_PGMT" name="R_phosphoglucomutase" reversible="true">
		<notes>
			<html:p>GENE_ASSOCIATION: ( MA0451  or  MA3875 )</html:p>
		</notes>
		<listOfReactants>
			<speciesReference species="M_g1p_c" stoichiometry="1.000000"/>
		</listOfReactants>
		<listOfProducts>
			<speciesReference species="M_g6p_c" stoichiometry="1.000000"/>
		</listOfProducts>
	</reaction>
	<reaction id="R_PHETA1" name="R_phenylalanine_transaminase" reversible="true">
		<notes>
			<html:p>GENE_ASSOCIATION: ( MA0636  or  MA0925  or  MA1385  or  MA1712  or  MA1819 )</html:p>
		</notes>
		<listOfReactants>
			<speciesReference species="M_akg_c" stoichiometry="1.000000"/>
			<speciesReference species="M_phe_L_c" stoichiometry="1.000000"/>
		</listOfReactants>
		<listOfProducts>
			<speciesReference species="M_glu_L_c" stoichiometry="1.000000"/>
			<speciesReference species="M_phpyr_c" stoichiometry="1.000000"/>
		</listOfProducts>
	</reaction>
	<reaction id="R_PHETRS" name="R_Phenylalanyl_tRNA_synthetase" reversible="false">
		<notes>
			<html:p>GENE_ASSOCIATION: ( ( MA0171  and  MA1956 )  or  ( MA0090  and  MA1956 ) )</html:p>
		</notes>
		<listOfReactants>
			<speciesReference species="M_atp_c" stoichiometry="1.000000"/>
			<speciesReference species="M_phe_L_c" stoichiometry="1.000000"/>
			<speciesReference species="M_trnaphe_c" stoichiometry="1.000000"/>
		</listOfReactants>
		<listOfProducts>
			<speciesReference species="M_amp_c" stoichiometry="1.000000"/>
			<speciesReference species="M_phetrna_c" stoichiometry="1.000000"/>
			<speciesReference species="M_ppi_c" stoichiometry="1.000000"/>
		</listOfProducts>
	</reaction>
	<reaction id="R_PIabc" name="R_phosphate_transport_via_ABC_system" reversible="false">
		<notes>
			<html:p>GENE_ASSOCIATION: ( ( MA0889  and  MA0890  and  MA0888 )  or  ( MA3094  and  MA0887 ) )</html:p>
		</notes>
		<listOfReactants>
			<speciesReference species="M_atp_c" stoichiometry="1.000000"/>
			<speciesReference species="M_h2o_c" stoichiometry="1.000000"/>
			<speciesReference species="M_pi_e" stoichiometry="1.000000"/>
		</listOfReactants>
		<listOfProducts>
			<speciesReference species="M_adp_c" stoichiometry="1.000000"/>
			<speciesReference species="M_h_c" stoichiometry="1.000000"/>
			<speciesReference species="M_pi_c" stoichiometry="2.000000"/>
		</listOfProducts>
	</reaction>
	<reaction id="R_PMANM" name="R_phosphomannomutase" reversible="true">
		<notes>
			<html:p>GENE_ASSOCIATION: ( MA0241  or  MA2665  or  MA3024  or  MA0241  or  MA2665  or  MA3024 )</html:p>
		</notes>
		<listOfReactants>
			<speciesReference species="M_man1p_c" stoichiometry="1.000000"/>
		</listOfReactants>
		<listOfProducts>
			<speciesReference species="M_man6p_c" stoichiometry="1.000000"/>
		</listOfProducts>
	</reaction>
	<reaction id="R_PMDPHT" name="R_pyrimidine_phosphatase" reversible="false">
		<notes>
			<html:p>GENE_ASSOCIATION: </html:p>
		</notes>
		<listOfReactants>
			<speciesReference species="M_5aprbu_c" stoichiometry="1.000000"/>
			<speciesReference species="M_h2o_c" stoichiometry="1.000000"/>
		</listOfReactants>
		<listOfProducts>
			<speciesReference species="M_4r5au_c" stoichiometry="1.000000"/>
			<speciesReference species="M_pi_c" stoichiometry="1.000000"/>
		</listOfProducts>
	</reaction>
	<reaction id="R_PMEVK" name="R_phosphomevalonate_kinase" reversible="false">
		<notes>
			<html:p>GENE_ASSOCIATION: </html:p>
		</notes>
		<listOfReactants>
			<speciesReference species="M_5pmev_c" stoichiometry="1.000000"/>
			<speciesReference species="M_atp_c" stoichiometry="1.000000"/>
		</listOfReactants>
		<listOfProducts>
			<speciesReference species="M_5dpmev_c" stoichiometry="1.000000"/>
			<speciesReference species="M_adp_c" stoichiometry="1.000000"/>
		</listOfProducts>
	</reaction>
	<reaction id="R_PMPK" name="R_phosphomethylpyrimidine_kinase" reversible="false">
		<notes>
			<html:p>GENE_ASSOCIATION: MA3197</html:p>
		</notes>
		<listOfReactants>
			<speciesReference species="M_4ampm_c" stoichiometry="1.000000"/>
			<speciesReference species="M_atp_c" stoichiometry="1.000000"/>
		</listOfReactants>
		<listOfProducts>
			<speciesReference species="M_2mahmp_c" stoichiometry="1.000000"/>
			<speciesReference species="M_adp_c" stoichiometry="1.000000"/>
		</listOfProducts>
	</reaction>
	<reaction id="R_PNTK" name="R_pantothenate_kinase" reversible="false">
		<notes>
			<html:p>GENE_ASSOCIATION: MA1279</html:p>
		</notes>
		<listOfReactants>
			<speciesReference species="M_atp_c" stoichiometry="1.000000"/>
			<speciesReference species="M_pnto_R_c" stoichiometry="1.000000"/>
		</listOfReactants>
		<listOfProducts>
			<speciesReference species="M_4ppan_c" stoichiometry="1.000000"/>
			<speciesReference species="M_adp_c" stoichiometry="1.000000"/>
			<speciesReference species="M_h_c" stoichiometry="1.000000"/>
		</listOfProducts>
	</reaction>
	<reaction id="R_PNTOt2" name="R_Pantothenate_reversible_transport_via_proton_symport" reversible="true">
		<notes>
			<html:p>GENE_ASSOCIATION: </html:p>
		</notes>
		<listOfReactants>
			<speciesReference species="M_h_e" stoichiometry="1.000000"/>
			<speciesReference species="M_pnto_R_e" stoichiometry="1.000000"/>
		</listOfReactants>
		<listOfProducts>
			<speciesReference species="M_h_c" stoichiometry="1.000000"/>
			<speciesReference species="M_pnto_R_c" stoichiometry="1.000000"/>
		</listOfProducts>
	</reaction>
	<reaction id="R_POR2" name="R_pyruvate_synthase" reversible="true">
		<notes>
			<html:p>GENE_ASSOCIATION: ( ( MA0032  and  MA0031 )  or  ( MA2407  and  MA0033  and  MA0034 ) )</html:p>
		</notes>
		<listOfReactants>
			<speciesReference species="M_coa_c" stoichiometry="1.000000"/>
			<speciesReference species="M_fdox_c" stoichiometry="2.000000"/>
			<speciesReference species="M_pyr_c" stoichiometry="1.000000"/>
		</listOfReactants>
		<listOfProducts>
			<speciesReference species="M_accoa_c" stoichiometry="1.000000"/>
			<speciesReference species="M_co2_c" stoichiometry="1.000000"/>
			<speciesReference species="M_fdred_c" stoichiometry="2.000000"/>
			<speciesReference species="M_h_c" stoichiometry="1.000000"/>
		</listOfProducts>
	</reaction>
	<reaction id="R_POR3" name="R_pyruvate_synthase" reversible="true">
		<notes>
			<html:p>GENE_ASSOCIATION: ( ( MA0032  and  MA0031 )  or  ( MA2407  and  MA0033  and  MA0034 )  or  ( MA2909  and  MA2910  and  MA2911 ) )</html:p>
		</notes>
		<listOfReactants>
			<speciesReference species="M_2obut_c" stoichiometry="1.000000"/>
			<speciesReference species="M_coa_c" stoichiometry="1.000000"/>
			<speciesReference species="M_fdox_c" stoichiometry="2.000000"/>
		</listOfReactants>
		<listOfProducts>
			<speciesReference species="M_co2_c" stoichiometry="1.000000"/>
			<speciesReference species="M_fdred_c" stoichiometry="2.000000"/>
			<speciesReference species="M_h_c" stoichiometry="1.000000"/>
			<speciesReference species="M_ppcoa_c" stoichiometry="1.000000"/>
		</listOfProducts>
	</reaction>
	<reaction id="R_PPA" name="R_inorganic_diphosphatase" reversible="false">
		<notes>
			<html:p>GENE_ASSOCIATION: ( MA2676  or  MA2676 )</html:p>
		</notes>
		<listOfReactants>
			<speciesReference species="M_h2o_c" stoichiometry="1.000000"/>
			<speciesReference species="M_ppi_c" stoichiometry="1.000000"/>
		</listOfReactants>
		<listOfProducts>
			<speciesReference species="M_h_c" stoichiometry="1.000000"/>
			<speciesReference species="M_pi_c" stoichiometry="2.000000"/>
		</listOfProducts>
	</reaction>
	<reaction id="R_PPA_1" name="R_inorganic_diphosphatase__one_proton_translocation_" reversible="false">
		<notes>
			<html:p>GENE_ASSOCIATION: ( MA3879  or  MA3880 )</html:p>
		</notes>
		<listOfReactants>
			<speciesReference species="M_h2o_c" stoichiometry="1.000000"/>
			<speciesReference species="M_ppi_c" stoichiometry="1.000000"/>
		</listOfReactants>
		<listOfProducts>
			<speciesReference species="M_h_e" stoichiometry="1.000000"/>
			<speciesReference species="M_pi_c" stoichiometry="2.000000"/>
		</listOfProducts>
	</reaction>
	<reaction id="R_PPAKr" name="R_Propionate_kinase" reversible="true">
		<notes>
			<html:p>GENE_ASSOCIATION: MA3606</html:p>
		</notes>
		<listOfReactants>
			<speciesReference species="M_adp_c" stoichiometry="1.000000"/>
			<speciesReference species="M_ppap_c" stoichiometry="1.000000"/>
		</listOfReactants>
		<listOfProducts>
			<speciesReference species="M_atp_c" stoichiometry="1.000000"/>
			<speciesReference species="M_ppa_c" stoichiometry="1.000000"/>
		</listOfProducts>
	</reaction>
	<reaction id="R_PPBNGS" name="R_porphobilinogen_synthase" reversible="false">
		<notes>
			<html:p>GENE_ASSOCIATION: MA0578</html:p>
		</notes>
		<listOfReactants>
			<speciesReference species="M_5aop_c" stoichiometry="2.000000"/>
		</listOfReactants>
		<listOfProducts>
			<speciesReference species="M_h_c" stoichiometry="1.000000"/>
			<speciesReference species="M_h2o_c" stoichiometry="2.000000"/>
			<speciesReference species="M_ppbng_c" stoichiometry="1.000000"/>
		</listOfProducts>
	</reaction>
	<reaction id="R_PPCDC" name="R_phosphopantothenoylcysteine_decarboxylase" reversible="false">
		<notes>
			<html:p>GENE_ASSOCIATION: MA1280</html:p>
		</notes>
		<listOfReactants>
			<speciesReference species="M_4ppcys_c" stoichiometry="1.000000"/>
			<speciesReference species="M_h_c" stoichiometry="1.000000"/>
		</listOfReactants>
		<listOfProducts>
			<speciesReference species="M_co2_c" stoichiometry="1.000000"/>
			<speciesReference species="M_pan4p_c" stoichiometry="1.000000"/>
		</listOfProducts>
	</reaction>
	<reaction id="R_PPDK" name="R_Pyruvate_phosphate_dikinase." reversible="false">
		<notes>
			<html:p>GENE_ASSOCIATION: MA0608</html:p>
		</notes>
		<listOfReactants>
			<speciesReference species="M_atp_c" stoichiometry="1.000000"/>
			<speciesReference species="M_pi_c" stoichiometry="1.000000"/>
			<speciesReference species="M_pyr_c" stoichiometry="1.000000"/>
		</listOfReactants>
		<listOfProducts>
			<speciesReference species="M_amp_c" stoichiometry="1.000000"/>
			<speciesReference species="M_h_c" stoichiometry="1.000000"/>
			<speciesReference species="M_pep_c" stoichiometry="1.000000"/>
			<speciesReference species="M_ppi_c" stoichiometry="1.000000"/>
		</listOfProducts>
	</reaction>
	<reaction id="R_PPK2" name="R_polyphosphate_kinase" reversible="false">
		<notes>
			<html:p>GENE_ASSOCIATION: MA0081</html:p>
		</notes>
		<listOfReactants>
			<speciesReference species="M_atp_c" stoichiometry="1.000000"/>
			<speciesReference species="M_ppi_c" stoichiometry="1.000000"/>
		</listOfReactants>
		<listOfProducts>
			<speciesReference species="M_adp_c" stoichiometry="1.000000"/>
			<speciesReference species="M_pppi_c" stoichiometry="1.000000"/>
		</listOfProducts>
	</reaction>
	<reaction id="R_PPNCL2" name="R_phosphopantothenate_cysteine_ligase" reversible="false">
		<notes>
			<html:p>GENE_ASSOCIATION: MA1280</html:p>
		</notes>
		<listOfReactants>
			<speciesReference species="M_4ppan_c" stoichiometry="1.000000"/>
			<speciesReference species="M_ctp_c" stoichiometry="1.000000"/>
			<speciesReference species="M_cys_L_c" stoichiometry="1.000000"/>
		</listOfReactants>
		<listOfProducts>
			<speciesReference species="M_4ppcys_c" stoichiometry="1.000000"/>
			<speciesReference species="M_cmp_c" stoichiometry="1.000000"/>
			<speciesReference species="M_h_c" stoichiometry="1.000000"/>
			<speciesReference species="M_ppi_c" stoichiometry="1.000000"/>
		</listOfProducts>
	</reaction>
	<reaction id="R_PPND" name="R_prephenate_dehydrogenase" reversible="false">
		<notes>
			<html:p>GENE_ASSOCIATION: MA4595</html:p>
		</notes>
		<listOfReactants>
			<speciesReference species="M_nad_c" stoichiometry="1.000000"/>
			<speciesReference species="M_pphn_c" stoichiometry="1.000000"/>
		</listOfReactants>
		<listOfProducts>
			<speciesReference species="M_34hpp_c" stoichiometry="1.000000"/>
			<speciesReference species="M_co2_c" stoichiometry="1.000000"/>
			<speciesReference species="M_nadh_c" stoichiometry="1.000000"/>
		</listOfProducts>
	</reaction>
	<reaction id="R_PPNDH" name="R_prephenate_dehydratase" reversible="false">
		<notes>
			<html:p>GENE_ASSOCIATION: MA3150</html:p>
		</notes>
		<listOfReactants>
			<speciesReference species="M_h_c" stoichiometry="1.000000"/>
			<speciesReference species="M_pphn_c" stoichiometry="1.000000"/>
		</listOfReactants>
		<listOfProducts>
			<speciesReference species="M_co2_c" stoichiometry="1.000000"/>
			<speciesReference species="M_h2o_c" stoichiometry="1.000000"/>
			<speciesReference species="M_phpyr_c" stoichiometry="1.000000"/>
		</listOfProducts>
	</reaction>
	<reaction id="R_PPS" name="R_phosphoenolpyruvate_synthase" reversible="false">
		<notes>
			<html:p>GENE_ASSOCIATION: ( MA2458  or  MA2667  or  MA3408  or  MA2458  or  MA2667  or  MA3408  or  MA2458  or  MA2667  or  MA3408 )</html:p>
		</notes>
		<listOfReactants>
			<speciesReference species="M_atp_c" stoichiometry="1.000000"/>
			<speciesReference species="M_h2o_c" stoichiometry="1.000000"/>
			<speciesReference species="M_pyr_c" stoichiometry="1.000000"/>
		</listOfReactants>
		<listOfProducts>
			<speciesReference species="M_amp_c" stoichiometry="1.000000"/>
			<speciesReference species="M_h_c" stoichiometry="2.000000"/>
			<speciesReference species="M_pep_c" stoichiometry="1.000000"/>
			<speciesReference species="M_pi_c" stoichiometry="1.000000"/>
		</listOfProducts>
	</reaction>
	<reaction id="R_PRAGSr" name="R_phosphoribosylglycinamide_synthase" reversible="true">
		<notes>
			<html:p>GENE_ASSOCIATION: MA3309</html:p>
		</notes>
		<listOfReactants>
			<speciesReference species="M_atp_c" stoichiometry="1.000000"/>
			<speciesReference species="M_gly_c" stoichiometry="1.000000"/>
			<speciesReference species="M_pram_c" stoichiometry="1.000000"/>
		</listOfReactants>
		<listOfProducts>
			<speciesReference species="M_adp_c" stoichiometry="1.000000"/>
			<speciesReference species="M_gar_c" stoichiometry="1.000000"/>
			<speciesReference species="M_h_c" stoichiometry="1.000000"/>
			<speciesReference species="M_pi_c" stoichiometry="1.000000"/>
		</listOfProducts>
	</reaction>
	<reaction id="R_PRAIi" name="R_phosphoribosylanthranilate_isomerase__irreversible_" reversible="false">
		<notes>
			<html:p>GENE_ASSOCIATION: MA2988</html:p>
		</notes>
		<listOfReactants>
			<speciesReference species="M_pran_c" stoichiometry="1.000000"/>
		</listOfReactants>
		<listOfProducts>
			<speciesReference species="M_2cpr5p_c" stoichiometry="1.000000"/>
		</listOfProducts>
	</reaction>
	<reaction id="R_PRAIS" name="R_phosphoribosylaminoimidazole_synthase" reversible="false">
		<notes>
			<html:p>GENE_ASSOCIATION: MA0130</html:p>
		</notes>
		<listOfReactants>
			<speciesReference species="M_atp_c" stoichiometry="1.000000"/>
			<speciesReference species="M_fpram_c" stoichiometry="1.000000"/>
		</listOfReactants>
		<listOfProducts>
			<speciesReference species="M_adp_c" stoichiometry="1.000000"/>
			<speciesReference species="M_air_c" stoichiometry="1.000000"/>
			<speciesReference species="M_h_c" stoichiometry="2.000000"/>
			<speciesReference species="M_pi_c" stoichiometry="1.000000"/>
		</listOfProducts>
	</reaction>
	<reaction id="R_PRAMPC" name="R_phosphoribosyl_AMP_cyclohydrolase" reversible="false">
		<notes>
			<html:p>GENE_ASSOCIATION: MA0908</html:p>
		</notes>
		<listOfReactants>
			<speciesReference species="M_h2o_c" stoichiometry="1.000000"/>
			<speciesReference species="M_prbamp_c" stoichiometry="1.000000"/>
		</listOfReactants>
		<listOfProducts>
			<speciesReference species="M_prfp_c" stoichiometry="1.000000"/>
		</listOfProducts>
	</reaction>
	<reaction id="R_PRASCS" name="R_phosphoribosylaminoimidazolesuccinocarboxamide_synthase" reversible="true">
		<notes>
			<html:p>GENE_ASSOCIATION: MA4063</html:p>
		</notes>
		<listOfReactants>
			<speciesReference species="M_5aizc_c" stoichiometry="1.000000"/>
			<speciesReference species="M_asp_L_c" stoichiometry="1.000000"/>
			<speciesReference species="M_atp_c" stoichiometry="1.000000"/>
		</listOfReactants>
		<listOfProducts>
			<speciesReference species="M_25aics_c" stoichiometry="1.000000"/>
			<speciesReference species="M_adp_c" stoichiometry="1.000000"/>
			<speciesReference species="M_h_c" stoichiometry="1.000000"/>
			<speciesReference species="M_pi_c" stoichiometry="1.000000"/>
		</listOfProducts>
	</reaction>
	<reaction id="R_PRATPP" name="R_phosphoribosyl_ATP_pyrophosphatase" reversible="false">
		<notes>
			<html:p>GENE_ASSOCIATION: MA1392</html:p>
		</notes>
		<listOfReactants>
			<speciesReference species="M_h2o_c" stoichiometry="1.000000"/>
			<speciesReference species="M_prbatp_c" stoichiometry="1.000000"/>
		</listOfReactants>
		<listOfProducts>
			<speciesReference species="M_h_c" stoichiometry="1.000000"/>
			<speciesReference species="M_ppi_c" stoichiometry="1.000000"/>
			<speciesReference species="M_prbamp_c" stoichiometry="1.000000"/>
		</listOfProducts>
	</reaction>
	<reaction id="R_PRFGS" name="R_phosphoribosylformylglycinamidine_synthase" reversible="false">
		<notes>
			<html:p>GENE_ASSOCIATION: ( MA1963  or  MA4055 )</html:p>
		</notes>
		<listOfReactants>
			<speciesReference species="M_atp_c" stoichiometry="1.000000"/>
			<speciesReference species="M_fgam_c" stoichiometry="1.000000"/>
			<speciesReference species="M_gln_L_c" stoichiometry="1.000000"/>
			<speciesReference species="M_h2o_c" stoichiometry="1.000000"/>
		</listOfReactants>
		<listOfProducts>
			<speciesReference species="M_adp_c" stoichiometry="1.000000"/>
			<speciesReference species="M_fpram_c" stoichiometry="1.000000"/>
			<speciesReference species="M_glu_L_c" stoichiometry="1.000000"/>
			<speciesReference species="M_h_c" stoichiometry="1.000000"/>
			<speciesReference species="M_pi_c" stoichiometry="1.000000"/>
		</listOfProducts>
	</reaction>
	<reaction id="R_PRMICIi" name="R_1__5_phosphoribosyl__5_[_5_phosphoribosylamino_methylideneamino_imidazole_4_carboxamide_isomerase__irreversible_" reversible="false">
		<notes>
			<html:p>GENE_ASSOCIATION: ( MA0218  or  MA4435 )</html:p>
		</notes>
		<listOfReactants>
			<speciesReference species="M_prfp_c" stoichiometry="1.000000"/>
		</listOfReactants>
		<listOfProducts>
			<speciesReference species="M_prlp_c" stoichiometry="1.000000"/>
		</listOfProducts>
	</reaction>
	<reaction id="R_PROabc" name="R_L_proline_transport_via_ABC_system" reversible="false">
		<notes>
			<html:p>GENE_ASSOCIATION: ( MA0063  or  MA0282  or  MA0323  or  MA1120  or  MA1235  or  MA1747  or  MA2110  or  MA2145  or  MA2275  or  MA2282  or  MA2478  or  MA3171  or  MA3582  or  MA3903  or  MA3957  or  MA3960  or  MA4253  or  ( MA4321  and  MA2146  and  MA2147 ) )</html:p>
		</notes>
		<listOfReactants>
			<speciesReference species="M_atp_c" stoichiometry="1.000000"/>
			<speciesReference species="M_h2o_c" stoichiometry="1.000000"/>
			<speciesReference species="M_pro_L_e" stoichiometry="1.000000"/>
		</listOfReactants>
		<listOfProducts>
			<speciesReference species="M_adp_c" stoichiometry="1.000000"/>
			<speciesReference species="M_h_c" stoichiometry="1.000000"/>
			<speciesReference species="M_pi_c" stoichiometry="1.000000"/>
[truncated: 115,405 more chars]
